# Supplementary material for: Comparative RNA-Seq analyses of Drosophila plasmatocytes reveal gene specific signatures in response to clean injury and septic injury
Source: PLoS One. 2020 Jun 29;15(6):e0235294. doi: 10.1371/journal.pone.0235294 (PMC7323993; doi:10.1371/journal.pone.0235294)
Supplement: S1 File — Average of the number of mapped reads per million reads in the respective triplicate samples. GO terms were extracted from Flybase. (XLSX) [file pone.0235294.s004.xlsx]

## Sheet: CPM of reads
FBgn	Name	Symbol	w1118 UC CPM	w1118 L3 CPM	w1118 CI CPM	w1118 Sa CPM	w1118 Ec CPM	GO_BIOLOGICAL_PROCESS	GO_CELLULAR_COMPONENT	GO_MOLECULAR_FUNCTION
FBgn0013686	mitochondrial large ribosomal RNA	mt:lrRNA	43454.2	68355.3	42429.2	32918.1	54383.3	pole cell formation ; GO:0007279 | traceable author statement	P granule ; GO:0043186 | traceable author statement	structural constituent of ribosome ; GO:0003735 | non-traceable author statement
FBgn0030362	regucalcin	regucalcin	21472.4	812.87	10104.4	10739	11456.2	multicellular organism reproduction ; GO:0032504 | inferred from high throughput expression pattern <newline> L-ascorbic acid biosynthetic process ; GO:0019853 | inferred from biological aspect of ancestor with PANTHER:PTN000097355	extracellular space ; GO:0005615 | inferred from high throughput direct assay <newline> extracellular region ; GO:0005576 | inferred from high throughput direct assay	calcium ion binding ; GO:0005509 | inferred from biological aspect of ancestor with PANTHER:PTN000097355 <newline> gluconolactonase activity ; GO:0004341 | inferred from biological aspect of ancestor with PANTHER:PTN000097355
FBgn0000042	Actin 5C	Act5C	15457.1	3586.98	19349.5	19844.2	20337.1	tube formation ; GO:0035148 | inferred from genetic interaction with eys inferred from genetic interaction with prom <newline> mitotic cytokinesis ; GO:0000281 | inferred from mutant phenotype <newline> chromatin remodeling ; GO:0006338 | inferred by curator from GO:0031011 <newline> sperm individualization ; GO:0007291 | inferred from expression pattern <newline> maintenance of protein location …	actin cytoskeleton ; GO:0015629 | inferred from biological aspect of ancestor with PANTHER:PTN000232995 <newline> brahma complex ; GO:0035060 | inferred from direct assay <newline> Ino80 complex ; GO:0031011 | inferred from direct assay	-
FBgn0000043	Actin 42A	Act42A	10008.1	925.621	8553.48	9483.65	11858	mitotic cytokinesis ; GO:0000281 | inferred from biological aspect of ancestor with PANTHER:PTN002631617 <newline> mitotic cytokinesis ; GO:0000281 | inferred from mutant phenotype	brahma complex ; GO:0035060 | inferred from direct assay <newline> actin cytoskeleton ; GO:0015629 | inferred from biological aspect of ancestor with PANTHER:PTN000232995	-
FBgn0000556			9767.94	8429.61	10497.5	8294.6	10020
FBgn0013676	mitochondrial Cytochrome c oxidase subunit III	mt:CoIII	7496.81	6458.51	8547.99	5981.99	9560.51	aerobic respiration ; GO:0009060 | inferred from biological aspect of ancestor with PANTHER:PTN000149995 <newline> mitochondrial electron transport, cytochrome c to oxygen ; GO:0006123 | inferred from biological aspect of ancestor with PANTHER:PTN001685539	membrane ; GO:0016020 | inferred from electronic annotation with InterPro:IPR000298, InterPro:IPR013833, InterPro:IPR024791, InterPro:IPR035973 <newline> mitochondrion ; GO:0005739 | inferred from biological aspect of ancestor with PANTHER:PTN001685539	cytochrome-c oxidase activity ; GO:0004129 | contributes_to inferred from biological aspect of ancestor with PANTHER:PTN000149995 <newline> electron transfer activity ; GO:0009055 | inferred from biological aspect of ancestor with PANTHER:PTN000149995 <newline> oxidoreduction-driven active transmembrane transporter activity ; GO:0015453 | inferred from biological aspect of ancestor with PANTHER:P…
FBgn0014026	Ribosomal protein L7A	RpL7A	7458.35	1275.63	4728.43	5339.57	4712.09	maturation of LSU-rRNA ; GO:0000470 | inferred from biological aspect of ancestor with PANTHER:PTN000559990 <newline> cytoplasmic translation ; GO:0002181 | inferred by curator from GO:0022626 <newline> cytoplasmic translation ; GO:0002181 | traceable author statement	cytosolic large ribosomal subunit ; GO:0022625 | inferred from biological aspect of ancestor with PANTHER:PTN000559990 <newline> cytosolic large ribosomal subunit ; GO:0022625 | traceable author statement <newline> cytosolic ribosome ; GO:0022626 | inferred from high throughput direct assay	structural constituent of ribosome ; GO:0003735 | traceable author statement <newline> structural constituent of ribosome ; GO:0003735 | inferred from high throughput direct assay <newline> RNA binding ; GO:0003723 | inferred from biological aspect of ancestor with PANTHER:PTN000559990
FBgn0033367	Prophenoloxidase 2	PPO2	7108.38	635.114	10245.7	7771.92	6633.91	melanotic encapsulation of foreign target ; GO:0035011 | inferred from genetic interaction with PPO3 <newline> melanization defense response ; GO:0035006 | inferred from mutant phenotype inferred from genetic interaction with PPO1 <newline> defense response to Gram-positive bacterium ; GO:0050830 | inferred from genetic interaction with PPO1 <newline> dopamine metabolic process ; GO:0042417 | inf…	extracellular region ; GO:0005576 | inferred from direct assay <newline> extracellular space ; GO:0005615 | inferred from direct assay <newline> extracellular region ; GO:0005576 | inferred from high throughput direct assay	L-DOPA monooxygenase activity ; GO:0036263 | inferred from direct assay <newline> dopamine monooxygenase activity ; GO:0036264 | inferred from direct assay
FBgn0001149	Glutathione S transferase D1	GstD1	6866.13	1096.55	7898.15	9545.81	8390.83	glutathione metabolic process ; GO:0006749 | inferred from biological aspect of ancestor with PANTHER:PTN001679864 <newline> glutathione metabolic process ; GO:0006749 | inferred from direct assay	cytoplasm ; GO:0005737 | inferred from biological aspect of ancestor with PANTHER:PTN001679864 <newline> cytoplasm ; GO:0005737 | inferred from sequence or structural similarity with RGD:70952	glutathione transferase activity ; GO:0004364 | inferred from biological aspect of ancestor with PANTHER:PTN001679864 <newline> DDT-dehydrochlorinase activity ; GO:0018833 | inferred from direct assay <newline> glutathione transferase activity ; GO:0004364 | inferred from direct assay
FBgn0261362			6399.23	541.447	12469.2	9159.22	7880.54
FBgn0034138	Ribosomal protein S15	RpS15	6275.08	1151.15	4112.41	4435.76	4289.63	translation ; GO:0006412 | inferred from electronic annotation with InterPro:IPR002222, InterPro:IPR005713, InterPro:IPR023575 <newline> cytoplasmic translation ; GO:0002181 | traceable author statement <newline> ribosomal small subunit assembly ; GO:0000028 | inferred from biological aspect of ancestor with PANTHER:PTN000222938	cytoplasm ; GO:0005737 | inferred from direct assay <newline> cytosolic small ribosomal subunit ; GO:0022627 | inferred from biological aspect of ancestor with PANTHER:PTN000222938 <newline> cytosolic small ribosomal subunit ; GO:0022627 | traceable author statement <newline> nucleolus ; GO:0005730 | inferred from direct assay <newline> nuclear chromosome ; GO:0000228 | colocalizes_with inferred …	RNA binding ; GO:0003723 | inferred from electronic annotation with InterPro:IPR020934 <newline> structural constituent of ribosome ; GO:0003735 | inferred from biological aspect of ancestor with PANTHER:PTN000222938 <newline> structural constituent of ribosome ; GO:0003735 | traceable author statement
FBgn0005533	Ribosomal protein S17	RpS17	5768.55	742.27	2754.87	4337.65	2860.96	translation ; GO:0006412 | inferred from electronic annotation with InterPro:IPR001210, InterPro:IPR018273 <newline> cytoplasmic translation ; GO:0002181 | inferred by curator from GO:0022626 <newline> cytoplasmic translation ; GO:0002181 | traceable author statement	ribosome ; GO:0005840 | inferred from electronic annotation with InterPro:IPR001210, InterPro:IPR018273, InterPro:IPR036401 <newline> cytosolic small ribosomal subunit ; GO:0022627 | traceable author statement <newline> cytosolic ribosome ; GO:0022626 | inferred from high throughput direct assay	structural constituent of ribosome ; GO:0003735 | inferred from electronic annotation with InterPro:IPR001210, InterPro:IPR018273, InterPro:IPR036401 <newline> structural constituent of ribosome ; GO:0003735 | traceable author statement <newline> structural constituent of ribosome ; GO:0003735 | inferred from high throughput direct assay
FBgn0011284	Ribosomal protein S4	RpS4	5630.61	1406.05	4065.15	4959.17	4230.84	cytoplasmic translation ; GO:0002181 | traceable author statement <newline> translation ; GO:0006412 | inferred from biological aspect of ancestor with PANTHER:PTN000171891 <newline> cytoplasmic translation ; GO:0002181 | inferred by curator from GO:0022626	cytosolic ribosome ; GO:0022626 | inferred from high throughput direct assay <newline> cytosolic small ribosomal subunit ; GO:0022627 | inferred from biological aspect of ancestor with PANTHER:PTN000171891 <newline> cytosolic small ribosomal subunit ; GO:0022627 | traceable author statement	structural constituent of ribosome ; GO:0003735 | inferred from high throughput direct assay <newline> structural constituent of ribosome ; GO:0003735 | traceable author statement <newline> RNA binding ; GO:0003723 | inferred from biological aspect of ancestor with PANTHER:PTN000171891 <newline> structural constituent of ribosome ; GO:0003735 | inferred from biological aspect of ancestor with PAN…
FBgn0000559	eukaryotic translation elongation factor 2	eEF2	5503.3	3966.46	5671.55	5152.35	5747.82	translational elongation ; GO:0006414 | inferred from sequence or structural similarity <newline> translational elongation ; GO:0006414 | inferred from biological aspect of ancestor with PANTHER:PTN000562747	ribonucleoprotein complex ; GO:1990904 | inferred from biological aspect of ancestor with PANTHER:PTN000562745 <newline> cytosol ; GO:0005829 | inferred from sequence or structural similarity	GTP binding ; GO:0005525 | inferred from electronic annotation with InterPro:IPR000795, InterPro:IPR004161, InterPro:IPR005225, InterPro:IPR005517 <newline> ribosome binding ; GO:0043022 | inferred from biological aspect of ancestor with PANTHER:PTN000562749 <newline> GTPase activity ; GO:0003924 | inferred from biological aspect of ancestor with PANTHER:PTN000562745 <newline> translation elongat…
FBgn0045823	visgun	vsg	5400.65	577.908	3855.95	3596.99	3520.6	multicellular organism reproduction ; GO:0032504 | traceable author statement <newline> long-term memory ; GO:0007616 | inferred from mutant phenotype <newline> regulation of cell population proliferation ; GO:0042127 | inferred from mutant phenotype <newline> behavioral response to ethanol ; GO:0048149 | inferred from mutant phenotype	somatic ring canal ; GO:0098549 | inferred from direct assay <newline> cytoplasmic vesicle ; GO:0031410 | inferred from biological aspect of ancestor with PANTHER:PTN000140840 <newline> cytoplasmic vesicle ; GO:0031410 | inferred from direct assay <newline> female germline ring canal ; GO:0035324 | inferred from direct assay	molecular_function ; GO:0003674 | no biological data available
FBgn0003884	alpha-Tubulin at 84B	alphaTub84B	5338.97	1986.3	7434.38	7088.31	7671.91	mitotic cell cycle ; GO:0000278 | inferred from biological aspect of ancestor with PANTHER:PTN000172598 <newline> lysosome localization ; GO:0032418 | inferred from mutant phenotype <newline> microtubule cytoskeleton organization ; GO:0000226 | inferred from biological aspect of ancestor with PANTHER:PTN000172598 <newline> microtubule-based process ; GO:0007017 | inferred from biological aspect o…	spindle ; GO:0005819 | inferred from direct assay <newline> astral microtubule ; GO:0000235 | inferred from direct assay <newline> nucleus ; GO:0005634 | inferred from high throughput direct assay <newline> cytoplasm ; GO:0005737 | inferred from high throughput direct assay <newline> centrosome ; GO:0005813 | inferred from direct assay <newline> cytoplasm ; GO:0005737 | inferred from biological a…	GTPase activity ; GO:0003924 | inferred from electronic annotation with InterPro:IPR003008, InterPro:IPR008280 <newline> GTP binding ; GO:0005525 | inferred from biological aspect of ancestor with PANTHER:PTN000172598 <newline> structural constituent of cytoskeleton ; GO:0005200 | inferred from biological aspect of ancestor with PANTHER:PTN000172598
FBgn0002579	Ribosomal protein L36	RpL36	5206.06	921.164	2293.12	3961.4	3565.82	cytoplasmic translation ; GO:0002181 | traceable author statement <newline> cytoplasmic translation ; GO:0002181 | inferred by curator from GO:0022626 <newline> cytoplasmic translation ; GO:0002181 | inferred from biological aspect of ancestor with PANTHER:PTN000012121	nucleolus ; GO:0005730 | inferred from direct assay <newline> cytosolic large ribosomal subunit ; GO:0022625 | traceable author statement <newline> nuclear chromosome ; GO:0000228 | colocalizes_with inferred from direct assay <newline> cytosolic ribosome ; GO:0022626 | inferred from high throughput direct assay <newline> cytosolic large ribosomal subunit ; GO:0022625 | inferred from biological as…	structural constituent of ribosome ; GO:0003735 | inferred from biological aspect of ancestor with PANTHER:PTN000012121 <newline> structural constituent of ribosome ; GO:0003735 | traceable author statement <newline> structural constituent of ribosome ; GO:0003735 | inferred from high throughput direct assay
FBgn0001114	Glutactin	Glt	5188.02	387.303	4378.2	3335.79	3709.94	motor neuron axon guidance ; GO:0008045 | inferred from mutant phenotype <newline> defense response to other organism ; GO:0098542 | inferred from mutant phenotype <newline> synaptic target inhibition ; GO:0016201 | inferred from mutant phenotype	basement membrane ; GO:0005604 | inferred from direct assay	-
FBgn0261599	Ribosomal protein S29	RpS29	5031.66	1027.77	3073.62	4020.65	4375.98	cytoplasmic translation ; GO:0002181 | traceable author statement <newline> cytoplasmic translation ; GO:0002181 | inferred from sequence or structural similarity with UniProtKB:P62273	cytosolic small ribosomal subunit ; GO:0022627 | inferred from biological aspect of ancestor with PANTHER:PTN000244187 <newline> polysomal ribosome ; GO:0042788 | inferred from sequence or structural similarity with UniProtKB:P62273 <newline> cytosolic small ribosomal subunit ; GO:0022627 | inferred from direct assay <newline> cytosolic small ribosomal subunit ; GO:0022627 | traceable author stat…	structural constituent of ribosome ; GO:0003735 | traceable author statement <newline> zinc ion binding ; GO:0008270 | inferred from sequence or structural similarity with UniProtKB:P62273 <newline> zinc ion binding ; GO:0008270 | inferred from biological aspect of ancestor with PANTHER:PTN000244187 <newline> structural constituent of ribosome ; GO:0003735 | inferred from biological aspect of anc…
FBgn0261989	-	CG42807	4891.04	195.465	4843.79	6760.41	7975.67	-	-	-
FBgn0000308	chickadee	chic	4850.66	1258.56	4128.81	3823.77	3994.24	mitotic cytokinesis ; GO:0000281 | inferred from mutant phenotype <newline> maintenance of protein location in cell ; GO:0032507 | inferred from mutant phenotype <newline> cell morphogenesis ; GO:0000902 | inferred from mutant phenotype <newline> positive regulation of axon regeneration ; GO:0048680 | inferred from mutant phenotype <newline> larval central nervous system remodeling ; GO:0035193 |…	cell cortex ; GO:0005938 | inferred from biological aspect of ancestor with PANTHER:PTN000176159 <newline> perinuclear region of cytoplasm ; GO:0048471 | inferred from direct assay <newline> neuron projection ; GO:0043005 | inferred from direct assay <newline> cytoplasm ; GO:0005737 | inferred from direct assay	actin monomer binding ; GO:0003785 | inferred from biological aspect of ancestor with PANTHER:PTN000176159 <newline> protein binding ; GO:0005515 | inferred from physical interaction with dia <newline> protein binding ; GO:0005515 | inferred from physical interaction with UniProtKB:Q8T4F7
FBgn0033724	-	CG8501	4816.97	119.555	1781.39	4152.22	2873.64	-	-	-
FBgn0005593	Ribosomal protein L7	RpL7	4590.91	1038.49	3366.5	3471.66	3680.86	pupariation ; GO:0035073 | inferred from mutant phenotype <newline> cytoplasmic translation ; GO:0002181 | traceable author statement <newline> cytoplasmic translation ; GO:0002181 | inferred by curator from GO:0022626 <newline> maturation of LSU-rRNA from tricistronic rRNA transcript (SSU-rRNA, 5.8S rRNA, LSU-rRNA) ; GO:0000463 | inferred from biological aspect of ancestor with PANTHER:PTN000897…	cytosolic large ribosomal subunit ; GO:0022625 | traceable author statement <newline> cytosolic large ribosomal subunit ; GO:0022625 | inferred from biological aspect of ancestor with PANTHER:PTN000897517 <newline> cytosolic ribosome ; GO:0022626 | inferred from high throughput direct assay	RNA binding ; GO:0003723 | inferred from biological aspect of ancestor with PANTHER:PTN000897517 <newline> structural constituent of ribosome ; GO:0003735 | traceable author statement <newline> structural constituent of ribosome ; GO:0003735 | inferred from high throughput direct assay <newline> structural constituent of ribosome ; GO:0003735 | inferred from biological aspect of ancestor with PAN…
FBgn0064225	Ribosomal protein L5	RpL5	4394.77	2139.64	2903.14	3544.91	4075.54	translation ; GO:0006412 | inferred from electronic annotation with InterPro:IPR005484, InterPro:IPR005485 <newline> ribosomal large subunit assembly ; GO:0000027 | inferred from biological aspect of ancestor with PANTHER:PTN000601661 <newline> ribosomal large subunit assembly ; GO:0000027 | inferred from sequence or structural similarity with UniProtKB:P26321 <newline> cytoplasmic translation ; …	cytosolic large ribosomal subunit ; GO:0022625 | non-traceable author statement <newline> cytosolic large ribosomal subunit ; GO:0022625 | inferred from biological aspect of ancestor with PANTHER:PTN000601661 <newline> cytosolic ribosome ; GO:0022626 | inferred from high throughput direct assay <newline> cytosolic large ribosomal subunit ; GO:0022625 | traceable author statement	structural constituent of ribosome ; GO:0003735 | inferred from electronic annotation with InterPro:IPR005485 <newline> 5S rRNA binding ; GO:0008097 | inferred from biological aspect of ancestor with PANTHER:PTN000601661 <newline> RNA binding ; GO:0003723 | inferred from sequence or structural similarity with UniProtKB:P26321 <newline> protein binding ; GO:0005515 | inferred from physical interac…
FBgn0020618	Receptor of activated protein kinase C 1	Rack1	4348.91	1100.06	4260.51	3518.44	3849.02	rescue of stalled ribosome ; GO:0072344 | inferred from biological aspect of ancestor with PANTHER:PTN000458645 <newline> muscle cell cellular homeostasis ; GO:0046716 | inferred from genetic interaction with Dg inferred from genetic interaction with Dys <newline> wing disc development ; GO:0035220 | inferred from mutant phenotype <newline> positive regulation by host of viral genome replication …	catalytic step 2 spliceosome ; GO:0071013 | inferred from high throughput direct assay <newline> nucleus ; GO:0005634 | inferred from biological aspect of ancestor with PANTHER:PTN000458645 <newline> cytosol ; GO:0005829 | inferred from biological aspect of ancestor with PANTHER:PTN000458645 <newline> cytosolic small ribosomal subunit ; GO:0022627 | inferred from biological aspect of ancestor wit…	enzyme binding ; GO:0019899 | inferred from biological aspect of ancestor with PANTHER:PTN000458645 <newline> ribosome binding ; GO:0043022 | inferred from biological aspect of ancestor with PANTHER:PTN000458645 <newline> protein kinase C binding ; GO:0005080 | inferred from biological aspect of ancestor with PANTHER:PTN000458645
FBgn0015756	Ribosomal protein L9	RpL9	4298.27	1300.79	2669.67	4033.83	3409.07	cytoplasmic translation ; GO:0002181 | traceable author statement <newline> cytoplasmic translation ; GO:0002181 | inferred from biological aspect of ancestor with PANTHER:PTN000183645 <newline> cytoplasmic translation ; GO:0002181 | inferred by curator from GO:0022626	cytosolic large ribosomal subunit ; GO:0022625 | traceable author statement <newline> cytosolic large ribosomal subunit ; GO:0022625 | inferred from biological aspect of ancestor with PANTHER:PTN000183647 <newline> cytosolic ribosome ; GO:0022626 | inferred from high throughput direct assay	rRNA binding ; GO:0019843 | inferred from electronic annotation with InterPro:IPR000702, InterPro:IPR020040 <newline> structural constituent of ribosome ; GO:0003735 | inferred from high throughput direct assay <newline> structural constituent of ribosome ; GO:0003735 | traceable author statement <newline> structural constituent of ribosome ; GO:0003735 | inferred from biological aspect of ancest…
FBgn0032987	Ribosomal protein L21	RpL21	4280.17	1199.98	3053.09	3574.58	4178.51	translation ; GO:0006412 | inferred from electronic annotation with InterPro:IPR001147, InterPro:IPR018259 <newline> cytoplasmic translation ; GO:0002181 | traceable author statement <newline> cytoplasmic translation ; GO:0002181 | inferred by curator from GO:0022626	cytosolic large ribosomal subunit ; GO:0022625 | inferred from biological aspect of ancestor with PANTHER:PTN001463935 <newline> cytosolic large ribosomal subunit ; GO:0022625 | traceable author statement <newline> cytosolic ribosome ; GO:0022626 | inferred from high throughput direct assay	structural constituent of ribosome ; GO:0003735 | inferred from high throughput direct assay <newline> structural constituent of ribosome ; GO:0003735 | traceable author statement <newline> structural constituent of ribosome ; GO:0003735 | inferred from biological aspect of ancestor with PANTHER:PTN001463935
FBgn0002607			4249.57	890.274	2219.22	3634.32	2779.34
FBgn0026084	ciboulot	cib	4170.91	1204.08	2318.76	2887.37	2320.09	actin filament organization ; GO:0007015 | inferred from electronic annotation with InterPro:IPR001152 <newline> brain development ; GO:0007420 | inferred from mutant phenotype <newline> larval central nervous system remodeling ; GO:0035193 | inferred from mutant phenotype	cytosol ; GO:0005829 | inferred from direct assay <newline> cytosol ; GO:0005829 | inferred from biological aspect of ancestor with PANTHER:PTN001076032	actin monomer binding ; GO:0003785 | inferred from biological aspect of ancestor with PANTHER:PTN001076032 <newline> actin monomer binding ; GO:0003785 | inferred from direct assay
FBgn0003517	stubarista	sta	4074.54	749.927	2039.65	3104.27	2076.36	cytoplasmic translation ; GO:0002181 | traceable author statement <newline> cytoplasmic translation ; GO:0002181 | inferred by curator from GO:0022626 <newline> translation ; GO:0006412 | inferred from biological aspect of ancestor with PANTHER:PTN000160708 <newline> cytoplasmic translation ; GO:0002181 | inferred from biological aspect of ancestor with PANTHER:PTN000160709 <newline> ribosomal sm…	ribosome ; GO:0005840 | inferred from direct assay <newline> cytosolic small ribosomal subunit ; GO:0022627 | inferred from biological aspect of ancestor with PANTHER:PTN000160708 <newline> cytosolic small ribosomal subunit ; GO:0022627 | traceable author statement <newline> cytosolic ribosome ; GO:0022626 | inferred from high throughput direct assay	ribosome binding ; GO:0043022 | inferred from physical interaction with UniProtKB:O76927 <newline> structural constituent of ribosome ; GO:0003735 | inferred from biological aspect of ancestor with PANTHER:PTN000160708 <newline> structural constituent of ribosome ; GO:0003735 | inferred from high throughput direct assay <newline> structural constituent of ribosome ; GO:0003735 | traceable author …
FBgn0039757	Ribosomal protein S7	RpS7	4058.59	1063.69	3248.37	2773.17	2628.26	translation ; GO:0006412 | inferred from electronic annotation with InterPro:IPR000554 <newline> ribosomal small subunit biogenesis ; GO:0042274 | inferred from biological aspect of ancestor with PANTHER:PTN000138848 <newline> rRNA processing ; GO:0006364 | inferred from biological aspect of ancestor with PANTHER:PTN000138848 <newline> cytoplasmic translation ; GO:0002181 | traceable author state…	cytosolic small ribosomal subunit ; GO:0022627 | inferred from biological aspect of ancestor with PANTHER:PTN000138848 <newline> small-subunit processome ; GO:0032040 | inferred from biological aspect of ancestor with PANTHER:PTN000138848 <newline> cytosolic small ribosomal subunit ; GO:0022627 | traceable author statement <newline> nucleus ; GO:0005634 | inferred from high throughput direct assay	structural constituent of ribosome ; GO:0003735 | inferred from electronic annotation with InterPro:IPR000554 <newline> structural constituent of ribosome ; GO:0003735 | traceable author statement
FBgn0033912	Ribosomal protein S23	RpS23	4019.73	1044.73	2575.59	3329.74	3195.1	cytoplasmic translation ; GO:0002181 | traceable author statement <newline> cytoplasmic translation ; GO:0002181 | inferred by curator from GO:0022626 <newline> translation ; GO:0006412 | inferred from biological aspect of ancestor with PANTHER:PTN000182999 <newline> cytoplasmic translation ; GO:0002181 | inferred from sequence or structural similarity with UniProtKB:P62266	cytosolic small ribosomal subunit ; GO:0022627 | inferred from biological aspect of ancestor with PANTHER:PTN000183001 <newline> cytosol ; GO:0005829 | inferred from high throughput direct assay <newline> cytosolic small ribosomal subunit ; GO:0022627 | inferred from sequence or structural similarity with UniProtKB:P62266 <newline> cytosolic ribosome ; GO:0022626 | inferred from high throughput d…	structural constituent of ribosome ; GO:0003735 | traceable author statement <newline> structural constituent of ribosome ; GO:0003735 | inferred from biological aspect of ancestor with PANTHER:PTN000182999 <newline> structural constituent of ribosome ; GO:0003735 | inferred from high throughput direct assay
FBgn0010078	Ribosomal protein L23	RpL23	3851.96	664.677	1775.99	2759.16	2130.85	translation ; GO:0006412 | inferred from electronic annotation with InterPro:IPR000218 <newline> cytoplasmic translation ; GO:0002181 | traceable author statement	cytosolic large ribosomal subunit ; GO:0022625 | traceable author statement <newline> cytosolic large ribosomal subunit ; GO:0022625 | inferred from biological aspect of ancestor with PANTHER:PTN000205184	structural constituent of ribosome ; GO:0003735 | traceable author statement <newline> large ribosomal subunit rRNA binding ; GO:0070180 | inferred from biological aspect of ancestor with PANTHER:PTN000205184 <newline> structural constituent of ribosome ; GO:0003735 | inferred from biological aspect of ancestor with PANTHER:PTN000205184 <newline> myosin binding ; GO:0017022 | inferred from physic…
FBgn0005585	Calreticulin	Calr	3838.32	879.558	2728.86	2882.5	3567.98	sleep ; GO:0030431 | inferred from mutant phenotype <newline> endoplasmic reticulum unfolded protein response ; GO:0030968 | inferred from biological aspect of ancestor with PANTHER:PTN000117401 <newline> olfactory behavior ; GO:0042048 | inferred from mutant phenotype <newline> protein folding ; GO:0006457 | inferred from biological aspect of ancestor with PANTHER:PTN000117401	endoplasmic reticulum ; GO:0005783 | inferred from electronic annotation with InterPro:IPR001580, InterPro:IPR009169 <newline> fusome ; GO:0045169 | inferred from direct assay <newline> extracellular space ; GO:0005615 | inferred from direct assay <newline> endomembrane system ; GO:0012505 | inferred from high throughput direct assay <newline> endoplasmic reticulum membrane ; GO:0005789 | inferre…	unfolded protein binding ; GO:0051082 | inferred from electronic annotation with InterPro:IPR001580, InterPro:IPR009169 <newline> calcium ion binding ; GO:0005509 | inferred from biological aspect of ancestor with PANTHER:PTN000117401
FBgn0024733	Ribosomal protein L10	RpL10	3772.33	1679.44	2445.27	3743.98	3372.51	translation ; GO:0006412 | inferred from electronic annotation with InterPro:IPR001197, InterPro:IPR016180, InterPro:IPR018255 <newline> ribosomal large subunit assembly ; GO:0000027 | inferred from biological aspect of ancestor with PANTHER:PTN000197715 <newline> cytoplasmic translation ; GO:0002181 | inferred by curator from GO:0022626 <newline> cytoplasmic translation ; GO:0002181 | traceable …	cytoplasm ; GO:0005737 | inferred from direct assay <newline> cytosolic ribosome ; GO:0022626 | inferred from high throughput direct assay <newline> neuronal cell body ; GO:0043025 | inferred from direct assay <newline> cytosolic large ribosomal subunit ; GO:0022625 | inferred from biological aspect of ancestor with PANTHER:PTN000197715 <newline> cytosolic large ribosomal subunit ; GO:0022625 | t…	structural constituent of ribosome ; GO:0003735 | inferred from biological aspect of ancestor with PANTHER:PTN000197715 <newline> structural constituent of ribosome ; GO:0003735 | inferred from high throughput direct assay <newline> structural constituent of ribosome ; GO:0003735 | traceable author statement
FBgn0002593	Ribosomal protein LP1	RpLP1	3719.28	765.835	1680.3	2953.78	2466.11	translational elongation ; GO:0006414 | inferred from electronic annotation with InterPro:IPR027534 <newline> cytoplasmic translation ; GO:0002181 | inferred from biological aspect of ancestor with PANTHER:PTN000474938 <newline> cytoplasmic translation ; GO:0002181 | inferred by curator from GO:0022626 <newline> cytoplasmic translation ; GO:0002181 | traceable author statement	cytosolic large ribosomal subunit ; GO:0022625 | inferred from biological aspect of ancestor with PANTHER:PTN000474938 <newline> cytosolic large ribosomal subunit ; GO:0022625 | traceable author statement <newline> cytosolic ribosome ; GO:0022626 | inferred from high throughput direct assay	ribonucleoprotein complex binding ; GO:0043021 | inferred from biological aspect of ancestor with PANTHER:PTN000474938 <newline> structural constituent of ribosome ; GO:0003735 | traceable author statement <newline> structural constituent of ribosome ; GO:0003735 | inferred from biological aspect of ancestor with PANTHER:PTN000474938 <newline> structural constituent of ribosome ; GO:0003735 | inf…
FBgn0001224	Heat shock protein 23	Hsp23	3678.13	1256.03	3003.27	4465.99	2180.23	response to hypoxia ; GO:0001666 | inferred from expression pattern inferred from mutant phenotype <newline> chaperone-mediated protein folding ; GO:0061077 | inferred from direct assay <newline> cold acclimation ; GO:0009631 | inferred from expression pattern <newline> response to heat ; GO:0009408 | inferred from direct assay <newline> protein refolding ; GO:0042026 | inferred from direct assay…	-	protein binding ; GO:0005515 | inferred from physical interaction with lwr <newline> unfolded protein binding ; GO:0051082 | inferred from sequence model <newline> unfolded protein binding ; GO:0051082 | inferred from direct assay
FBgn0040398	-	CG14629	3610.14	230.078	1962.69	2155.15	1794.52	-	-	-
FBgn0000100	Ribosomal protein LP0	RpLP0	3564.13	818.82	1880.35	2572.69	2146.15	ribosomal large subunit assembly ; GO:0000027 | inferred from biological aspect of ancestor with PANTHER:PTN000474664 <newline> cytoplasmic translation ; GO:0002181 | inferred by curator from GO:0022626 <newline> cytoplasmic translation ; GO:0002181 | traceable author statement <newline> cytoplasmic translation ; GO:0002181 | inferred from biological aspect of ancestor with PANTHER:PTN000474664	cytosolic ribosome ; GO:0022626 | inferred from high throughput direct assay <newline> cytosolic large ribosomal subunit ; GO:0022625 | inferred from biological aspect of ancestor with PANTHER:PTN000474664 <newline> cytosolic large ribosomal subunit ; GO:0022625 | traceable author statement	structural constituent of ribosome ; GO:0003735 | traceable author statement <newline> class II DNA-(apurinic or apyrimidinic site) endonuclease activity ; GO:0052720 | inferred from direct assay <newline> structural constituent of ribosome ; GO:0003735 | inferred from biological aspect of ancestor with PANTHER:PTN000474664 <newline> large ribosomal subunit rRNA binding ; GO:0070180 | inferred fr…
FBgn0013674	mitochondrial Cytochrome c oxidase subunit I	mt:CoI	3525.21	7327.66	4305.06	2957.32	5010.33	aerobic respiration ; GO:0009060 | inferred from biological aspect of ancestor with PANTHER:PTN000046094 <newline> mitochondrial electron transport, cytochrome c to oxygen ; GO:0006123 | inferred from mutant phenotype <newline> mitochondrial electron transport, cytochrome c to oxygen ; GO:0006123 | inferred from biological aspect of ancestor with PANTHER:PTN000046096 <newline> respiratory electro…	integral component of membrane ; GO:0016021 | inferred from electronic annotation with InterPro:IPR000883 <newline> mitochondrial respiratory chain complex IV ; GO:0005751 | inferred from biological aspect of ancestor with PANTHER:PTN000046096 <newline> respiratory chain complex IV ; GO:0045277 | inferred from mutant phenotype <newline> respiratory chain complex IV ; GO:0045277 | inferred by cura…	heme binding ; GO:0020037 | inferred from electronic annotation with InterPro:IPR000883 <newline> cytochrome-c oxidase activity ; GO:0004129 | inferred from mutant phenotype
FBgn0038834	Ribosomal protein S30	RpS30	3461.16	827.497	1880.32	2978.94	2639.31	translation ; GO:0006412 | inferred from electronic annotation with InterPro:IPR006846 <newline> cytoplasmic translation ; GO:0002181 | traceable author statement	cytosolic small ribosomal subunit ; GO:0022627 | traceable author statement <newline> cytosolic small ribosomal subunit ; GO:0022627 | inferred from biological aspect of ancestor with PANTHER:PTN000291442	structural constituent of ribosome ; GO:0003735 | traceable author statement <newline> structural constituent of ribosome ; GO:0003735 | inferred from biological aspect of ancestor with PANTHER:PTN000291442
FBgn0002622	Ribosomal protein S3	RpS3	3459.44	879.582	2621.43	2621.4	2696.57	translation ; GO:0006412 | inferred from electronic annotation with InterPro:IPR001351, InterPro:IPR005703 <newline> cytoplasmic translation ; GO:0002181 | traceable author statement <newline> DNA repair ; GO:0006281 | inferred from direct assay <newline> mitotic cell cycle ; GO:0000278 | inferred from high throughput mutant phenotype <newline> negative regulation of neuron apoptotic process ; GO…	cytosolic small ribosomal subunit ; GO:0022627 | inferred from biological aspect of ancestor with PANTHER:PTN000205057 <newline> nuclear matrix ; GO:0016363 | inferred from direct assay <newline> cytosolic small ribosomal subunit ; GO:0022627 | traceable author statement <newline> nucleus ; GO:0005634 | inferred from direct assay <newline> nucleus ; GO:0005634 | inferred from biological aspect of…	RNA binding ; GO:0003723 | inferred from electronic annotation with InterPro:IPR004044, InterPro:IPR009019 <newline> DNA-(apurinic or apyrimidinic site) endonuclease activity ; GO:0003906 | inferred from biological aspect of ancestor with PANTHER:PTN000205060 <newline> damaged DNA binding ; GO:0003684 | inferred from biological aspect of ancestor with PANTHER:PTN000205060 <newline> oxidized purin…
FBgn0002626	Ribosomal protein L32	RpL32	3446.37	659.295	1940.58	2318.89	2105.61	translation ; GO:0006412 | inferred from electronic annotation with InterPro:IPR001515, InterPro:IPR018263 <newline> cytoplasmic translation ; GO:0002181 | traceable author statement	nuclear chromosome ; GO:0000228 | colocalizes_with inferred from direct assay <newline> cytosolic large ribosomal subunit ; GO:0022625 | traceable author statement <newline> nucleolus ; GO:0005730 | inferred from direct assay <newline> cytosolic large ribosomal subunit ; GO:0022625 | inferred from biological aspect of ancestor with PANTHER:PTN000601894 <newline> cytoplasm ; GO:0005737 | inferred …	structural constituent of ribosome ; GO:0003735 | inferred from electronic annotation with InterPro:IPR001515, InterPro:IPR018263 <newline> structural constituent of ribosome ; GO:0003735 | traceable author statement
FBgn0266599	Heat shock protein cognate 4	Hsc70-4	3436.91	2325.83	3439.58	3764.75	4253.93	membrane bending ; GO:0097753 | inferred from direct assay <newline> chaperone cofactor-dependent protein refolding ; GO:0051085 | inferred from biological aspect of ancestor with PANTHER:PTN002321897 <newline> heterochromatin organization involved in chromatin silencing ; GO:0070868 | inferred from mutant phenotype <newline> protein refolding ; GO:0042026 | inferred from biological aspect of anc…	mitochondrion ; GO:0005739 | inferred from sequence or structural similarity with UniProtKB:P38646 <newline> catalytic step 2 spliceosome ; GO:0071013 | inferred from high throughput direct assay <newline> mitochondrial inner membrane ; GO:0005743 | colocalizes_with inferred from direct assay <newline> cytoplasm ; GO:0005737 | inferred from direct assay <newline> precatalytic spliceosome ; GO:007…	ATPase activity ; GO:0016887 | inferred from biological aspect of ancestor with PANTHER:PTN002321897 <newline> heat shock protein binding ; GO:0031072 | inferred from biological aspect of ancestor with PANTHER:PTN002321897 <newline> ATPase activity, coupled ; GO:0042623 | inferred from biological aspect of ancestor with PANTHER:PTN002321897 <newline> unfolded protein binding ; GO:0051082 | inferr…
FBgn0036213	Ribosomal protein L10Ab	RpL10Ab	3370.37	1264.96	2463.37	3415.09	2969.26	translation ; GO:0006412 | inferred from electronic annotation with InterPro:IPR002143 <newline> cytoplasmic translation ; GO:0002181 | traceable author statement <newline> maturation of LSU-rRNA ; GO:0000470 | inferred from biological aspect of ancestor with PANTHER:PTN000559990	cytosolic large ribosomal subunit ; GO:0022625 | traceable author statement <newline> cytosolic large ribosomal subunit ; GO:0022625 | inferred from biological aspect of ancestor with PANTHER:PTN000559990	structural constituent of ribosome ; GO:0003735 | inferred from electronic annotation with InterPro:IPR002143 <newline> structural constituent of ribosome ; GO:0003735 | traceable author statement <newline> RNA binding ; GO:0003723 | inferred from biological aspect of ancestor with PANTHER:PTN000559990
FBgn0039857	Ribosomal protein L6	RpL6	3256.19	900.681	2437.9	2431.33	2613.73	ribosomal large subunit assembly ; GO:0000027 | inferred from biological aspect of ancestor with PANTHER:PTN000076315 <newline> cytoplasmic translation ; GO:0002181 | traceable author statement <newline> cytoplasmic translation ; GO:0002181 | inferred from biological aspect of ancestor with PANTHER:PTN000076315 <newline> cytoplasmic translation ; GO:0002181 | inferred by curator from GO:0022626	cytosolic large ribosomal subunit ; GO:0022625 | traceable author statement <newline> cytosolic ribosome ; GO:0022626 | inferred from high throughput direct assay <newline> cytosolic large ribosomal subunit ; GO:0022625 | inferred from biological aspect of ancestor with PANTHER:PTN000076315	RNA binding ; GO:0003723 | inferred from biological aspect of ancestor with PANTHER:PTN000076315 <newline> structural constituent of ribosome ; GO:0003735 | inferred from high throughput direct assay <newline> structural constituent of ribosome ; GO:0003735 | traceable author statement <newline> structural constituent of ribosome ; GO:0003735 | inferred from biological aspect of ancestor with PAN…
FBgn0261592	Ribosomal protein S6	RpS6	3247.96	850.019	2283.46	2182.21	2210.45	translation ; GO:0006412 | inferred from electronic annotation with InterPro:IPR001377, InterPro:IPR014401, InterPro:IPR018282 <newline> cytoplasmic translation ; GO:0002181 | inferred by curator from GO:0022626 <newline> cytoplasmic translation ; GO:0002181 | traceable author statement <newline> immune response ; GO:0006955 | traceable author statement	ribosome ; GO:0005840 | inferred from electronic annotation with InterPro:IPR001377, InterPro:IPR014401, InterPro:IPR018282 <newline> cytosolic small ribosomal subunit ; GO:0022627 | traceable author statement <newline> cytosolic ribosome ; GO:0022626 | inferred from high throughput direct assay	structural constituent of ribosome ; GO:0003735 | inferred from electronic annotation with InterPro:IPR001377, InterPro:IPR014401, InterPro:IPR018282 <newline> structural constituent of ribosome ; GO:0003735 | traceable author statement <newline> structural constituent of ribosome ; GO:0003735 | inferred from high throughput direct assay
FBgn0020910	Ribosomal protein L3	RpL3	3237.72	1313.11	2984.46	2490.02	2532.01	translation ; GO:0006412 | inferred from electronic annotation with InterPro:IPR000597 <newline> cytoplasmic translation ; GO:0002181 | traceable author statement <newline> ribosomal large subunit assembly ; GO:0000027 | inferred from biological aspect of ancestor with PANTHER:PTN000146039	cytosolic large ribosomal subunit ; GO:0022625 | inferred from biological aspect of ancestor with PANTHER:PTN000146039 <newline> cytosolic large ribosomal subunit ; GO:0022625 | traceable author statement	RNA binding ; GO:0003723 | inferred from biological aspect of ancestor with PANTHER:PTN000146039 <newline> structural constituent of ribosome ; GO:0003735 | inferred from biological aspect of ancestor with PANTHER:PTN000146039 <newline> structural constituent of ribosome ; GO:0003735 | traceable author statement
FBgn0001942	eukaryotic translation initiation factor 4A	eIF4A	3234.95	1511.35	3078.87	3055.89	3206.44	regulation of alternative mRNA splicing, via spliceosome ; GO:0000381 | inferred from high throughput mutant phenotype <newline> germ-line stem cell population maintenance ; GO:0030718 | inferred from mutant phenotype <newline> oogenesis ; GO:0048477 | inferred from mutant phenotype <newline> mitotic cell cycle ; GO:0000278 | inferred from high throughput mutant phenotype <newline> translational …	cytoplasmic stress granule ; GO:0010494 | inferred from biological aspect of ancestor with PANTHER:PTN002777147 <newline> eukaryotic translation initiation factor 4F complex ; GO:0016281 | inferred from sequence or structural similarity <newline> nucleus ; GO:0005634 | inferred by curator from GO:0000381 <newline> cytosol ; GO:0005829 | inferred from direct assay <newline> nucleus ; GO:0005634 | …	ATP binding ; GO:0005524 | inferred from electronic annotation with InterPro:IPR011545 <newline> SMAD binding ; GO:0046332 | inferred from physical interaction with Mad <newline> translation initiation factor activity ; GO:0003743 | inferred from biological aspect of ancestor with PANTHER:PTN002777147 <newline> RNA binding ; GO:0003723 | inferred from biological aspect of ancestor with PANTHER:PT…
FBgn0010198	Ribosomal protein S15Aa	RpS15Aa	3188.45	1063.79	2297.06	2550.74	2699.15	translation ; GO:0006412 | inferred from electronic annotation with InterPro:IPR000630 <newline> cytoplasmic translation ; GO:0002181 | inferred by curator from GO:0022626 <newline> cytoplasmic translation ; GO:0002181 | traceable author statement	cytosolic ribosome ; GO:0022626 | inferred from high throughput direct assay <newline> cytosolic small ribosomal subunit ; GO:0022627 | traceable author statement <newline> cytosolic small ribosomal subunit ; GO:0022627 | inferred from biological aspect of ancestor with PANTHER:PTN000204723	structural constituent of ribosome ; GO:0003735 | inferred from high throughput direct assay <newline> structural constituent of ribosome ; GO:0003735 | traceable author statement <newline> structural constituent of ribosome ; GO:0003735 | inferred from biological aspect of ancestor with PANTHER:PTN000204723
FBgn0033699	Ribosomal protein S11	RpS11	3113.68	882.498	2446.82	2663.67	2624.88	translation ; GO:0006412 | inferred from electronic annotation with InterPro:IPR000266, InterPro:IPR019979 <newline> cytoplasmic translation ; GO:0002181 | traceable author statement	cytoplasm ; GO:0005737 | inferred from direct assay <newline> nucleolus ; GO:0005730 | inferred from direct assay <newline> cytosolic small ribosomal subunit ; GO:0022627 | traceable author statement <newline> cytosolic small ribosomal subunit ; GO:0022627 | inferred from biological aspect of ancestor with PANTHER:PTN000078534 <newline> nuclear chromosome ; GO:0000228 | colocalizes_with inferred …	structural constituent of ribosome ; GO:0003735 | traceable author statement <newline> structural constituent of ribosome ; GO:0003735 | inferred from biological aspect of ancestor with PANTHER:PTN000078534
FBgn0261602	Ribosomal protein L8	RpL8	3102.29	607.59	1504.43	1927.1	1466.27	cytoplasmic translation ; GO:0002181 | traceable author statement <newline> cytoplasmic translation ; GO:0002181 | inferred by curator from GO:0022626 <newline> cytoplasmic translation ; GO:0002181 | inferred from biological aspect of ancestor with PANTHER:PTN000343556	cytosolic large ribosomal subunit ; GO:0022625 | traceable author statement <newline> cytosolic large ribosomal subunit ; GO:0022625 | inferred from biological aspect of ancestor with PANTHER:PTN000343558 <newline> nucleolus ; GO:0005730 | inferred from direct assay <newline> cytosolic ribosome ; GO:0022626 | inferred from high throughput direct assay <newline> nuclear chromosome ; GO:0000228 | c…	RNA binding ; GO:0003723 | inferred from biological aspect of ancestor with PANTHER:PTN000343556 <newline> structural constituent of ribosome ; GO:0003735 | traceable author statement <newline> structural constituent of ribosome ; GO:0003735 | inferred from biological aspect of ancestor with PANTHER:PTN000343556 <newline> structural constituent of ribosome ; GO:0003735 | inferred from high throug…
FBgn0003942	Ribosomal protein S27A	RpS27A	3098.83	1502.58	2533.12	2648.52	2833.49	translation ; GO:0006412 | inferred from electronic annotation with InterPro:IPR002906, InterPro:IPR011332 <newline> modification-dependent protein catabolic process ; GO:0019941 | inferred from biological aspect of ancestor with PANTHER:PTN000071508 <newline> cytoplasmic translation ; GO:0002181 | traceable author statement <newline> protein ubiquitination ; GO:0016567 | inferred from biological…	nucleus ; GO:0005634 | inferred from biological aspect of ancestor with PANTHER:PTN000071508 <newline> cytosolic small ribosomal subunit ; GO:0022627 | inferred from biological aspect of ancestor with PANTHER:PTN002241455 <newline> cytosolic small ribosomal subunit ; GO:0022627 | traceable author statement <newline> cytoplasm ; GO:0005737 | inferred from biological aspect of ancestor with PANTHER…	structural constituent of ribosome ; GO:0003735 | inferred from electronic annotation with InterPro:IPR002906 <newline> protein tag ; GO:0031386 | inferred from sequence or structural similarity with SGD:S000003962 <newline> structural constituent of ribosome ; GO:0003735 | traceable author statement <newline> protein tag ; GO:0031386 | inferred from biological aspect of ancestor with PANTHER:PTN…
FBgn0011726	twinstar	tsr	3031.27	953.121	2645.76	3230.65	3362.66	mitotic cytokinesis ; GO:0000281 | inferred from mutant phenotype <newline> establishment of imaginal disc-derived wing hair orientation ; GO:0001737 | inferred from mutant phenotype <newline> mushroom body development ; GO:0016319 | inferred from mutant phenotype <newline> actin filament polymerization ; GO:0030041 | inferred from mutant phenotype <newline> regulation of lamellipodium assembly ;…	actin cytoskeleton ; GO:0015629 | inferred from electronic annotation with InterPro:IPR017904 <newline> nucleoplasm ; GO:0005654 | inferred from high throughput direct assay <newline> cytosol ; GO:0005829 | inferred from high throughput direct assay	actin binding ; GO:0003779 | inferred from sequence or structural similarity with HGNC:1874 inferred from sequence or structural similarity with SGD:S000003973 inferred from mutant phenotype
FBgn0031327	-	CG5397	3023.32	94.0461	1728.67	1691.71	1672.45	biological_process ; GO:0008150 | no biological data available	extracellular space ; GO:0005615 | inferred from biological aspect of ancestor with PANTHER:PTN000168732	carboxylic ester hydrolase activity ; GO:0052689 | inferred from biological aspect of ancestor with PANTHER:PTN000168392
FBgn0010409	Ribosomal protein L18A	RpL18A	2862.36	773.279	2220.78	1967.76	1724.31	translation ; GO:0006412 | inferred from electronic annotation with InterPro:IPR021138, InterPro:IPR023573 <newline> cytoplasmic translation ; GO:0002181 | traceable author statement	cytosolic large ribosomal subunit ; GO:0022625 | traceable author statement <newline> cytosolic large ribosomal subunit ; GO:0022625 | inferred from biological aspect of ancestor with PANTHER:PTN000006274	structural constituent of ribosome ; GO:0003735 | inferred from electronic annotation with InterPro:IPR021138, InterPro:IPR023573 <newline> structural constituent of ribosome ; GO:0003735 | traceable author statement
FBgn0013325	Ribosomal protein L11	RpL11	2690.9	747.248	1469.98	2488.94	1776.39	translation ; GO:0006412 | inferred from electronic annotation with InterPro:IPR002132, InterPro:IPR020929 <newline> ribosomal large subunit assembly ; GO:0000027 | inferred from biological aspect of ancestor with PANTHER:PTN000242048 <newline> cytoplasmic translation ; GO:0002181 | inferred by curator from GO:0022626 <newline> cytoplasmic translation ; GO:0002181 | traceable author statement	cytosolic large ribosomal subunit ; GO:0022625 | traceable author statement <newline> cytosolic ribosome ; GO:0022626 | inferred from high throughput direct assay <newline> cytoplasm ; GO:0005737 | inferred from direct assay <newline> polytene chromosome puff ; GO:0005703 | colocalizes_with inferred from direct assay <newline> cytosolic large ribosomal subunit ; GO:0022625 | inferred from biologi…	structural constituent of ribosome ; GO:0003735 | traceable author statement <newline> structural constituent of ribosome ; GO:0003735 | inferred from high throughput direct assay <newline> RNA binding ; GO:0003723 | inferred from biological aspect of ancestor with PANTHER:PTN000242048 <newline> structural constituent of ribosome ; GO:0003735 | inferred from biological aspect of ancestor with PAN…
FBgn0030136	Ribosomal protein S28b	RpS28b	2666.23	784.042	1556.25	2066.33	2271.46	translation ; GO:0006412 | inferred from electronic annotation with InterPro:IPR000289 <newline> ribosomal small subunit assembly ; GO:0000028 | inferred from biological aspect of ancestor with PANTHER:PTN000080571 <newline> cytoplasmic translation ; GO:0002181 | inferred by curator from GO:0022627 <newline> maturation of SSU-rRNA ; GO:0030490 | inferred from biological aspect of ancestor with PA…	cytosolic small ribosomal subunit ; GO:0022627 | inferred from sequence or structural similarity with SGD:S000005693 <newline> cytosolic small ribosomal subunit ; GO:0022627 | traceable author statement <newline> cytosolic small ribosomal subunit ; GO:0022627 | inferred from biological aspect of ancestor with PANTHER:PTN000080571	structural constituent of ribosome ; GO:0003735 | traceable author statement <newline> structural constituent of ribosome ; GO:0003735 | inferred from biological aspect of ancestor with PANTHER:PTN000080571 <newline> structural constituent of ribosome ; GO:0003735 | inferred from sequence or structural similarity with SGD:S000005693
FBgn0010411	Ribosomal protein S18	RpS18	2649.93	964.003	1605.55	2167.88	1841.66	translation ; GO:0006412 | inferred from electronic annotation with InterPro:IPR001892, InterPro:IPR018269 <newline> cytoplasmic translation ; GO:0002181 | traceable author statement	nuclear chromosome ; GO:0000228 | colocalizes_with inferred from direct assay <newline> cytosolic small ribosomal subunit ; GO:0022627 | traceable author statement <newline> cytosol ; GO:0005829 | inferred from biological aspect of ancestor with PANTHER:PTN000093238 <newline> cytosolic small ribosomal subunit ; GO:0022627 | inferred from sequence or structural similarity with UniProtKB:P62269 <ne…	structural constituent of ribosome ; GO:0003735 | inferred from electronic annotation with InterPro:IPR001892, InterPro:IPR018269 <newline> RNA binding ; GO:0003723 | inferred from electronic annotation with InterPro:IPR001892, InterPro:IPR018269 <newline> structural constituent of ribosome ; GO:0003735 | traceable author statement
FBgn0003279	Ribosomal protein L4	RpL4	2604.58	613.801	1637.52	1452.37	1462.86	translation ; GO:0006412 | inferred from electronic annotation with InterPro:IPR002136, InterPro:IPR023574 <newline> cytoplasmic translation ; GO:0002181 | inferred by curator from GO:0022626 <newline> cytoplasmic translation ; GO:0002181 | traceable author statement	cytosolic large ribosomal subunit ; GO:0022625 | traceable author statement <newline> cytosolic ribosome ; GO:0022626 | inferred from high throughput direct assay <newline> cytosolic large ribosomal subunit ; GO:0022625 | inferred from biological aspect of ancestor with PANTHER:PTN000454620	RNA binding ; GO:0003723 | inferred from biological aspect of ancestor with PANTHER:PTN000454620 <newline> structural constituent of ribosome ; GO:0003735 | inferred from high throughput direct assay <newline> structural constituent of ribosome ; GO:0003735 | traceable author statement <newline> structural constituent of ribosome ; GO:0003735 | inferred from biological aspect of ancestor with PAN…
FBgn0031980	Ribosomal protein L36A	RpL36A	2583.59	712.043	1327.26	2129.14	2025.15	translation ; GO:0006412 | inferred from electronic annotation with InterPro:IPR000552, InterPro:IPR011332 <newline> cytoplasmic translation ; GO:0002181 | traceable author statement	cytosolic large ribosomal subunit ; GO:0022625 | traceable author statement <newline> cytosolic large ribosomal subunit ; GO:0022625 | inferred from biological aspect of ancestor with PANTHER:PTN000042522	structural constituent of ribosome ; GO:0003735 | inferred from electronic annotation with InterPro:IPR000552 <newline> structural constituent of ribosome ; GO:0003735 | traceable author statement
FBgn0260441			2580.87	638.978	1422.13	2254.01	1879.33
FBgn0066084	Ribosomal protein L41	RpL41	2562.91	1720.05	1166.71	2168.83	2120.46	translation ; GO:0006412 | non-traceable author statement <newline> cytoplasmic translation ; GO:0002181 | traceable author statement <newline> cytoplasmic translation ; GO:0002181 | inferred from sequence or structural similarity with SGD:S000002343	nucleoplasm ; GO:0005654 | inferred from high throughput direct assay <newline> nucleus ; GO:0005634 | inferred from direct assay <newline> cytoplasm ; GO:0005737 | inferred from direct assay <newline> nucleolus ; GO:0005730 | inferred from direct assay <newline> cytosolic large ribosomal subunit ; GO:0022625 | non-traceable author statement <newline> cytosol ; GO:0005829 | inferred from high thr…	structural constituent of ribosome ; GO:0003735 | inferred from sequence or structural similarity with SGD:S000002343 <newline> structural constituent of ribosome ; GO:0003735 | traceable author statement <newline> structural constituent of ribosome ; GO:0003735 | non-traceable author statement
FBgn0003887			2548.73	1317.83	3566.11	3318.52	3334.62
FBgn0001233	Heat shock protein 83	Hsp83	2541.01	1350.33	4561.3	4190.04	4218.98	pole plasm mRNA localization ; GO:0019094 | inferred from mutant phenotype <newline> positive regulation of neuroblast proliferation ; GO:0002052 | inferred from mutant phenotype <newline> positive regulation of small RNA loading onto RISC ; GO:0106161 | inferred from genetic interaction with p23, Hsc70-4 <newline> centrosome cycle ; GO:0007098 | inferred from mutant phenotype <newline> negative …	cytoplasm ; GO:0005737 | inferred from high throughput direct assay <newline> centrosome ; GO:0005813 | inferred from direct assay <newline> cytoplasm ; GO:0005737 | inferred from direct assay <newline> protein-containing complex ; GO:0032991 | inferred from biological aspect of ancestor with PANTHER:PTN000163629 <newline> polytene chromosome interband ; GO:0005705 | inferred from direct assay <n…	disordered domain specific binding ; GO:0097718 | inferred from biological aspect of ancestor with PANTHER:PTN000163632 <newline> unfolded protein binding ; GO:0051082 | inferred from direct assay <newline> ATP binding ; GO:0005524 | inferred from biological aspect of ancestor with PANTHER:PTN000163632 <newline> unfolded protein binding ; GO:0051082 | inferred from biological aspect of ancestor w…
FBgn0261606			2534.35	973.391	1780.22	2328.96	1852.34
FBgn0034968	Ribosomal protein L12	RpL12	2533.72	844.282	2350.43	2234.88	2507.21	translation ; GO:0006412 | inferred from biological aspect of ancestor with PANTHER:PTN000184007 <newline> ribosomal large subunit assembly ; GO:0000027 | inferred from biological aspect of ancestor with PANTHER:PTN000184007 <newline> cytoplasmic translation ; GO:0002181 | traceable author statement <newline> cytoplasmic translation ; GO:0002181 | inferred by curator from GO:0022626	cytosolic large ribosomal subunit ; GO:0022625 | inferred from biological aspect of ancestor with PANTHER:PTN000184010 <newline> cytosolic large ribosomal subunit ; GO:0022625 | traceable author statement <newline> cytosolic ribosome ; GO:0022626 | inferred from high throughput direct assay <newline> ribosome ; GO:0005840 | inferred from biological aspect of ancestor with PANTHER:PTN000184007 <ne…	structural constituent of ribosome ; GO:0003735 | inferred from biological aspect of ancestor with PANTHER:PTN000184007 <newline> rRNA binding ; GO:0019843 | inferred from biological aspect of ancestor with PANTHER:PTN000184007 <newline> structural constituent of ribosome ; GO:0003735 | traceable author statement <newline> large ribosomal subunit rRNA binding ; GO:0070180 | inferred from biologic…
FBgn0010265	Ribosomal protein S13	RpS13	2525.23	997.287	2018.95	2207.17	2510.4	translation ; GO:0006412 | inferred from electronic annotation with InterPro:IPR000589, InterPro:IPR012606 <newline> cytoplasmic translation ; GO:0002181 | inferred by curator from GO:0022626 <newline> cytoplasmic translation ; GO:0002181 | traceable author statement	cytosolic ribosome ; GO:0022626 | inferred from high throughput direct assay <newline> cytoplasm ; GO:0005737 | inferred from direct assay <newline> nucleolus ; GO:0005730 | inferred from biological aspect of ancestor with PANTHER:PTN000223268 <newline> cytosolic small ribosomal subunit ; GO:0022627 | inferred from biological aspect of ancestor with PANTHER:PTN000223267 <newline> nuclear chromoso…	structural constituent of ribosome ; GO:0003735 | inferred from biological aspect of ancestor with PANTHER:PTN000223267 <newline> structural constituent of ribosome ; GO:0003735 | inferred from high throughput direct assay <newline> structural constituent of ribosome ; GO:0003735 | traceable author statement <newline> small ribosomal subunit rRNA binding ; GO:0070181 | inferred from biological as…
FBgn0001218	Heat shock 70-kDa protein cognate 3	Hsc70-3	2504.15	1079.91	1879.86	2337.31	2241.36	response to unfolded protein ; GO:0006986 | inferred from biological aspect of ancestor with PANTHER:PTN002321897 <newline> RNA interference ; GO:0016246 | inferred from mutant phenotype <newline> endoplasmic reticulum unfolded protein response ; GO:0030968 | inferred from biological aspect of ancestor with PANTHER:PTN001834223 <newline> chaperone cofactor-dependent protein refolding ; GO:0051085…	endoplasmic reticulum ; GO:0005783 | inferred from direct assay <newline> endoplasmic reticulum lumen ; GO:0005788 | inferred from biological aspect of ancestor with PANTHER:PTN001834223 <newline> endoplasmic reticulum ; GO:0005783 | non-traceable author statement <newline> nucleus ; GO:0005634 | inferred from biological aspect of ancestor with PANTHER:PTN001834223 <newline> membrane ; GO:0016020…	unfolded protein binding ; GO:0051082 | inferred from biological aspect of ancestor with PANTHER:PTN002321897 <newline> protein binding ; GO:0005515 | inferred from physical interaction with UniProtKB:Q8SWV6 <newline> ATP binding ; GO:0005524 | inferred from biological aspect of ancestor with PANTHER:PTN002321897 <newline> ATPase activity ; GO:0016887 | inferred from biological aspect of ancestor…
FBgn0003941	Ribosomal protein L40	RpL40	2495.57	939.442	2093.51	1965.5	2446.27	translation ; GO:0006412 | inferred from electronic annotation with InterPro:IPR001975 <newline> cellular protein modification process ; GO:0006464 | inferred from sequence or structural similarity <newline> protein ubiquitination ; GO:0016567 | inferred from sequence or structural similarity with SGD:S000003962 <newline> cytoplasmic translation ; GO:0002181 | traceable author statement <newline>…	cytosolic large ribosomal subunit ; GO:0022625 | traceable author statement <newline> nucleus ; GO:0005634 | inferred from biological aspect of ancestor with PANTHER:PTN000071508 <newline> small ribosomal subunit ; GO:0015935 | inferred from biological aspect of ancestor with PANTHER:PTN002241455 <newline> cytosolic small ribosomal subunit ; GO:0022627 | inferred from biological aspect of ancesto…	structural constituent of ribosome ; GO:0003735 | inferred from electronic annotation with InterPro:IPR001975 <newline> protein tag ; GO:0031386 | inferred from biological aspect of ancestor with PANTHER:PTN000071508 <newline> protein tag ; GO:0031386 | inferred from sequence or structural similarity with SGD:S000003962 <newline> ubiquitin protein ligase binding ; GO:0031625 | inferred from biolo…
FBgn0262736	Vacuolar H[+] ATPase 16kD subunit 1	Vha16-1	2493.91	1402.82	2922.06	2336.78	2245.5	dsRNA transport ; GO:0033227 | inferred from mutant phenotype <newline> proton transmembrane transport ; GO:1902600 | inferred by curator from GO:0033181	plasma membrane proton-transporting V-type ATPase complex ; GO:0033181 | inferred from mutant phenotype <newline> vacuolar proton-transporting V-type ATPase, V0 domain ; GO:0000220 | inferred from sequence or structural similarity with SGD:S000000753 <newline> fusome ; GO:0045169 | inferred from direct assay <newline> integral component of membrane ; GO:0016021 | inferred from biological aspect o…	proton-transporting ATPase activity, rotational mechanism ; GO:0046961 | inferred from biological aspect of ancestor with PANTHER:PTN000813763 <newline> proton-transporting ATPase activity, rotational mechanism ; GO:0046961 | contributes_to inferred by curator from GO:0033181
FBgn0013763	Imaginal disc growth factor 6	Idgf6	2492.91	400.887	1720.95	1220.1	1345.85	carbohydrate metabolic process ; GO:0005975 | inferred from electronic annotation with InterPro:IPR001223, InterPro:IPR013781 <newline> imaginal disc development ; GO:0007444 | inferred from sequence or structural similarity with Idgf4 <newline> ecdysis, chitin-based cuticle ; GO:0018990 | inferred from mutant phenotype <newline> chitin-based cuticle development ; GO:0040003 | inferred from mutan…	cytoplasm ; GO:0005737 | inferred from biological aspect of ancestor with PANTHER:PTN001341036 <newline> extracellular region ; GO:0005576 | inferred from high throughput direct assay <newline> extracellular space ; GO:0005615 | inferred from direct assay <newline> extracellular region ; GO:0005576 | inferred from biological aspect of ancestor with PANTHER:PTN000126545	chitinase activity ; GO:0004568 | NOT inferred from direct assay <newline> chitin binding ; GO:0008061 | inferred from biological aspect of ancestor with PANTHER:PTN000126545 <newline> chitin binding ; GO:0008061 | inferred from direct assay <newline> chitinase activity ; GO:0004568 | non-traceable author statement <newline> imaginal disc growth factor receptor binding ; GO:0008084 | inferred fro…
FBgn0086472	Ribosomal protein S25	RpS25	2445.56	949.944	1519.26	2018.17	1859.91	cytoplasmic translation ; GO:0002181 | traceable author statement <newline> cytoplasmic translation ; GO:0002181 | inferred by curator from GO:0022626	cytosolic ribosome ; GO:0022626 | inferred from high throughput direct assay <newline> cytosolic small ribosomal subunit ; GO:0022627 | traceable author statement <newline> cytosolic small ribosomal subunit ; GO:0022627 | inferred from biological aspect of ancestor with PANTHER:PTN000982949	structural constituent of ribosome ; GO:0003735 | traceable author statement <newline> structural constituent of ribosome ; GO:0003735 | inferred from biological aspect of ancestor with PANTHER:PTN000982949 <newline> structural constituent of ribosome ; GO:0003735 | inferred from high throughput direct assay
FBgn0028697	Ribosomal protein L15	RpL15	2420.2	1274.45	1626.98	2488.32	2449.19	cytoplasmic translation ; GO:0002181 | traceable author statement <newline> cytoplasmic translation ; GO:0002181 | inferred from biological aspect of ancestor with PANTHER:PTN000217960	cytosolic large ribosomal subunit ; GO:0022625 | inferred from biological aspect of ancestor with PANTHER:PTN000217960 <newline> cytosolic large ribosomal subunit ; GO:0022625 | traceable author statement	structural constituent of ribosome ; GO:0003735 | traceable author statement <newline> structural constituent of ribosome ; GO:0003735 | inferred from biological aspect of ancestor with PANTHER:PTN000217960 <newline> RNA binding ; GO:0003723 | inferred from biological aspect of ancestor with PANTHER:PTN000217960
FBgn0025682	supercoiling factor	scf	2379.85	93.975	1568.92	2018.89	1791.04	chromatin organization ; GO:0006325 | inferred from mutant phenotype <newline> dosage compensation by hyperactivation of X chromosome ; GO:0009047 | inferred from mutant phenotype <newline> positive regulation of DNA topoisomerase (ATP-hydrolyzing) activity ; GO:2000373 | inferred from direct assay <newline> DNA topological change ; GO:0006265 | inferred from direct assay <newline> positive regul…	nucleus ; GO:0005634 | inferred from direct assay <newline> polytene chromosome puff ; GO:0005703 | inferred from direct assay <newline> polytene chromosome ; GO:0005700 | inferred from direct assay <newline> cytoplasm ; GO:0005737 | inferred from direct assay <newline> endomembrane system ; GO:0012505 | inferred from high throughput direct assay <newline> endoplasmic reticulum ; GO:0005783 | inf…	calcium ion binding ; GO:0005509 | inferred from biological aspect of ancestor with PANTHER:PTN000088876
FBgn0033949	beta Hydroxy acid dehydrogenase 2	Had2	2348.94	52.6772	872.473	1556.01	1458.41	oxidation-reduction process ; GO:0055114 | inferred from electronic annotation with InterPro:IPR006108, InterPro:IPR006176, InterPro:IPR006180, InterPro:IPR008927, InterPro:IPR013328 <newline> fatty acid metabolic process ; GO:0006631 | inferred from electronic annotation with InterPro:IPR006108, InterPro:IPR006176, InterPro:IPR006180	-	3-hydroxyacyl-CoA dehydrogenase activity ; GO:0003857 | inferred from electronic annotation with InterPro:IPR006108, InterPro:IPR006176, InterPro:IPR006180 <newline> NAD+ binding ; GO:0070403 | inferred from electronic annotation with InterPro:IPR022694
FBgn0004867	Ribosomal protein S2	RpS2	2340.9	734.138	1433.21	1849.14	1634.31	cytoplasmic translation ; GO:0002181 | traceable author statement <newline> cytoplasmic translation ; GO:0002181 | inferred by curator from GO:0022626 <newline> translation ; GO:0006412 | inferred from biological aspect of ancestor with PANTHER:PTN000346706	nucleolus ; GO:0005730 | inferred from direct assay <newline> nuclear chromosome ; GO:0000228 | colocalizes_with inferred from direct assay <newline> cytosolic small ribosomal subunit ; GO:0022627 | inferred from biological aspect of ancestor with PANTHER:PTN000346706 <newline> cytosolic small ribosomal subunit ; GO:0022627 | traceable author statement <newline> cytosolic ribosome ; GO:0022626 | …	RNA binding ; GO:0003723 | inferred from electronic annotation with InterPro:IPR013810 <newline> structural constituent of ribosome ; GO:0003735 | inferred from biological aspect of ancestor with PANTHER:PTN000346706 <newline> structural constituent of ribosome ; GO:0003735 | inferred from high throughput direct assay <newline> structural constituent of ribosome ; GO:0003735 | traceable author st…
FBgn0035422	Ribosomal protein L28	RpL28	2325.98	663.159	2171.18	1833.66	1876.46	translation ; GO:0006412 | inferred from electronic annotation with InterPro:IPR002672 <newline> cytoplasmic translation ; GO:0002181 | traceable author statement	cytosolic large ribosomal subunit ; GO:0022625 | inferred from biological aspect of ancestor with PANTHER:PTN000057380 <newline> cytosolic large ribosomal subunit ; GO:0022625 | traceable author statement	structural constituent of ribosome ; GO:0003735 | inferred from electronic annotation with InterPro:IPR002672 <newline> structural constituent of ribosome ; GO:0003735 | traceable author statement
FBgn0000416	Saposin-related	Sap-r	2314.91	2220.65	2539.7	2845.4	3184.08	lipid homeostasis ; GO:0055088 | inferred from mutant phenotype <newline> sphingolipid metabolic process ; GO:0006665 | inferred from mutant phenotype <newline> dsRNA transport ; GO:0033227 | inferred from mutant phenotype	autophagosome ; GO:0005776 | inferred from direct assay <newline> late endosome ; GO:0005770 | inferred from direct assay <newline> lysosome ; GO:0005764 | inferred from direct assay <newline> fusome ; GO:0045169 | inferred from direct assay	-
FBgn0027932	A kinase anchor protein 200	Akap200	2304.39	785.227	2277.13	2014.67	1728.71	cellular response to ethanol ; GO:0071361 | inferred from mutant phenotype <newline> positive regulation of Notch signaling pathway ; GO:0045747 | inferred from direct assay inferred from mutant phenotype <newline> circadian rhythm ; GO:0007623 | inferred from mutant phenotype <newline> positive regulation of protein localization to membrane ; GO:1905477 | inferred from mutant phenotype <newline>…	cytosol ; GO:0005829 | inferred from direct assay <newline> plasma membrane ; GO:0005886 | inferred from high throughput direct assay <newline> plasma membrane ; GO:0005886 | inferred from mutant phenotype <newline> cytoplasm ; GO:0005737 | inferred from high throughput direct assay <newline> cytoskeleton ; GO:0005856 | inferred from direct assay <newline> cytosol ; GO:0005829 | inferred from mut…	protein binding ; GO:0005515 | inferred from physical interaction with UniProtKB:P62152 <newline> Notch binding ; GO:0005112 | inferred from physical interaction with UniProtKB:P07207 <newline> protein kinase A regulatory subunit binding ; GO:0034237 | inferred from physical interaction with UniProtKB:P81900 <newline> actin filament binding ; GO:0051015 | inferred from direct assay <newline> prot…
FBgn0020238	14-3-3epsilon	14-3-3epsilon	2297.15	926.688	2479.28	2180.08	2202.49	mitotic cell cycle checkpoint ; GO:0007093 | traceable author statement <newline> pole cell migration ; GO:0007280 | inferred from mutant phenotype <newline> determination of adult lifespan ; GO:0008340 | inferred from mutant phenotype <newline> DNA damage checkpoint ; GO:0000077 | inferred from mutant phenotype <newline> positive regulation of Ras protein signal transduction ; GO:0046579 | infer…	cytoplasm ; GO:0005737 | inferred from high throughput direct assay <newline> nucleus ; GO:0005634 | inferred from direct assay <newline> germline ring canal ; GO:0045172 | inferred from direct assay <newline> nucleoplasm ; GO:0005654 | inferred from high throughput direct assay <newline> nucleus ; GO:0005634 | inferred from high throughput direct assay <newline> centrosome ; GO:0005813 | inferre…	protein domain specific binding ; GO:0019904 | inferred from electronic annotation with InterPro:IPR000308 <newline> phosphoserine residue binding ; GO:0050815 | inferred from physical interaction with PlexA <newline> protein binding ; GO:0005515 | inferred from physical interaction with UniProtKB:Q45VV3 <newline> transcription factor binding ; GO:0008134 | inferred from physical interaction with…
FBgn0014033	Scavenger receptor class C, type I	Sr-CI	2292.35	61.1644	2964.89	2417.52	2869.31	immune response ; GO:0006955 | inferred from electronic annotation with InterPro:IPR001212 <newline> immune response ; GO:0006955 | traceable author statement <newline> phagocytosis ; GO:0006909 | traceable author statement <newline> response to bacterium ; GO:0009617 | traceable author statement <newline> defense response to Gram-negative bacterium ; GO:0050829 | traceable author statement <newl…	integral component of plasma membrane ; GO:0005887 | inferred from direct assay	polysaccharide binding ; GO:0030247 | inferred from electronic annotation with InterPro:IPR001212 <newline> scavenger receptor activity ; GO:0005044 | traceable author statement <newline> polysaccharide binding ; GO:0030247 | traceable author statement <newline> scavenger receptor activity ; GO:0005044 | inferred from direct assay
FBgn0017545	Ribosomal protein S3A	RpS3A	2260.32	1968.85	2190.26	2275.51	2538.94	translation ; GO:0006412 | inferred from electronic annotation with InterPro:IPR001593, InterPro:IPR018281, InterPro:IPR027500 <newline> cytoplasmic translation ; GO:0002181 | traceable author statement	ribosome ; GO:0005840 | inferred from electronic annotation with InterPro:IPR001593, InterPro:IPR018281, InterPro:IPR027500 <newline> cytosolic small ribosomal subunit ; GO:0022627 | traceable author statement <newline> cytosol ; GO:0005829 | inferred from biological aspect of ancestor with PANTHER:PTN000216320	structural constituent of ribosome ; GO:0003735 | inferred from electronic annotation with InterPro:IPR001593, InterPro:IPR018281, InterPro:IPR027500 <newline> structural constituent of ribosome ; GO:0003735 | traceable author statement
FBgn0261596	Ribosomal protein S24	RpS24	2248.14	609.652	1727.88	1672.48	1751.05	translation ; GO:0006412 | inferred from electronic annotation with InterPro:IPR001976, InterPro:IPR012678 <newline> cytoplasmic translation ; GO:0002181 | traceable author statement <newline> cytoplasmic translation ; GO:0002181 | inferred by curator from GO:0022626	ribosome ; GO:0005840 | inferred from electronic annotation with InterPro:IPR001976, InterPro:IPR012678 <newline> cytosolic ribosome ; GO:0022626 | inferred from high throughput direct assay <newline> cytosolic small ribosomal subunit ; GO:0022627 | traceable author statement	structural constituent of ribosome ; GO:0003735 | inferred from electronic annotation with InterPro:IPR001976, InterPro:IPR012678 <newline> structural constituent of ribosome ; GO:0003735 | traceable author statement <newline> structural constituent of ribosome ; GO:0003735 | inferred from high throughput direct assay
FBgn0003274	Ribosomal protein LP2	RpLP2	2214.83	521.557	600.949	1843.48	1243.15	translational elongation ; GO:0006414 | inferred from electronic annotation with InterPro:IPR027534 <newline> cytoplasmic translation ; GO:0002181 | traceable author statement <newline> cytoplasmic translation ; GO:0002181 | inferred by curator from GO:0022626	ribosome ; GO:0005840 | inferred from electronic annotation with InterPro:IPR027534 <newline> cytosolic ribosome ; GO:0022626 | inferred from high throughput direct assay <newline> cytosolic large ribosomal subunit ; GO:0022625 | traceable author statement	structural constituent of ribosome ; GO:0003735 | inferred from electronic annotation with InterPro:IPR027534 <newline> structural constituent of ribosome ; GO:0003735 | traceable author statement <newline> structural constituent of ribosome ; GO:0003735 | inferred from high throughput direct assay
FBgn0037913	fatty acid binding protein	fabp	2177.86	314.19	928.519	903.353	1004	long-term memory ; GO:0007616 | inferred from mutant phenotype	cytosol ; GO:0005829 | inferred from high throughput direct assay <newline> nucleoplasm ; GO:0005654 | inferred from high throughput direct assay	lipid binding ; GO:0008289 | inferred from electronic annotation with InterPro:IPR000463, InterPro:IPR031259
FBgn0014163	failed axon connections	fax	2124.73	816.118	1297.97	1245.12	657.472	axonogenesis ; GO:0007409 | traceable author statement <newline> axonogenesis ; GO:0007409 | inferred from genetic interaction with Abl <newline> female germ-line stem cell population maintenance ; GO:0036099 | inferred from mutant phenotype	cytoplasm ; GO:0005737 | inferred from high throughput direct assay <newline> plasma membrane ; GO:0005886 | inferred from high throughput direct assay	-
FBgn0003888	beta-Tubulin at 60D	betaTub60D	2119.01	217.987	1366.6	1970.25	1986	response to light stimulus ; GO:0009416 | inferred from mutant phenotype <newline> microtubule-based process ; GO:0007017 | inferred from biological aspect of ancestor with PANTHER:PTN000172598 <newline> mitotic cell cycle ; GO:0000278 | inferred from biological aspect of ancestor with PANTHER:PTN000172598 <newline> microtubule cytoskeleton organization ; GO:0000226 | inferred from biological asp…	microtubule ; GO:0005874 | inferred from direct assay <newline> microtubule ; GO:0005874 | inferred from biological aspect of ancestor with PANTHER:PTN000172598 <newline> cytoplasm ; GO:0005737 | inferred from biological aspect of ancestor with PANTHER:PTN000172598 <newline> cytoplasm ; GO:0005737 | inferred from high throughput direct assay	GTPase activity ; GO:0003924 | inferred from electronic annotation with InterPro:IPR003008, InterPro:IPR008280 <newline> structural constituent of cytoskeleton ; GO:0005200 | inferred from direct assay <newline> GTP binding ; GO:0005525 | inferred from biological aspect of ancestor with PANTHER:PTN000172598 <newline> structural constituent of cytoskeleton ; GO:0005200 | inferred from biological a…
FBgn0034967			2114.15	1328.57	1482.43	2018.53	2007.56
FBgn0039713	Ribosomal protein S8	RpS8	2076.06	713.158	1407.63	1552.38	1581.57	translation ; GO:0006412 | inferred from electronic annotation with InterPro:IPR001047, InterPro:IPR018283 <newline> cytoplasmic translation ; GO:0002181 | inferred by curator from GO:0022626 <newline> maturation of SSU-rRNA from tricistronic rRNA transcript (SSU-rRNA, 5.8S rRNA, LSU-rRNA) ; GO:0000462 | inferred from biological aspect of ancestor with PANTHER:PTN000044490 <newline> cytoplasmic t…	cytosolic ribosome ; GO:0022626 | inferred from high throughput direct assay <newline> cytosolic small ribosomal subunit ; GO:0022627 | inferred from biological aspect of ancestor with PANTHER:PTN000044490 <newline> cytosolic small ribosomal subunit ; GO:0022627 | inferred from sequence or structural similarity <newline> cytosolic small ribosomal subunit ; GO:0022627 | traceable author statement	structural constituent of ribosome ; GO:0003735 | inferred from biological aspect of ancestor with PANTHER:PTN000044490 <newline> structural constituent of ribosome ; GO:0003735 | inferred from sequence or structural similarity <newline> structural constituent of ribosome ; GO:0003735 | inferred from high throughput direct assay <newline> structural constituent of ribosome ; GO:0003735 | traceabl…
FBgn0037351	Ribosomal protein L13A	RpL13A	2059.5	445.931	1043.83	1302.37	1093.17	cytoplasmic translation ; GO:0002181 | traceable author statement <newline> negative regulation of translation ; GO:0017148 | inferred from biological aspect of ancestor with PANTHER:PTN000166701 <newline> cytoplasmic translation ; GO:0002181 | inferred by curator from GO:0022626	cytosolic ribosome ; GO:0022626 | inferred from high throughput direct assay <newline> cytosolic large ribosomal subunit ; GO:0022625 | inferred from biological aspect of ancestor with PANTHER:PTN000166703 <newline> ribosome ; GO:0005840 | inferred from biological aspect of ancestor with PANTHER:PTN000166701 <newline> cytosolic large ribosomal subunit ; GO:0022625 | traceable author statement	structural constituent of ribosome ; GO:0003735 | traceable author statement <newline> structural constituent of ribosome ; GO:0003735 | inferred from high throughput direct assay <newline> mRNA binding ; GO:0003729 | inferred from biological aspect of ancestor with PANTHER:PTN000166701 <newline> structural constituent of ribosome ; GO:0003735 | inferred from biological aspect of ancestor with PA…
FBgn0039359	Ribosomal protein L27	RpL27	2026.65	791.628	1601.81	1592.36	1518.64	translation ; GO:0006412 | inferred from electronic annotation with InterPro:IPR001141, InterPro:IPR018262 <newline> cytoplasmic translation ; GO:0002181 | traceable author statement	cytosolic large ribosomal subunit ; GO:0022625 | traceable author statement <newline> cytosolic large ribosomal subunit ; GO:0022625 | inferred from biological aspect of ancestor with PANTHER:PTN000052145	structural constituent of ribosome ; GO:0003735 | inferred from biological aspect of ancestor with PANTHER:PTN000052145 <newline> structural constituent of ribosome ; GO:0003735 | traceable author statement
FBgn0040099	lectin-28C	lectin-28C	2022.36	118.204	1165.7	1176.13	1461.04	-	-	signaling receptor activity ; GO:0038023 | inferred from biological aspect of ancestor with PANTHER:PTN002335023 <newline> carbohydrate binding ; GO:0030246 | inferred from sequence or structural similarity with Lectin-galC1 <newline> galactose binding ; GO:0005534 | inferred from sequence or structural similarity
FBgn0011828	Peroxidasin	Pxn	2019.5	153.29	2600.11	1719.1	1649.21	oxidation-reduction process ; GO:0055114 | inferred from electronic annotation with InterPro:IPR010255 <newline> response to oxidative stress ; GO:0006979 | inferred from electronic annotation with InterPro:IPR010255 <newline> basement membrane assembly ; GO:0070831 | inferred from mutant phenotype <newline> phagocytosis ; GO:0006909 | inferred from mutant phenotype <newline> extracellular matrix…	extracellular space ; GO:0005615 | inferred from biological aspect of ancestor with PANTHER:PTN000895746 <newline> extracellular matrix ; GO:0031012 | inferred from sequence or structural similarity <newline> collagen-containing extracellular matrix ; GO:0062023 | inferred from sequence or structural similarity with UniProtKB:Q92626	heme binding ; GO:0020037 | inferred from electronic annotation with InterPro:IPR010255 <newline> peroxidase activity ; GO:0004601 | inferred from biological aspect of ancestor with PANTHER:PTN000158755 <newline> bromide peroxidase activity ; GO:0019806 | inferred from sequence or structural similarity with UniProtKB:Q92626
FBgn0037874	Translationally controlled tumor protein	Tctp	2018.96	939.466	2094.35	1994.85	1932.65	positive regulation of multicellular organism growth ; GO:0040018 | inferred from mutant phenotype <newline> cellular response to gamma radiation ; GO:0071480 | inferred from mutant phenotype <newline> double-strand break repair ; GO:0006302 | inferred from mutant phenotype <newline> positive regulation of histone phosphorylation ; GO:0033129 | inferred from direct assay <newline> positive regula…	nucleus ; GO:0005634 | inferred from direct assay <newline> polytene chromosome ; GO:0005700 | inferred from direct assay <newline> plasma membrane ; GO:0005886 | inferred from high throughput direct assay <newline> cytoplasm ; GO:0005737 | inferred from biological aspect of ancestor with PANTHER:PTN000241815 <newline> cytoplasmic microtubule ; GO:0005881 | inferred from sequence or structural si…	guanyl-nucleotide exchange factor activity ; GO:0005085 | inferred from direct assay <newline> Ras guanyl-nucleotide exchange factor activity ; GO:0005088 | NOT inferred from direct assay <newline> calcium ion binding ; GO:0005509 | inferred from sequence or structural similarity with UniProtKB:P13693 <newline> calcium ion binding ; GO:0005509 | inferred from biological aspect of ancestor with PA…
FBgn0002590	Ribosomal protein S5a	RpS5a	2015.24	973.082	1858.13	1861.21	2085.07	ribosomal small subunit assembly ; GO:0000028 | inferred from biological aspect of ancestor with PANTHER:PTN000128889 <newline> cytoplasmic translation ; GO:0002181 | traceable author statement <newline> translation ; GO:0006412 | inferred from biological aspect of ancestor with PANTHER:PTN000128889 <newline> cytoplasmic translation ; GO:0002181 | inferred by curator from GO:0022626	cytosolic small ribosomal subunit ; GO:0022627 | traceable author statement <newline> cytosolic small ribosomal subunit ; GO:0022627 | inferred from biological aspect of ancestor with PANTHER:PTN000128891 <newline> cytoplasm ; GO:0005737 | inferred from direct assay <newline> cytosolic ribosome ; GO:0022626 | inferred from high throughput direct assay <newline> nucleolus ; GO:0005730 | inferred f…	structural constituent of ribosome ; GO:0003735 | inferred from biological aspect of ancestor with PANTHER:PTN000128889 <newline> structural constituent of ribosome ; GO:0003735 | inferred from high throughput direct assay <newline> rRNA binding ; GO:0019843 | inferred from biological aspect of ancestor with PANTHER:PTN000128889 <newline> structural constituent of ribosome ; GO:0003735 | traceabl…
FBgn0002526	Laminin A	LanA	2015.04	513.164	2625.17	2323.83	2144.94	regulation of cell migration ; GO:0030334 | inferred from electronic annotation with InterPro:IPR009254 <newline> regulation of cell adhesion ; GO:0030155 | inferred from electronic annotation with InterPro:IPR009254 <newline> regulation of embryonic development ; GO:0045995 | inferred from electronic annotation with InterPro:IPR009254 <newline> heart development ; GO:0007507 | inferred from muta…	basement membrane ; GO:0005604 | inferred from biological aspect of ancestor with PANTHER:PTN000832138 <newline> basement membrane ; GO:0005604 | inferred from direct assay <newline> presynaptic periactive zone ; GO:0036062 | inferred from direct assay <newline> collagen-containing extracellular matrix ; GO:0062023 | inferred from high throughput direct assay	signaling receptor binding ; GO:0005102 | inferred from electronic annotation with InterPro:IPR009254
FBgn0036825	Ribosomal protein L26	RpL26	1975.41	505.815	1291.88	1298.55	1232.2	ribosomal large subunit biogenesis ; GO:0042273 | inferred from biological aspect of ancestor with PANTHER:PTN000124940 <newline> cytoplasmic translation ; GO:0002181 | inferred from biological aspect of ancestor with PANTHER:PTN000124940 <newline> cytoplasmic translation ; GO:0002181 | traceable author statement <newline> cytoplasmic translation ; GO:0002181 | inferred by curator from GO:0022626	cytosolic large ribosomal subunit ; GO:0022625 | inferred from biological aspect of ancestor with PANTHER:PTN000124940 <newline> cytosolic ribosome ; GO:0022626 | inferred from high throughput direct assay <newline> cytosolic large ribosomal subunit ; GO:0022625 | traceable author statement	RNA binding ; GO:0003723 | inferred from biological aspect of ancestor with PANTHER:PTN000124940 <newline> structural constituent of ribosome ; GO:0003735 | inferred from high throughput direct assay <newline> structural constituent of ribosome ; GO:0003735 | inferred from biological aspect of ancestor with PANTHER:PTN000124940 <newline> structural constituent of ribosome ; GO:0003735 | traceable…
FBgn0033663	Endoplasmic reticulum p60	ERp60	1966.77	648.982	1808.69	1698.52	1791.82	cell redox homeostasis ; GO:0045454 | inferred from electronic annotation with InterPro:IPR013766, InterPro:IPR017937 <newline> response to endoplasmic reticulum stress ; GO:0034976 | inferred from biological aspect of ancestor with PANTHER:PTN000432607 <newline> protein folding ; GO:0006457 | inferred from biological aspect of ancestor with PANTHER:PTN000432607	endomembrane system ; GO:0012505 | inferred from high throughput direct assay <newline> endoplasmic reticulum ; GO:0005783 | inferred from biological aspect of ancestor with PANTHER:PTN000432607	protein disulfide isomerase activity ; GO:0003756 | inferred from biological aspect of ancestor with PANTHER:PTN000432607 <newline> peptide disulfide oxidoreductase activity ; GO:0015037 | inferred from sequence or structural similarity with UniProtKB:P30101
FBgn0026372	Ribosomal protein L23A	RpL23A	1961.85	512.975	1236.41	1188.85	1199.52	translation ; GO:0006412 | inferred from electronic annotation with InterPro:IPR012678, InterPro:IPR013025 <newline> ribosomal large subunit assembly ; GO:0000027 | inferred from biological aspect of ancestor with PANTHER:PTN000178698 <newline> cytoplasmic translation ; GO:0002181 | traceable author statement <newline> cytoplasmic translation ; GO:0002181 | inferred by curator from GO:0022626	cytosolic large ribosomal subunit ; GO:0022625 | traceable author statement <newline> cytosolic large ribosomal subunit ; GO:0022625 | inferred from biological aspect of ancestor with PANTHER:PTN000178698 <newline> cytosolic ribosome ; GO:0022626 | inferred from high throughput direct assay	structural constituent of ribosome ; GO:0003735 | inferred from high throughput direct assay <newline> structural constituent of ribosome ; GO:0003735 | traceable author statement <newline> structural constituent of ribosome ; GO:0003735 | inferred from biological aspect of ancestor with PANTHER:PTN000178698
FBgn0029176	eukaryotic translation elongation factor 1 gamma	eEF1gamma	1865.03	891.743	1816.53	1571.13	1568.31	translational elongation ; GO:0006414 | inferred from biological aspect of ancestor with PANTHER:PTN000136176 <newline> translational elongation ; GO:0006414 | inferred from sequence or structural similarity	cytoplasm ; GO:0005737 | inferred from biological aspect of ancestor with PANTHER:PTN000136176 <newline> eukaryotic translation elongation factor 1 complex ; GO:0005853 | inferred from sequence or structural similarity <newline> nucleus ; GO:0005634 | inferred from biological aspect of ancestor with PANTHER:PTN000136176 <newline> nucleus ; GO:0005634 | inferred from direct assay <newline> cytopla…	translation elongation factor activity ; GO:0003746 | inferred from electronic annotation with InterPro:IPR001662, InterPro:IPR036433 <newline> translation elongation factor activity ; GO:0003746 | inferred from sequence or structural similarity
FBgn0086710	Ribosomal protein L30	RpL30	1854.11	568.971	1142.99	1592.2	1489.1	translation ; GO:0006412 | inferred from electronic annotation with InterPro:IPR000231 <newline> cytoplasmic translation ; GO:0002181 | traceable author statement <newline> cytoplasmic translation ; GO:0002181 | inferred by curator from GO:0022626	cytosolic large ribosomal subunit ; GO:0022625 | traceable author statement <newline> cytosolic large ribosomal subunit ; GO:0022625 | inferred from biological aspect of ancestor with PANTHER:PTN000154874 <newline> cytosolic ribosome ; GO:0022626 | inferred from high throughput direct assay	structural constituent of ribosome ; GO:0003735 | traceable author statement <newline> structural constituent of ribosome ; GO:0003735 | inferred from biological aspect of ancestor with PANTHER:PTN000154874 <newline> RNA binding ; GO:0003723 | inferred from biological aspect of ancestor with PANTHER:PTN000154874 <newline> structural constituent of ribosome ; GO:0003735 | inferred from high throug…
FBgn0030616	Ribosomal protein L37a	RpL37a	1853.45	729.753	1189.29	1456.63	1391.04	translation ; GO:0006412 | inferred from electronic annotation with InterPro:IPR001569, InterPro:IPR011331, InterPro:IPR011332, InterPro:IPR018267 <newline> cytoplasmic translation ; GO:0002181 | traceable author statement	cytosolic large ribosomal subunit ; GO:0022625 | inferred from biological aspect of ancestor with PANTHER:PTN000080456 <newline> cytosolic large ribosomal subunit ; GO:0022625 | traceable author statement	structural constituent of ribosome ; GO:0003735 | inferred from electronic annotation with InterPro:IPR001569, InterPro:IPR011331, InterPro:IPR018267 <newline> RNA binding ; GO:0003723 | inferred from biological aspect of ancestor with PANTHER:PTN000080456 <newline> structural constituent of ribosome ; GO:0003735 | traceable author statement
FBgn0034398	-	CG15098	1834.55	734.85	2147.15	2130.12	2381.34	-	integral component of membrane ; GO:0016021 | inferred from sequence model	-
FBgn0030955	-	CG6891	1812.19	296.884	1463.81	1946.82	1876.22	regulation of actin filament polymerization ; GO:0030833 | inferred from biological aspect of ancestor with PANTHER:PTN000850943	plasma membrane ; GO:0005886 | inferred from biological aspect of ancestor with PANTHER:PTN000850943 <newline> site of polarized growth ; GO:0030427 | inferred from biological aspect of ancestor with PANTHER:PTN000089187 <newline> cortical actin cytoskeleton ; GO:0030864 | inferred from biological aspect of ancestor with PANTHER:PTN000850943 <newline> actin filament ; GO:0005884 | colocalizes_wit…	actin filament binding ; GO:0051015 | inferred from biological aspect of ancestor with PANTHER:PTN000850943
FBgn0014002			1795.03	1150.27	1734	1635.97	1760.5
FBgn0041629	Hexosaminidase 2	Hexo2	1778.73	54.3841	889.044	812.242	728.048	carbohydrate metabolic process ; GO:0005975 | inferred from electronic annotation with InterPro:IPR013781, InterPro:IPR015883 <newline> multicellular organism reproduction ; GO:0032504 | inferred from high throughput expression pattern	plasma membrane ; GO:0005886 | inferred from direct assay <newline> extracellular space ; GO:0005615 | inferred from high throughput direct assay	beta-N-acetylglucosaminidase activity ; GO:0016231 | inferred from direct assay
FBgn0017579	Ribosomal protein L14	RpL14	1753.28	725.39	1291.28	1395.02	1238.33	translation ; GO:0006412 | inferred from electronic annotation with InterPro:IPR002784 <newline> cytoplasmic translation ; GO:0002181 | inferred by curator from GO:0022626 <newline> negative regulation of neuron apoptotic process ; GO:0043524 | inferred from mutant phenotype <newline> cytoplasmic translation ; GO:0002181 | traceable author statement <newline> ribosomal large subunit biogenesis ; …	cytosolic large ribosomal subunit ; GO:0022625 | traceable author statement <newline> cytosolic ribosome ; GO:0022626 | inferred from high throughput direct assay <newline> cytosolic large ribosomal subunit ; GO:0022625 | inferred from biological aspect of ancestor with PANTHER:PTN000874665	structural constituent of ribosome ; GO:0003735 | inferred from electronic annotation with InterPro:IPR002784 <newline> RNA binding ; GO:0003723 | inferred from biological aspect of ancestor with PANTHER:PTN000874665 <newline> structural constituent of ribosome ; GO:0003735 | inferred from high throughput direct assay <newline> structural constituent of ribosome ; GO:0003735 | traceable author st…
FBgn0032518	Ribosomal protein L24	RpL24	1748.97	331.9	628.413	1325.8	1019.01	cytoplasmic translation ; GO:0002181 | inferred by curator from GO:0022626 <newline> cytoplasmic translation ; GO:0002181 | traceable author statement <newline> translation ; GO:0006412 | inferred from biological aspect of ancestor with PANTHER:PTN000846433 <newline> assembly of large subunit precursor of preribosome ; GO:1902626 | inferred from biological aspect of ancestor with PANTHER:PTN00084…	cytosolic ribosome ; GO:0022626 | inferred from high throughput direct assay <newline> cytosolic large ribosomal subunit ; GO:0022625 | traceable author statement <newline> cytosolic large ribosomal subunit ; GO:0022625 | inferred from biological aspect of ancestor with PANTHER:PTN000846433	structural constituent of ribosome ; GO:0003735 | traceable author statement <newline> structural constituent of ribosome ; GO:0003735 | inferred from high throughput direct assay <newline> structural constituent of ribosome ; GO:0003735 | inferred from biological aspect of ancestor with PANTHER:PTN000846433 <newline> RNA binding ; GO:0003723 | inferred from biological aspect of ancestor with PAN…
FBgn0030309	-	CG1572	1733.64	172.777	2205.36	2801.89	3110.68	positive regulation of hemocyte proliferation ; GO:0035208 | inferred from genetic interaction with hop	integral component of membrane ; GO:0016021 | inferred from biological aspect of ancestor with PANTHER:PTN001103553	-
FBgn0034743	Ribosomal protein S16	RpS16	1723.52	652.088	1013.61	1500.63	1075.01	translation ; GO:0006412 | inferred from electronic annotation with InterPro:IPR000754, InterPro:IPR020574 <newline> cytoplasmic translation ; GO:0002181 | inferred by curator from GO:0022626 <newline> cytoplasmic translation ; GO:0002181 | traceable author statement <newline> maturation of SSU-rRNA from tricistronic rRNA transcript (SSU-rRNA, 5.8S rRNA, LSU-rRNA) ; GO:0000462 | inferred from bio…	small ribosomal subunit ; GO:0015935 | inferred from biological aspect of ancestor with PANTHER:PTN000490829 <newline> cytosolic small ribosomal subunit ; GO:0022627 | traceable author statement <newline> cytosolic ribosome ; GO:0022626 | inferred from high throughput direct assay <newline> cytosolic small ribosomal subunit ; GO:0022627 | inferred from biological aspect of ancestor with PANTHER:P…	structural constituent of ribosome ; GO:0003735 | traceable author statement <newline> structural constituent of ribosome ; GO:0003735 | inferred from biological aspect of ancestor with PANTHER:PTN000490829 <newline> RNA binding ; GO:0003723 | inferred from biological aspect of ancestor with PANTHER:PTN000490829 <newline> structural constituent of ribosome ; GO:0003735 | inferred from high throug…
FBgn0014020	Rho1	Rho1	1717.8	590.094	1851.61	1791	1850.3	myofibril assembly ; GO:0030239 | NOT inferred from mutant phenotype <newline> wound healing ; GO:0042060 | inferred from mutant phenotype <newline> protein localization to adherens junction ; GO:0071896 | inferred from mutant phenotype <newline> mitotic actomyosin contractile ring assembly ; GO:1903475 | inferred from mutant phenotype <newline> regulation of actomyosin structure organization ; G…	cytoplasmic vesicle ; GO:0031410 | inferred from biological aspect of ancestor with PANTHER:PTN000632672 <newline> plasma membrane ; GO:0005886 | inferred from high throughput direct assay <newline> apical cortex ; GO:0045179 | inferred from direct assay <newline> apical plasma membrane ; GO:0016324 | colocalizes_with inferred from direct assay <newline> cytoplasm ; GO:0005737 | inferred from bio…	protein binding ; GO:0005515 | inferred from physical interaction with UniProtKB:A1Z7T0 inferred from physical interaction with UniProtKB:P48554 <newline> GTPase activity ; GO:0003924 | inferred from genetic interaction with cv-c <newline> GTPase activity ; GO:0003924 | inferred from genetic interaction with RhoGEF64C <newline> protein kinase binding ; GO:0019901 | inferred from biological aspect…
FBgn0033725	Cuticular protein 49Ac	Cpr49Ac	1714.65	5041.11	611.405	806.615	735.519	chitin-based cuticle development ; GO:0040003 | inferred from sequence model	chitin-based extracellular matrix ; GO:0062129 | inferred from sequence model <newline> extracellular region ; GO:0005576 | inferred from high throughput direct assay	structural constituent of cuticle ; GO:0042302 | inferred from electronic annotation with InterPro:IPR000618 <newline> structural constituent of chitin-based larval cuticle ; GO:0008010 | inferred from sequence model
FBgn0032405	firelighter	firl	1703.04	44.5931	1023.58	1108.77	795.095	-	lipid droplet ; GO:0005811 | inferred from biological aspect of ancestor with PANTHER:PTN001549090	oxidoreductase activity, acting on the CH-OH group of donors, NAD or NADP as acceptor ; GO:0016616 | inferred from biological aspect of ancestor with PANTHER:PTN000671705 <newline> steroid dehydrogenase activity ; GO:0016229 | inferred from sequence or structural similarity with UniProtKB:Q8NBQ5
FBgn0016726	Ribosomal protein L29	RpL29	1668.24	565.51	660.709	1386.84	1373.47	cytoplasmic translation ; GO:0002181 | traceable author statement <newline> cytoplasmic translation ; GO:0002181 | inferred from biological aspect of ancestor with PANTHER:PTN000306390	cytosolic large ribosomal subunit ; GO:0022625 | traceable author statement <newline> cytosolic large ribosomal subunit ; GO:0022625 | inferred from biological aspect of ancestor with PANTHER:PTN000306390	structural constituent of ribosome ; GO:0003735 | traceable author statement <newline> structural constituent of ribosome ; GO:0003735 | inferred from biological aspect of ancestor with PANTHER:PTN000306390 <newline> chromatin binding ; GO:0003682 | inferred from genetic interaction with His1
FBgn0004404	Ribosomal protein S14b	RpS14b	1643.28	206.56	836.137	1294.26	1001.98	maturation of SSU-rRNA from tricistronic rRNA transcript (SSU-rRNA, 5.8S rRNA, LSU-rRNA) ; GO:0000462 | inferred from biological aspect of ancestor with PANTHER:PTN000204884 <newline> cytoplasmic translation ; GO:0002181 | traceable author statement <newline> translation ; GO:0006412 | inferred from biological aspect of ancestor with PANTHER:PTN000204884 <newline> ribosomal small subunit assembly…	cytosolic small ribosomal subunit ; GO:0022627 | traceable author statement <newline> ribosome ; GO:0005840 | inferred from electronic annotation with InterPro:IPR001971, InterPro:IPR036967	small ribosomal subunit rRNA binding ; GO:0070181 | inferred from biological aspect of ancestor with PANTHER:PTN000204884 <newline> structural constituent of ribosome ; GO:0003735 | traceable author statement <newline> mRNA 5'-UTR binding ; GO:0048027 | inferred from biological aspect of ancestor with PANTHER:PTN000204884 <newline> structural constituent of ribosome ; GO:0003735 | inferred from b…
FBgn0013678	mitochondrial Cytochrome b	mt:Cyt-b	1622.72	2209.05	1979.26	1341.44	2503.41	mitochondrial electron transport, ubiquinol to cytochrome c ; GO:0006122 | inferred from biological aspect of ancestor with PANTHER:PTN000444161 <newline> spermatogenesis ; GO:0007283 | inferred from mutant phenotype	mitochondrial respiratory chain complex III ; GO:0005750 | inferred from biological aspect of ancestor with PANTHER:PTN000444161 <newline> intrinsic component of membrane ; GO:0031224 | inferred from biological aspect of ancestor with PANTHER:PTN000444160	ubiquinol-cytochrome-c reductase activity ; GO:0008121 | contributes_to inferred from biological aspect of ancestor with PANTHER:PTN000444161
FBgn0035679	-	CG10467	1613.28	193.166	1867.52	1643.03	1297.59	glucose metabolic process ; GO:0006006 | inferred from biological aspect of ancestor with PANTHER:PTN000009552 <newline> galactose catabolic process via UDP-galactose ; GO:0033499 | inferred from biological aspect of ancestor with PANTHER:PTN000009552	extracellular region ; GO:0005576 | inferred from high throughput direct assay	carbohydrate binding ; GO:0030246 | inferred from electronic annotation with InterPro:IPR011013, InterPro:IPR014718 <newline> aldose 1-epimerase activity ; GO:0004034 | inferred from biological aspect of ancestor with PANTHER:PTN000009552
FBgn0028430	Hemese	He	1565.27	45.1621	1991.22	1518.78	1979.5	innate immune response ; GO:0045087 | inferred from mutant phenotype <newline> encapsulation of foreign target ; GO:0035010 | traceable author statement <newline> negative regulation of lamellocyte differentiation ; GO:0035204 | traceable author statement	-	-
FBgn0029093	cathepsin D	cathD	1555.35	1168.33	1449.89	1706.3	1548.99	protein catabolic process ; GO:0030163 | inferred from biological aspect of ancestor with PANTHER:PTN000342793 <newline> proteolysis ; GO:0006508 | inferred from biological aspect of ancestor with PANTHER:PTN000342793 <newline> apoptotic process ; GO:0006915 | inferred from mutant phenotype <newline> nurse cell apoptotic process ; GO:0045476 | inferred from mutant phenotype <newline> defense resp…	lysosome ; GO:0005764 | inferred from direct assay <newline> extracellular region ; GO:0005576 | inferred from high throughput direct assay <newline> lysosome ; GO:0005764 | inferred from biological aspect of ancestor with PANTHER:PTN002671475	aspartic-type endopeptidase activity ; GO:0004190 | inferred from biological aspect of ancestor with PANTHER:PTN000342793
FBgn0086904	Nascent polypeptide associated complex protein alpha subunit	Nacalpha	1547.2	323.65	935.945	1061.2	868.542	-	nascent polypeptide-associated complex ; GO:0005854 | inferred from electronic annotation with InterPro:IPR016641	protein binding ; GO:0005515 | inferred from physical interaction with UniProtKB:Q9U9Q7
FBgn0000253	Calmodulin	Cam	1546.94	744.19	3175.86	1926.7	1964.73	centriole replication ; GO:0007099 | inferred from mutant phenotype <newline> rhodopsin mediated signaling pathway ; GO:0016056 | inferred from mutant phenotype <newline> deactivation of rhodopsin mediated signaling ; GO:0016059 | traceable author statement <newline> metarhodopsin inactivation ; GO:0016060 | inferred from genetic interaction with GÎ±q <newline> cellular response to ethanol ; GO:0…	plasma membrane ; GO:0005886 | colocalizes_with inferred from high throughput direct assay <newline> midbody ; GO:0030496 | inferred from direct assay <newline> cytoplasm ; GO:0005737 | inferred from direct assay <newline> myosin VI complex ; GO:0031476 | inferred from physical interaction with jar <newline> mitotic spindle ; GO:0072686 | inferred from direct assay <newline> myosin V complex ; GO…	protein binding ; GO:0005515 | inferred from physical interaction with UniProtKB:Q9VLL3 <newline> protein binding ; GO:0005515 | inferred from physical interaction with Crag <newline> myosin V binding ; GO:0031489 | inferred from physical interaction with didum <newline> calcium ion binding ; GO:0005509 | inferred from biological aspect of ancestor with PANTHER:PTN000549682 <newline> calcium ion …
FBgn0035753	Ribosomal protein L18	RpL18	1543.34	378.792	996.277	1274.8	1270.24	translation ; GO:0006412 | inferred from electronic annotation with InterPro:IPR000039, InterPro:IPR021132 <newline> cytoplasmic translation ; GO:0002181 | inferred by curator from GO:0022626 <newline> cytoplasmic translation ; GO:0002181 | traceable author statement	cytosolic large ribosomal subunit ; GO:0022625 | inferred from biological aspect of ancestor with PANTHER:PTN000859219 <newline> cytosolic large ribosomal subunit ; GO:0022625 | traceable author statement <newline> cytosolic ribosome ; GO:0022626 | inferred from high throughput direct assay	structural constituent of ribosome ; GO:0003735 | inferred from electronic annotation with InterPro:IPR000039, InterPro:IPR021132 <newline> RNA binding ; GO:0003723 | inferred from biological aspect of ancestor with PANTHER:PTN000859219 <newline> structural constituent of ribosome ; GO:0003735 | traceable author statement <newline> structural constituent of ribosome ; GO:0003735 | inferred from h…
FBgn0036921	RhoGDI	RhoGDI	1519.09	401.053	1688.16	1475.73	1603.23	Rho protein signal transduction ; GO:0007266 | inferred from biological aspect of ancestor with PANTHER:PTN000104723	membrane ; GO:0016020 | inferred from biological aspect of ancestor with PANTHER:PTN000104723 <newline> cytosol ; GO:0005829 | inferred from biological aspect of ancestor with PANTHER:PTN000104723	Rho GDP-dissociation inhibitor activity ; GO:0005094 | inferred from biological aspect of ancestor with PANTHER:PTN000104723 <newline> Rac GTPase binding ; GO:0048365 | inferred from biological aspect of ancestor with PANTHER:PTN000104723
FBgn0035904	Glutathione S transferase O3	GstO3	1507.28	202.364	981.371	1636.26	1592.21	oxidation-reduction process ; GO:0055114 | inferred from biological aspect of ancestor with PANTHER:PTN000883725 <newline> glutathione metabolic process ; GO:0006749 | inferred from direct assay	cytoplasm ; GO:0005737 | inferred from sequence or structural similarity with RGD:70952	glutathione dehydrogenase (ascorbate) activity ; GO:0045174 | inferred from direct assay <newline> glutathione transferase activity ; GO:0004364 | inferred from direct assay <newline> glutathione dehydrogenase (ascorbate) activity ; GO:0045174 | inferred from biological aspect of ancestor with PANTHER:PTN000883725 <newline> transferase activity, transferring sulfur-containing groups ; GO:0016782 …
FBgn0261597	Ribosomal protein S26	RpS26	1492.24	442.351	563.904	962.24	931.184	cytoplasmic translation ; GO:0002181 | inferred from sequence or structural similarity with UniProtKB:P62854 <newline> cytoplasmic translation ; GO:0002181 | traceable author statement	polysomal ribosome ; GO:0042788 | inferred from sequence or structural similarity with UniProtKB:P62854 <newline> cytoplasmic side of rough endoplasmic reticulum membrane ; GO:0098556 | inferred from sequence or structural similarity with UniProtKB:P49171 <newline> cytosolic small ribosomal subunit ; GO:0022627 | traceable author statement <newline> cytosolic small ribosomal subunit ; GO:0022627 …	structural constituent of ribosome ; GO:0003735 | inferred from biological aspect of ancestor with PANTHER:PTN000283756 <newline> mRNA binding ; GO:0003729 | inferred from biological aspect of ancestor with PANTHER:PTN000283756 <newline> structural constituent of ribosome ; GO:0003735 | traceable author statement
FBgn0039130	-	CG5854	1462.48	156.704	804.087	951.738	986.403	-	-	coenzyme binding ; GO:0050662 | inferred from electronic annotation with InterPro:IPR001509 <newline> catalytic activity ; GO:0003824 | inferred from electronic annotation with InterPro:IPR001509
FBgn0010412	Ribosomal protein S19a	RpS19a	1428.85	450.364	817.109	1113.64	1092.02	translation ; GO:0006412 | inferred from electronic annotation with InterPro:IPR001266, InterPro:IPR018277 <newline> ribosomal small subunit assembly ; GO:0000028 | inferred from biological aspect of ancestor with PANTHER:PTN000194951 <newline> cytoplasmic translation ; GO:0002181 | traceable author statement <newline> cytoplasmic translation ; GO:0002181 | inferred by curator from GO:0022626	cytosolic ribosome ; GO:0022626 | inferred from high throughput direct assay <newline> cytosolic small ribosomal subunit ; GO:0022627 | inferred from biological aspect of ancestor with PANTHER:PTN000194951 <newline> cytosolic small ribosomal subunit ; GO:0022627 | traceable author statement	structural constituent of ribosome ; GO:0003735 | traceable author statement <newline> structural constituent of ribosome ; GO:0003735 | inferred from high throughput direct assay <newline> RNA binding ; GO:0003723 | inferred from biological aspect of ancestor with PANTHER:PTN000194951 <newline> structural constituent of ribosome ; GO:0003735 | inferred from biological aspect of ancestor with PAN…
FBgn0025885	myo-inositol-1-phosphate synthase	Inos	1419.04	138.213	582.932	450.875	557.036	phospholipid biosynthetic process ; GO:0008654 | inferred from electronic annotation with InterPro:IPR002587 <newline> inositol biosynthetic process ; GO:0006021 | inferred from sequence or structural similarity with SGD:S000003689 <newline> inositol biosynthetic process ; GO:0006021 | inferred from biological aspect of ancestor with PANTHER:PTN000161823	cytoplasm ; GO:0005737 | inferred from sequence or structural similarity with SGD:S000003689 <newline> cytoplasm ; GO:0005737 | inferred from biological aspect of ancestor with PANTHER:PTN000161823	inositol-3-phosphate synthase activity ; GO:0004512 | inferred from biological aspect of ancestor with PANTHER:PTN000161823 <newline> inositol-3-phosphate synthase activity ; GO:0004512 | inferred from sequence or structural similarity with SGD:S000003689 inferred from direct assay
FBgn0000299	Collagen type IV alpha 1	Col4a1	1401.11	400.034	2449.55	1614.18	1196.91	oviduct morphogenesis ; GO:0035848 | inferred from mutant phenotype <newline> intestinal epithelial structure maintenance ; GO:0060729 | inferred from mutant phenotype <newline> dorsal closure ; GO:0007391 | traceable author statement <newline> cardiac muscle cell development ; GO:0055013 | inferred from mutant phenotype <newline> basement membrane organization ; GO:0071711 | inferred from mutant…	basement membrane ; GO:0005604 | inferred from direct assay <newline> collagen type IV trimer ; GO:0005587 | inferred from biological aspect of ancestor with PANTHER:PTN002770666 <newline> extracellular matrix ; GO:0031012 | inferred from biological aspect of ancestor with PANTHER:PTN002513067 <newline> collagen type IV trimer ; GO:0005587 | traceable author statement <newline> extracellular spac…	extracellular matrix structural constituent ; GO:0005201 | inferred from mutant phenotype <newline> extracellular matrix structural constituent ; GO:0005201 | inferred from biological aspect of ancestor with PANTHER:PTN002513067
FBgn0261593			1335.74	550.811	832.069	1034.47	1122.59
FBgn0033968	hase und igel	hui	1332.48	84.1366	2156.6	2886.06	3071.08	wing disc development ; GO:0035220 | inferred from mutant phenotype	cellular_component ; GO:0005575 | no biological data available	molecular_function ; GO:0003674 | no biological data available
FBgn0259896	Nimrod C1	NimC1	1331.74	62.6342	1373.48	1124.11	1386.08	phagocytosis ; GO:0006909 | inferred from mutant phenotype <newline> defense response to bacterium ; GO:0042742 | inferred from mutant phenotype	integral component of membrane ; GO:0016021 | inferred from sequence model <newline> plasma membrane ; GO:0005886 | inferred from direct assay	molecular_function ; GO:0003674 | no biological data available
FBgn0013675	mitochondrial Cytochrome c oxidase subunit II	mt:CoII	1319.27	2639.69	1519.67	1369.7	1986.73	ATP synthesis coupled electron transport ; GO:0042773 | inferred from biological aspect of ancestor with PANTHER:PTN000527128	integral component of membrane ; GO:0016021 | inferred from electronic annotation with InterPro:IPR011759, InterPro:IPR014222	copper ion binding ; GO:0005507 | inferred from electronic annotation with InterPro:IPR001505, InterPro:IPR002429 <newline> cytochrome-c oxidase activity ; GO:0004129 | contributes_to inferred from biological aspect of ancestor with PANTHER:PTN000527128
FBgn0011661	Moesin	Moe	1312.44	471.013	2016.17	1431.7	1392.43	oocyte anterior/posterior axis specification ; GO:0007314 | inferred from mutant phenotype <newline> regulation of cell shape ; GO:0008360 | inferred from mutant phenotype <newline> positive regulation of mitotic spindle elongation ; GO:1902846 | inferred from mutant phenotype <newline> pole plasm protein localization ; GO:0007318 | traceable author statement <newline> establishment or maintenanc…	cell cortex ; GO:0005938 | inferred from direct assay <newline> cytoplasm ; GO:0005737 | inferred from direct assay <newline> plasma membrane ; GO:0005886 | non-traceable author statement <newline> mitotic spindle midzone ; GO:1990023 | inferred from direct assay <newline> cytosol ; GO:0005829 | inferred from direct assay <newline> plasma membrane ; GO:0005886 | inferred from direct assay <newlin…	microtubule binding ; GO:0008017 | inferred from mutant phenotype <newline> phosphatidylinositol-4,5-bisphosphate binding ; GO:0005546 | inferred from direct assay <newline> actin binding ; GO:0003779 | non-traceable author statement <newline> actin binding ; GO:0003779 | inferred from direct assay <newline> protein binding ; GO:0005515 | inferred from physical interaction with Mer <newline> prot…
FBgn0051363	Jupiter	Jupiter	1302.32	292.475	1050.36	1033.33	895.044	positive regulation of microtubule polymerization ; GO:0031116 | inferred from direct assay	nucleus ; GO:0005634 | inferred from direct assay <newline> microtubule associated complex ; GO:0005875 | inferred from direct assay <newline> cytosol ; GO:0005829 | inferred from high throughput direct assay <newline> cytosol ; GO:0005829 | inferred from direct assay <newline> microtubule ; GO:0005874 | colocalizes_with inferred from high throughput direct assay	structural constituent of cytoskeleton ; GO:0005200 | inferred from direct assay <newline> microtubule binding ; GO:0008017 | inferred from direct assay
FBgn0025286			1280.16	571.934	978.014	918.304	724.884
FBgn0000071	Amalgam	Ama	1241.47	188.163	626.393	907.704	870.903	-	plasma membrane ; GO:0005886 | inferred from sequence or structural similarity inferred from direct assay	-
FBgn0004432	Cyclophilin 1	Cyp1	1232.97	826.857	1187.62	1140.27	1201.59	protein peptidyl-prolyl isomerization ; GO:0000413 | inferred from electronic annotation with InterPro:IPR002130 <newline> protein refolding ; GO:0042026 | inferred from biological aspect of ancestor with PANTHER:PTN002594282	cytosol ; GO:0005829 | inferred from sequence or structural similarity <newline> cytoplasm ; GO:0005737 | inferred from high throughput direct assay <newline> nucleus ; GO:0005634 | inferred from high throughput direct assay	peptidyl-prolyl cis-trans isomerase activity ; GO:0003755 | inferred from biological aspect of ancestor with PANTHER:PTN002594282 <newline> peptidyl-prolyl cis-trans isomerase activity ; GO:0003755 | inferred from sequence or structural similarity <newline> unfolded protein binding ; GO:0051082 | inferred from biological aspect of ancestor with PANTHER:PTN002594282 <newline> cyclosporin A binding…
FBgn0261800	LanB1	LanB1	1220.54	240.746	1607.3	1234.88	1201.1	substrate adhesion-dependent cell spreading ; GO:0034446 | inferred from direct assay <newline> embryonic heart tube morphogenesis ; GO:0003143 | inferred from mutant phenotype <newline> basement membrane assembly ; GO:0070831 | inferred from mutant phenotype <newline> cardiac muscle cell development ; GO:0055013 | inferred from mutant phenotype <newline> basement membrane organization ; GO:00717…	basement membrane ; GO:0005604 | inferred from direct assay <newline> collagen-containing extracellular matrix ; GO:0062023 | inferred from high throughput direct assay <newline> laminin complex ; GO:0043256 | inferred from biological aspect of ancestor with PANTHER:PTN000832288 <newline> basement membrane ; GO:0005604 | inferred from sequence or structural similarity	-
FBgn0028737	eukaryotic translation elongation factor 1 beta	eEF1beta	1217.73	409.398	692.485	873.223	788.207	translational elongation ; GO:0006414 | inferred from sequence or structural similarity <newline> translational elongation ; GO:0006414 | inferred from biological aspect of ancestor with PANTHER:PTN000174394	eukaryotic translation elongation factor 1 complex ; GO:0005853 | inferred from electronic annotation with InterPro:IPR001326, InterPro:IPR014038 <newline> cytosol ; GO:0005829 | inferred from biological aspect of ancestor with PANTHER:PTN000174394 <newline> eukaryotic translation elongation factor 1 complex ; GO:0005853 | inferred from sequence or structural similarity	translation elongation factor activity ; GO:0003746 | inferred from electronic annotation with InterPro:IPR001326, InterPro:IPR014038 <newline> translation elongation factor activity ; GO:0003746 | inferred from sequence or structural similarity <newline> guanyl-nucleotide exchange factor activity ; GO:0005085 | inferred from biological aspect of ancestor with PANTHER:PTN000174394
FBgn0026721	fat-spondin	fat-spondin	1217.48	78.0675	639.278	685.8	555.941	cell adhesion ; GO:0007155 | inferred from biological aspect of ancestor with PANTHER:PTN002259349	extracellular region ; GO:0005576 | inferred from high throughput direct assay <newline> extracellular matrix ; GO:0031012 | inferred from biological aspect of ancestor with PANTHER:PTN002259349	serine-type endopeptidase inhibitor activity ; GO:0004867 | inferred from electronic annotation with InterPro:IPR002223
FBgn0041710	yellow-f	yellow-f	1211.36	109.479	941.159	1647.97	1540.23	developmental pigmentation ; GO:0048066 | inferred by curator from GO:0004167 <newline> developmental pigmentation ; GO:0048066 | traceable author statement <newline> indole-containing compound biosynthetic process ; GO:0042435 | inferred from direct assay <newline> melanin biosynthetic process from tyrosine ; GO:0006583 | traceable author statement <newline> melanin biosynthetic process from tyr…	extracellular region ; GO:0005576 | inferred from direct assay <newline> extracellular region ; GO:0005576 | inferred from biological aspect of ancestor with PANTHER:PTN000000448	dopachrome isomerase activity ; GO:0004167 | inferred from direct assay
FBgn0015790	Rab11	Rab11	1203.44	273.556	1557.83	1342.58	1439.62	positive regulation of Golgi to plasma membrane protein transport ; GO:0042998 | inferred from mutant phenotype <newline> germ-line stem cell division ; GO:0042078 | inferred from mutant phenotype <newline> protein localization to membrane ; GO:0072657 | inferred from direct assay <newline> adherens junction maintenance ; GO:0034334 | inferred from mutant phenotype <newline> actin cytoskeleton re…	recycling endosome ; GO:0055037 | inferred from biological aspect of ancestor with PANTHER:PTN000633981 <newline> recycling endosome ; GO:0055037 | inferred from direct assay <newline> cytoplasm ; GO:0005737 | inferred from direct assay <newline> dense core granule membrane ; GO:0032127 | inferred from direct assay <newline> cleavage furrow ; GO:0032154 | inferred from direct assay <newline> Golg…	GTP binding ; GO:0005525 | inferred from electronic annotation with InterPro:IPR001806, InterPro:IPR003579, InterPro:IPR005225 <newline> GTPase activity ; GO:0003924 | inferred from biological aspect of ancestor with PANTHER:PTN001292747 <newline> GTPase activity ; GO:0003924 | inferred from sequence or structural similarity <newline> GTPase activating protein binding ; GO:0032794 | inferred from…
FBgn0030521	Cathepsin B1	CtsB1	1200.58	760.406	1218.2	1752.96	1666.56	regulation of catalytic activity ; GO:0050790 | inferred from electronic annotation with InterPro:IPR012599 <newline> proteolysis ; GO:0006508 | inferred from direct assay <newline> proteolysis involved in cellular protein catabolic process ; GO:0051603 | inferred from biological aspect of ancestor with PANTHER:PTN000274640	extracellular space ; GO:0005615 | inferred from biological aspect of ancestor with PANTHER:PTN000274640 <newline> perivitelline space ; GO:0098595 | inferred from high throughput direct assay <newline> lysosome ; GO:0005764 | inferred from biological aspect of ancestor with PANTHER:PTN000274640	cysteine-type endopeptidase activity ; GO:0004197 | inferred from direct assay <newline> peptidase activity ; GO:0008233 | inferred from direct assay <newline> cysteine-type endopeptidase activity ; GO:0004197 | inferred from biological aspect of ancestor with PANTHER:PTN000274640
FBgn0028473	Novel nucleolar protein 1	Non1	1178.96	349.301	849.131	734.021	709.601	-	nucleus ; GO:0005634 | inferred from high throughput direct assay <newline> nucleolus ; GO:0005730 | inferred from direct assay	GTP binding ; GO:0005525 | inferred from electronic annotation with InterPro:IPR005225, InterPro:IPR006073, InterPro:IPR010674, InterPro:IPR031167
FBgn0019936	Ribosomal protein S20	RpS20	1175.1	536.563	1104.98	1026.82	1033.06	translation ; GO:0006412 | inferred from electronic annotation with InterPro:IPR001848, InterPro:IPR005729, InterPro:IPR018268 <newline> translation ; GO:0006412 | non-traceable author statement <newline> cytoplasmic translation ; GO:0002181 | traceable author statement	cytosolic small ribosomal subunit ; GO:0022627 | inferred from biological aspect of ancestor with PANTHER:PTN000193513 <newline> cytosolic small ribosomal subunit ; GO:0022627 | traceable author statement <newline> small ribosomal subunit ; GO:0015935 | non-traceable author statement <newline> small ribosomal subunit ; GO:0015935 | inferred from biological aspect of ancestor with PANTHER:PTN00019…	RNA binding ; GO:0003723 | inferred from electronic annotation with InterPro:IPR018268 <newline> structural constituent of ribosome ; GO:0003735 | non-traceable author statement <newline> structural constituent of ribosome ; GO:0003735 | inferred from biological aspect of ancestor with PANTHER:PTN000193512 <newline> structural constituent of ribosome ; GO:0003735 | traceable author statement
FBgn0001961	Actin-related protein 2/3 complex, subunit 1	Arpc1	1160.97	129.37	893.603	1235.21	1118.6	chaeta morphogenesis ; GO:0008407 | inferred from mutant phenotype <newline> cell morphogenesis ; GO:0000902 | inferred from mutant phenotype <newline> cell adhesion mediated by integrin ; GO:0033627 | inferred from mutant phenotype <newline> actin filament-based process ; GO:0030029 | inferred from mutant phenotype <newline> pseudocleavage involved in syncytial blastoderm formation ; GO:0030589 …	Arp2/3 protein complex ; GO:0005885 | inferred from sequence or structural similarity with HGNC:704 <newline> Arp2/3 protein complex ; GO:0005885 | inferred from biological aspect of ancestor with PANTHER:PTN000076207 <newline> Arp2/3 protein complex ; GO:0005885 | non-traceable author statement <newline> Arp2/3 protein complex ; GO:0005885 | traceable author statement	structural constituent of cytoskeleton ; GO:0005200 | inferred from sequence or structural similarity with HGNC:704 <newline> actin filament binding ; GO:0051015 | inferred from biological aspect of ancestor with PANTHER:PTN000076207
FBgn0015521	Ribosomal protein S21	RpS21	1138.67	277.397	507.639	886.374	707.192	translation ; GO:0006412 | inferred from electronic annotation with InterPro:IPR001931, InterPro:IPR018279 <newline> endonucleolytic cleavage in ITS1 to separate SSU-rRNA from 5.8S rRNA and LSU-rRNA from tricistronic rRNA transcript (SSU-rRNA, 5.8S rRNA, LSU-rRNA) ; GO:0000447 | inferred from biological aspect of ancestor with PANTHER:PTN000047682 <newline> lymph gland development ; GO:0048542 | …	cytosolic small ribosomal subunit ; GO:0022627 | inferred from biological aspect of ancestor with PANTHER:PTN000047682 <newline> cytosolic small ribosomal subunit ; GO:0022627 | traceable author statement <newline> ribosome ; GO:0005840 | inferred from direct assay <newline> cytosolic ribosome ; GO:0022626 | inferred from high throughput direct assay	structural constituent of ribosome ; GO:0003735 | traceable author statement <newline> structural constituent of ribosome ; GO:0003735 | inferred from biological aspect of ancestor with PANTHER:PTN000047682 <newline> ribosome binding ; GO:0043022 | inferred from physical interaction with UniProtKB:P38979 <newline> structural constituent of ribosome ; GO:0003735 | inferred from high throughput dir…
FBgn0265434	zipper	zip	1134.98	911.634	1460.37	1406.7	987.863	imaginal disc-derived wing hair organization ; GO:0035317 | inferred from genetic interaction with dsh inferred from genetic interaction with fz <newline> muscle contraction ; GO:0006936 | inferred from mutant phenotype <newline> dorsal closure ; GO:0007391 | inferred from mutant phenotype <newline> mitotic cytokinesis ; GO:0000281 | inferred from mutant phenotype <newline> morphogenesis of an ep…	cleavage furrow ; GO:0032154 | inferred from direct assay <newline> myosin II complex ; GO:0016460 | inferred from direct assay <newline> cell-cell contact zone ; GO:0044291 | inferred from direct assay <newline> apical cortex ; GO:0045179 | colocalizes_with inferred from direct assay <newline> cell cortex ; GO:0005938 | inferred from direct assay <newline> cell cortex ; GO:0005938 | inferred fro…	ATP binding ; GO:0005524 | inferred from electronic annotation with InterPro:IPR001609, InterPro:IPR004009 <newline> actin filament binding ; GO:0051015 | inferred from electronic annotation with InterPro:IPR008989 <newline> protein binding ; GO:0005515 | inferred from physical interaction with UniProtKB:Q9W3N0 <newline> myosin light chain binding ; GO:0032027 | inferred from physical interaction…
FBgn0001226	Heat shock protein 27	Hsp27	1128.03	435.524	575.615	610.785	275.245	defense response to bacterium ; GO:0042742 | inferred from mutant phenotype <newline> chaperone-mediated protein folding ; GO:0061077 | inferred from direct assay <newline> behavioral response to starvation ; GO:0042595 | inferred from mutant phenotype <newline> defense response to fungus ; GO:0050832 | inferred from mutant phenotype <newline> chaperone-mediated protein folding ; GO:0061077 | inf…	cytoplasm ; GO:0005737 | inferred from high throughput direct assay <newline> nucleus ; GO:0005634 | inferred from high throughput direct assay	protein binding ; GO:0005515 | inferred from physical interaction with lwr <newline> unfolded protein binding ; GO:0051082 | inferred from sequence model <newline> unfolded protein binding ; GO:0051082 | inferred from direct assay
FBgn0265297	poly(A) binding protein	pAbp	1124.2	1744.51	2160.72	1256.48	1064.86	spermatid nucleus differentiation ; GO:0007289 | inferred from mutant phenotype <newline> positive regulation of translation ; GO:0045727 | traceable author statement <newline> positive regulation of translation ; GO:0045727 | inferred from genetic interaction with grk <newline> regulation of compound eye photoreceptor development ; GO:0045314 | inferred from genetic interaction with pAbp <newlin…	precatalytic spliceosome ; GO:0071011 | inferred from high throughput direct assay <newline> cytoplasm ; GO:0005737 | inferred from biological aspect of ancestor with PANTHER:PTN000610044 <newline> cytosol ; GO:0005829 | inferred from high throughput direct assay <newline> cytoplasmic stress granule ; GO:0010494 | inferred from biological aspect of ancestor with PANTHER:PTN000610046 <newline> cyt…	mRNA 3'-UTR binding ; GO:0003730 | inferred from biological aspect of ancestor with PANTHER:PTN000610044 <newline> poly(A) binding ; GO:0008143 | traceable author statement <newline> poly(A) binding ; GO:0008143 | inferred from sequence or structural similarity with SGD:S000000967 <newline> mRNA binding ; GO:0003729 | inferred from sequence or structural similarity <newline> mRNA 3'-UTR binding ;…
FBgn0037228	-	CG1092	1118.28	39.4486	765.267	718.776	786.382	-	cellular_component ; GO:0005575 | no biological data available	molecular_function ; GO:0003674 | no biological data available
FBgn0040813			1108.7	41.9379	1719.86	1063.2	1091.51
FBgn0000181	bicaudal	bic	1108.24	368.812	1030.7	999.011	956.688	regulation of pole plasm oskar mRNA localization ; GO:0007317 | inferred from mutant phenotype <newline> regulation of establishment of protein localization ; GO:0070201 | inferred from mutant phenotype <newline> embryonic development via the syncytial blastoderm ; GO:0001700 | inferred from mutant phenotype <newline> pole plasm protein localization ; GO:0007318 | inferred from mutant phenotype <…	nascent polypeptide-associated complex ; GO:0005854 | inferred from biological aspect of ancestor with PANTHER:PTN000039173 <newline> polysomal ribosome ; GO:0042788 | inferred from biological aspect of ancestor with PANTHER:PTN000039173 <newline> nascent polypeptide-associated complex ; GO:0005854 | inferred from sequence or structural similarity with SGD:S000002660 <newline> cytosol ; GO:000582…	protein binding ; GO:0005515 | inferred from physical interaction with UniProtKB:Q94518
FBgn0000454	Dipeptidase B	Dip-B	1101.35	242.216	751.398	773.148	632.187	proteolysis ; GO:0006508 | inferred from direct assay	cytoplasm ; GO:0005737 | inferred from electronic annotation with InterPro:IPR011356	metalloexopeptidase activity ; GO:0008235 | inferred from electronic annotation with InterPro:IPR011356 <newline> manganese ion binding ; GO:0030145 | inferred from electronic annotation with InterPro:IPR011356 <newline> tripeptidyl-peptidase activity ; GO:0008240 | inferred from direct assay <newline> dipeptidyl-peptidase activity ; GO:0008239 | inferred from direct assay
FBgn0013672	mitochondrial ATPase subunit 6	mt:ATPase6	1091.97	2654.42	1495.94	1114.2	1462.76	proton transmembrane transport ; GO:1902600 | non-traceable author statement <newline> determination of adult lifespan ; GO:0008340 | inferred from mutant phenotype <newline> locomotion ; GO:0040011 | inferred from mutant phenotype <newline> muscle cell cellular homeostasis ; GO:0046716 | inferred from mutant phenotype <newline> mitochondrial ATP synthesis coupled proton transport ; GO:0042776 | …	mitochondrion ; GO:0005739 | inferred from mutant phenotype <newline> proton-transporting ATP synthase complex ; GO:0045259 | inferred from biological aspect of ancestor with PANTHER:PTN000151034 <newline> mitochondrion ; GO:0005739 | non-traceable author statement <newline> mitochondrial proton-transporting ATP synthase complex, coupling factor F(o) ; GO:0000276 | inferred from sequence or struc…	proton-transporting ATP synthase activity, rotational mechanism ; GO:0046933 | contributes_to inferred from sequence or structural similarity with SGD:S000007268 <newline> proton-exporting ATPase activity, phosphorylative mechanism ; GO:0008553 | non-traceable author statement <newline> proton-transporting ATP synthase activity, rotational mechanism ; GO:0046933 | inferred from mutant phenotype
FBgn0029785	Ribosomal protein L35	RpL35	1087.34	702.94	1220.22	916.046	869.759	translation ; GO:0006412 | inferred from electronic annotation with InterPro:IPR001854, InterPro:IPR018254 <newline> cytoplasmic translation ; GO:0002181 | traceable author statement <newline> cytoplasmic translation ; GO:0002181 | inferred by curator from GO:0022626 <newline> maturation of LSU-rRNA from tricistronic rRNA transcript (SSU-rRNA, 5.8S rRNA, LSU-rRNA) ; GO:0000463 | inferred from bio…	cytosolic ribosome ; GO:0022626 | inferred from high throughput direct assay <newline> cytosolic large ribosomal subunit ; GO:0022625 | inferred from biological aspect of ancestor with PANTHER:PTN000356124 <newline> cytosolic large ribosomal subunit ; GO:0022625 | traceable author statement	structural constituent of ribosome ; GO:0003735 | inferred from electronic annotation with InterPro:IPR001854, InterPro:IPR018254, InterPro:IPR036049 <newline> structural constituent of ribosome ; GO:0003735 | inferred from high throughput direct assay <newline> structural constituent of ribosome ; GO:0003735 | traceable author statement <newline> mRNA binding ; GO:0003729 | inferred from biologi…
FBgn0029897	Ribosomal protein L17	RpL17	1081.65	399.892	554.13	722.113	608.264	cytoplasmic translation ; GO:0002181 | inferred from biological aspect of ancestor with PANTHER:PTN000174131 <newline> cytoplasmic translation ; GO:0002181 | traceable author statement	cytosolic large ribosomal subunit ; GO:0022625 | inferred from biological aspect of ancestor with PANTHER:PTN000174131 <newline> cytosolic large ribosomal subunit ; GO:0022625 | traceable author statement	structural constituent of ribosome ; GO:0003735 | inferred from biological aspect of ancestor with PANTHER:PTN000174131 <newline> structural constituent of ribosome ; GO:0003735 | traceable author statement
FBgn0037686	Ribosomal protein L34b	RpL34b	1078.88	199.756	461.284	752.767	667.256	translation ; GO:0006412 | inferred from electronic annotation with InterPro:IPR008195 <newline> ribosome biogenesis ; GO:0042254 | inferred from biological aspect of ancestor with PANTHER:PTN000079601 <newline> cytoplasmic translation ; GO:0002181 | inferred by curator from GO:0022626 <newline> cytoplasmic translation ; GO:0002181 | traceable author statement	cytosolic large ribosomal subunit ; GO:0022625 | traceable author statement <newline> cytosolic large ribosomal subunit ; GO:0022625 | inferred from biological aspect of ancestor with PANTHER:PTN000079601 <newline> cytosolic ribosome ; GO:0022626 | inferred from high throughput direct assay	structural constituent of ribosome ; GO:0003735 | inferred from electronic annotation with InterPro:IPR008195 <newline> structural constituent of ribosome ; GO:0003735 | traceable author statement <newline> structural constituent of ribosome ; GO:0003735 | inferred from high throughput direct assay
FBgn0023170	Ribosomal protein L39	RpL39	1070.61	632.364	396.693	1137.59	865.987	translation ; GO:0006412 | inferred from electronic annotation with InterPro:IPR000077, InterPro:IPR020083 <newline> cytoplasmic translation ; GO:0002181 | traceable author statement	cytosolic large ribosomal subunit ; GO:0022625 | inferred from biological aspect of ancestor with PANTHER:PTN000463054 <newline> cytosolic large ribosomal subunit ; GO:0022625 | traceable author statement	structural constituent of ribosome ; GO:0003735 | inferred from electronic annotation with InterPro:IPR000077, InterPro:IPR020083 <newline> structural constituent of ribosome ; GO:0003735 | traceable author statement
FBgn0037728	p23	p23	1062.18	335.076	970.506	1012.88	1142.3	positive regulation of small RNA loading onto RISC ; GO:0106161 | inferred from genetic interaction with Hsp83, Hsc70-4 <newline> chaperone-mediated protein complex assembly ; GO:0051131 | inferred from biological aspect of ancestor with PANTHER:PTN000532593 <newline> protein folding ; GO:0006457 | inferred from biological aspect of ancestor with PANTHER:PTN000532593	cytoplasm ; GO:0005737 | inferred from biological aspect of ancestor with PANTHER:PTN000532593 <newline> nuclear membrane ; GO:0031965 | inferred from direct assay <newline> endoplasmic reticulum ; GO:0005783 | inferred from direct assay <newline> nucleus ; GO:0005634 | inferred from biological aspect of ancestor with PANTHER:PTN000532593 <newline> cytosol ; GO:0005829 | inferred from biological …	Hsp90 protein binding ; GO:0051879 | inferred from biological aspect of ancestor with PANTHER:PTN000532593 <newline> prostaglandin-E synthase activity ; GO:0050220 | inferred from sequence or structural similarity with UniProtKB:Q15185 <newline> chaperone binding ; GO:0051087 | inferred from biological aspect of ancestor with PANTHER:PTN000532593
FBgn0250753	krasavietz	kra	1055.09	875.931	1018.47	1135.82	1324.05	long-term memory ; GO:0007616 | inferred from mutant phenotype <newline> axon midline choice point recognition ; GO:0016199 | inferred from mutant phenotype <newline> negative regulation of translation ; GO:0017148 | inferred from direct assay <newline> ovarian follicle cell development ; GO:0030707 | inferred from mutant phenotype <newline> behavioral response to ethanol ; GO:0048149 | inferred …	axon ; GO:0030424 | inferred from direct assay <newline> filopodium ; GO:0030175 | inferred from direct assay <newline> neuronal cell body ; GO:0043025 | inferred from direct assay <newline> cytoplasm ; GO:0005737 | inferred from direct assay <newline> axonal growth cone ; GO:0044295 | inferred from direct assay <newline> cytoplasm ; GO:0005737 | inferred from biological aspect of ancestor with P…	translation initiation factor binding ; GO:0031369 | inferred from physical interaction with eIF2Î² <newline> ribosome binding ; GO:0043022 | inferred from direct assay <newline> protein binding ; GO:0005515 | inferred from physical interaction with shot <newline> protein binding ; GO:0005515 | inferred from physical interaction with RpL5 <newline> ribosomal small subunit binding ; GO:0043024 | i…
FBgn0016075	viking	vkg	1054.4	208.623	1756.22	1172.4	897.454	extracellular matrix organization ; GO:0030198 | inferred from biological aspect of ancestor with PANTHER:PTN002513067 <newline> skeletal muscle tissue development ; GO:0007519 | inferred from mutant phenotype <newline> Malpighian tubule morphogenesis ; GO:0007443 | inferred from mutant phenotype <newline> anterior Malpighian tubule development ; GO:0061327 | inferred from mutant phenotype <newli…	collagen trimer ; GO:0005581 | inferred from electronic annotation with InterPro:IPR001442 <newline> extracellular space ; GO:0005615 | inferred from biological aspect of ancestor with PANTHER:PTN002513067 <newline> extracellular matrix ; GO:0031012 | inferred from biological aspect of ancestor with PANTHER:PTN002513067 <newline> basement membrane ; GO:0005604 | inferred from direct assay <newlin…	extracellular matrix structural constituent ; GO:0005201 | inferred from biological aspect of ancestor with PANTHER:PTN002513067 <newline> extracellular matrix structural constituent ; GO:0005201 | inferred by curator from GO:0005604
FBgn0259979	Carnosine dipeptidase 2	Cndp2	1053.91	240.058	1260.84	1122.87	1134.54	proteolysis ; GO:0006508 | inferred from electronic annotation with InterPro:IPR001261	extracellular region ; GO:0005576 | inferred from high throughput direct assay	dipeptidase activity ; GO:0016805 | inferred from electronic annotation with InterPro:IPR017153 <newline> metallopeptidase activity ; GO:0008237 | inferred from electronic annotation with InterPro:IPR001261
FBgn0004907	14-3-3zeta	14-3-3zeta	1047.37	925.407	1416.45	1113.61	1289.68	mitotic cell cycle, embryonic ; GO:0045448 | inferred from mutant phenotype <newline> thermosensory behavior ; GO:0040040 | inferred from mutant phenotype <newline> chromosome segregation ; GO:0007059 | inferred from mutant phenotype <newline> cytoplasmic sequestering of transcription factor ; GO:0042994 | inferred from mutant phenotype <newline> learning or memory ; GO:0007611 | inferred from mu…	plasma membrane ; GO:0005886 | inferred from high throughput direct assay <newline> nuclear membrane ; GO:0031965 | inferred from high throughput direct assay <newline> germline ring canal ; GO:0045172 | inferred from direct assay <newline> nucleus ; GO:0005634 | non-traceable author statement <newline> nucleus ; GO:0005634 | inferred from high throughput direct assay <newline> cytoplasm ; GO:000…	protein domain specific binding ; GO:0019904 | inferred from electronic annotation with InterPro:IPR000308 <newline> protein homodimerization activity ; GO:0042803 | inferred from direct assay <newline> protein binding ; GO:0005515 | inferred from physical interaction with Slob <newline> protein heterodimerization activity ; GO:0046982 | inferred from physical interaction with 14-3-3Îµ <newline> …
FBgn0034753	-	CG2852	1034.67	578.051	704.497	613.369	455.602	protein peptidyl-prolyl isomerization ; GO:0000413 | inferred from electronic annotation with InterPro:IPR002130 <newline> multicellular organism reproduction ; GO:0032504 | inferred from high throughput expression pattern <newline> protein refolding ; GO:0042026 | inferred from biological aspect of ancestor with PANTHER:PTN002594282	extracellular region ; GO:0005576 | inferred from biological aspect of ancestor with PANTHER:PTN000870362 <newline> extracellular region ; GO:0005576 | inferred from high throughput direct assay <newline> extracellular space ; GO:0005615 | inferred from direct assay <newline> endomembrane system ; GO:0012505 | inferred from high throughput direct assay <newline> extracellular space ; GO:0005615 |…	peptidyl-prolyl cis-trans isomerase activity ; GO:0003755 | inferred from biological aspect of ancestor with PANTHER:PTN002594282 <newline> unfolded protein binding ; GO:0051082 | inferred from biological aspect of ancestor with PANTHER:PTN002594282 <newline> cyclosporin A binding ; GO:0016018 | inferred from biological aspect of ancestor with PANTHER:PTN002594282
FBgn0033635	Prip	Prip	1027.72	112.253	869.797	923.898	886.015	transmembrane transport ; GO:0055085 | inferred from sequence or structural similarity with Drip	integral component of membrane ; GO:0016021 | inferred from sequence or structural similarity with Drip <newline> plasma membrane ; GO:0005886 | inferred from biological aspect of ancestor with PANTHER:PTN000440616 <newline> integral component of membrane ; GO:0016021 | inferred from biological aspect of ancestor with PANTHER:PTN000440616	water channel activity ; GO:0015250 | inferred from biological aspect of ancestor with PANTHER:PTN000440616 <newline> channel activity ; GO:0015267 | inferred from sequence or structural similarity with Drip
FBgn0011217	effete	eff	1022.8	469.045	1159.75	820.454	878.252	mitotic cell cycle ; GO:0000278 | inferred from mutant phenotype <newline> peptidoglycan recognition protein signaling pathway ; GO:0061057 | inferred from mutant phenotype <newline> germ-line stem cell population maintenance ; GO:0030718 | inferred from mutant phenotype <newline> ubiquitin-dependent protein catabolic process ; GO:0006511 | inferred from mutant phenotype <newline> protein polyubi…	ubiquitin ligase complex ; GO:0000151 | inferred from biological aspect of ancestor with PANTHER:PTN000630862	ubiquitin conjugating enzyme activity ; GO:0061631 | inferred from direct assay <newline> ubiquitin protein ligase binding ; GO:0031625 | inferred from physical interaction with Diap1 <newline> ubiquitin conjugating enzyme activity ; GO:0061631 | inferred from genetic interaction with SGD:S000000286,SGD:S000002466 <newline> protein binding ; GO:0005515 | inferred from physical interaction with si…
FBgn0029167	Hemolectin	Hml	1010.19	197.125	2954.24	2122.86	1791.65	chitin metabolic process ; GO:0006030 | inferred from electronic annotation with InterPro:IPR002557 <newline> hemolymph coagulation ; GO:0042381 | inferred from mutant phenotype <newline> hemostasis ; GO:0007599 | inferred from expression pattern <newline> melanization defense response ; GO:0035006 | NOT inferred from mutant phenotype <newline> wound healing ; GO:0042060 | inferred from mutant ph…	extracellular region ; GO:0005576 | inferred from direct assay	chitin binding ; GO:0008061 | inferred from electronic annotation with InterPro:IPR002557 <newline> protein homodimerization activity ; GO:0042803 | inferred from direct assay
FBgn0003360	stress-sensitive B	sesB	997.697	704.955	1419.07	1200.53	1555.14	transmembrane transport ; GO:0055085 | inferred from electronic annotation with InterPro:IPR002067, InterPro:IPR002113 <newline> mitochondrial transport ; GO:0006839 | inferred from mutant phenotype <newline> oogenesis ; GO:0048477 | inferred from mutant phenotype <newline> action potential ; GO:0001508 | inferred from direct assay <newline> ATP transport ; GO:0015867 | inferred from sequence or …	mitochondrion ; GO:0005739 | inferred from high throughput direct assay <newline> mitochondrial inner membrane ; GO:0005743 | inferred from sequence or structural similarity with UniProtKB:P12235 <newline> mitochondrial inner membrane ; GO:0005743 | inferred from direct assay	ATP:ADP antiporter activity ; GO:0005471 | inferred from sequence or structural similarity with UniProtKB:P12235 <newline> ATP:ADP antiporter activity ; GO:0005471 | inferred from mutant phenotype <newline> ATP:ADP antiporter activity ; GO:0005471 | inferred from biological aspect of ancestor with PANTHER:PTN000640051
FBgn0035189	-	CG9119	997.697	73.8714	529.97	641.635	593.176	biological_process ; GO:0008150 | no biological data available	nucleus ; GO:0005634 | inferred from electronic annotation with InterPro:IPR015021 <newline> cellular_component ; GO:0005575 | no biological data available	zinc ion binding ; GO:0008270 | inferred from sequence or structural similarity with HGNC:30204 <newline> hydrolase activity, acting on ester bonds ; GO:0016788 | inferred from sequence or structural similarity with HGNC:30204
FBgn0032400	-	CG6770	990.72	2907.7	315.176	263.779	294.495	negative regulation of cell cycle ; GO:0045786 | inferred from biological aspect of ancestor with PANTHER:PTN000425213 <newline> negative regulation of cell population proliferation ; GO:0008285 | inferred from biological aspect of ancestor with PANTHER:PTN000425213 <newline> regulation of transcription by RNA polymerase II ; GO:0006357 | inferred from biological aspect of ancestor with PANTHER:P…	nucleus ; GO:0005634 | inferred from biological aspect of ancestor with PANTHER:PTN000425213	-
FBgn0004363	porin	porin	989.691	467.244	1136.38	905.479	1043.69	anion transmembrane transport ; GO:0098656 | inferred from electronic annotation with InterPro:IPR001925 <newline> ion transport ; GO:0006811 | inferred from direct assay <newline> mitochondrial transport ; GO:0006839 | inferred from sequence or structural similarity with UniProtKB:P21796 <newline> sperm mitochondrion organization ; GO:0030382 | inferred from mutant phenotype <newline> mitochondr…	Nebenkern ; GO:0016006 | inferred from direct assay <newline> mitochondrial outer membrane ; GO:0005741 | inferred from biological aspect of ancestor with PANTHER:PTN000201897 <newline> mitochondrion ; GO:0005739 | inferred from high throughput direct assay <newline> mitochondrial outer membrane ; GO:0005741 | inferred from sequence or structural similarity with UniProtKB:P21796 <newline> mitocho…	voltage-gated anion channel activity ; GO:0008308 | inferred from biological aspect of ancestor with PANTHER:PTN000201897 <newline> voltage-gated anion channel activity ; GO:0008308 | inferred from direct assay <newline> voltage-gated anion channel activity ; GO:0008308 | inferred from sequence or structural similarity with UniProtKB:P21796
FBgn0039300	Ribosomal protein S27	RpS27	978.367	592.749	844.054	776.191	807.652	translation ; GO:0006412 | inferred from electronic annotation with InterPro:IPR000592, InterPro:IPR011332 <newline> cytoplasmic translation ; GO:0002181 | inferred by curator from GO:0022626 <newline> ribosomal small subunit assembly ; GO:0000028 | inferred from biological aspect of ancestor with PANTHER:PTN000174285 <newline> translation ; GO:0006412 | inferred by curator from GO:0003735 <newli…	cytosolic small ribosomal subunit ; GO:0022627 | traceable author statement <newline> cytosolic ribosome ; GO:0022626 | inferred from high throughput direct assay <newline> cytosolic small ribosomal subunit ; GO:0022627 | inferred from biological aspect of ancestor with PANTHER:PTN000174285	structural constituent of ribosome ; GO:0003735 | inferred from biological aspect of ancestor with PANTHER:PTN000174285 <newline> RNA binding ; GO:0003723 | inferred from biological aspect of ancestor with PANTHER:PTN000174285 <newline> structural constituent of ribosome ; GO:0003735 | traceable author statement <newline> structural constituent of ribosome ; GO:0003735 | inferred from high throug…
FBgn0010217	ATP synthase, beta subunit	ATPsynbeta	976.509	833.945	1037.55	1009.09	1272.87	proton transmembrane transport ; GO:1902600 | inferred from sequence or structural similarity with UniProtKB:P06576 <newline> ATP synthesis coupled proton transport ; GO:0015986 | inferred from sequence or structural similarity with SGD:S000003882 <newline> mitochondrial ATP synthesis coupled proton transport ; GO:0042776 | inferred from biological aspect of ancestor with PANTHER:PTN000390017	mitochondrion ; GO:0005739 | inferred from high throughput direct assay <newline> mitochondrial proton-transporting ATP synthase complex ; GO:0005753 | inferred from biological aspect of ancestor with PANTHER:PTN000390017 <newline> proton-transporting ATP synthase complex, catalytic core F(1) ; GO:0045261 | inferred from biological aspect of ancestor with PANTHER:PTN000390016 <newline> mitochondr…	ATP binding ; GO:0005524 | inferred from electronic annotation with InterPro:IPR000194, InterPro:IPR020003 <newline> proton-transporting ATPase activity, rotational mechanism ; GO:0046961 | inferred from sequence or structural similarity with SGD:S000003882 <newline> ATPase activity ; GO:0016887 | contributes_to inferred from biological aspect of ancestor with PANTHER:PTN000390016 <newline> proto…
FBgn0040007	Ribosomal protein L38	RpL38	974.621	497.423	577.253	1119.83	959.511	translation ; GO:0006412 | inferred from electronic annotation with InterPro:IPR002675 <newline> cytoplasmic translation ; GO:0002181 | inferred by curator from GO:0022626 <newline> ribonucleoprotein complex assembly ; GO:0022618 | inferred from biological aspect of ancestor with PANTHER:PTN000103359 <newline> cytoplasmic translation ; GO:0002181 | traceable author statement	cytosolic large ribosomal subunit ; GO:0022625 | inferred from biological aspect of ancestor with PANTHER:PTN000103359 <newline> cytosolic ribosome ; GO:0022626 | inferred from high throughput direct assay <newline> cytosolic large ribosomal subunit ; GO:0022625 | traceable author statement	structural constituent of ribosome ; GO:0003735 | traceable author statement <newline> structural constituent of ribosome ; GO:0003735 | inferred from biological aspect of ancestor with PANTHER:PTN000103359 <newline> structural constituent of ribosome ; GO:0003735 | inferred from high throughput direct assay
FBgn0032949	Lamp1	Lamp1	971.762	622.478	1037.23	848.49	959.414	establishment of protein localization to organelle ; GO:0072594 | inferred from biological aspect of ancestor with PANTHER:PTN000897063	lysosome ; GO:0005764 | inferred from direct assay <newline> lysosomal membrane ; GO:0005765 | inferred from biological aspect of ancestor with PANTHER:PTN000897063 <newline> late endosome membrane ; GO:0031902 | inferred from biological aspect of ancestor with PANTHER:PTN000897063 <newline> plasma membrane ; GO:0005886 | inferred from biological aspect of ancestor with PANTHER:PTN000897063	-
FBgn0026562	Secreted protein, acidic, cysteine-rich	SPARC	963.355	55.3798	694.315	540.939	504.518	anatomical structure development ; GO:0048856 | inferred from biological aspect of ancestor with PANTHER:PTN001015480 <newline> larval fat body development ; GO:0007504 | inferred from mutant phenotype <newline> anterior Malpighian tubule development ; GO:0061327 | inferred from mutant phenotype <newline> trachea development ; GO:0060438 | inferred from mutant phenotype <newline> larval feeding b…	extracellular space ; GO:0005615 | inferred from biological aspect of ancestor with PANTHER:PTN001015480 <newline> extracellular space ; GO:0005615 | inferred from direct assay <newline> extracellular matrix ; GO:0031012 | inferred from sequence or structural similarity <newline> collagen-containing extracellular matrix ; GO:0062023 | inferred from high throughput direct assay	calcium ion binding ; GO:0005509 | inferred from biological aspect of ancestor with PANTHER:PTN001015480 <newline> extracellular matrix binding ; GO:0050840 | inferred from biological aspect of ancestor with PANTHER:PTN001015480 <newline> collagen binding ; GO:0005518 | inferred from biological aspect of ancestor with PANTHER:PTN001015480
FBgn0267348	Laminin B2	LanB2	962.869	156.586	1189.83	931.651	888.084	extracellular matrix assembly ; GO:0085029 | inferred from mutant phenotype <newline> substrate adhesion-dependent cell spreading ; GO:0034446 | inferred from biological aspect of ancestor with PANTHER:PTN000832450 <newline> midgut development ; GO:0007494 | inferred from mutant phenotype <newline> tissue development ; GO:0009888 | inferred from biological aspect of ancestor with PANTHER:PTN00257…	basement membrane ; GO:0005604 | inferred from direct assay <newline> basement membrane ; GO:0005604 | inferred from biological aspect of ancestor with PANTHER:PTN000832450	-
FBgn0025582	eukaryotic translation initiation factor 3 subunit e	eIF3e	909.683	198.547	579.437	637.578	649.66	translational initiation ; GO:0006413 | inferred from sequence or structural similarity with HGNC:3277 <newline> translational initiation ; GO:0006413 | inferred from sequence or structural similarity <newline> translational initiation ; GO:0006413 | inferred from biological aspect of ancestor with PANTHER:PTN000035120	nucleus ; GO:0005634 | inferred from biological aspect of ancestor with PANTHER:PTN000035120 <newline> eukaryotic translation initiation factor 3 complex ; GO:0005852 | inferred from sequence or structural similarity <newline> eukaryotic translation initiation factor 3 complex ; GO:0005852 | inferred from sequence or structural similarity with HGNC:3277 <newline> eukaryotic translation initiation…	translation initiation factor activity ; GO:0003743 | inferred from sequence or structural similarity with HGNC:3277 <newline> translation initiation factor activity ; GO:0003743 | inferred from sequence or structural similarity
FBgn0013770	Cysteine proteinase-1	Cp1	890.81	813.889	1597.2	1123.75	1130.62	proteolysis ; GO:0006508 | inferred from direct assay <newline> proteolysis involved in cellular protein catabolic process ; GO:0051603 | inferred from biological aspect of ancestor with PANTHER:PTN000274640 <newline> proteolysis ; GO:0006508 | inferred from direct assay inferred from mutant phenotype	lysosome ; GO:0005764 | inferred from biological aspect of ancestor with PANTHER:PTN000274640 <newline> extracellular space ; GO:0005615 | inferred from biological aspect of ancestor with PANTHER:PTN000274640 <newline> fusome ; GO:0045169 | inferred from direct assay <newline> lysosome ; GO:0005764 | inferred from direct assay	peptidase activity ; GO:0008233 | inferred from direct assay <newline> cysteine-type endopeptidase activity ; GO:0004197 | inferred from biological aspect of ancestor with PANTHER:PTN000274640 <newline> cysteine-type endopeptidase activity ; GO:0004197 | inferred from direct assay
FBgn0012037	Angiotensin converting enzyme	Ance	889.924	425.519	484.161	421.366	455.334	proteolysis ; GO:0006508 | inferred from direct assay <newline> sperm individualization ; GO:0007291 | inferred from mutant phenotype <newline> spermatid nucleus differentiation ; GO:0007289 | inferred from mutant phenotype <newline> metamorphosis ; GO:0007552 | inferred from expression pattern <newline> response to symbiotic bacterium ; GO:0009609 | inferred from expression pattern inferred from…	extracellular space ; GO:0005615 | inferred from biological aspect of ancestor with PANTHER:PTN001630211 <newline> plasma membrane ; GO:0005886 | inferred from biological aspect of ancestor with PANTHER:PTN001630211 <newline> extracellular space ; GO:0005615 | inferred from direct assay	peptidyl-dipeptidase activity ; GO:0008241 | inferred from direct assay <newline> metallopeptidase activity ; GO:0008237 | inferred from biological aspect of ancestor with PANTHER:PTN000053976 <newline> peptidyl-dipeptidase activity ; GO:0008241 | inferred from biological aspect of ancestor with PANTHER:PTN000053976 <newline> dipeptidyl-peptidase activity ; GO:0008239 | inferred from biological a…
FBgn0010348	ADP ribosylation factor at 79F	Arf79F	860.128	619.277	1100.02	922	1080.46	synaptic vesicle endocytosis ; GO:0048488 | traceable author statement <newline> positive regulation of neuron remodeling ; GO:1904801 | inferred from mutant phenotype inferred from genetic interaction with Nrg <newline> intracellular protein transport ; GO:0006886 | inferred from biological aspect of ancestor with PANTHER:PTN000918181 <newline> male meiosis cytokinesis ; GO:0007112 | inferred fr…	Golgi stack ; GO:0005795 | inferred from direct assay <newline> Golgi apparatus ; GO:0005794 | inferred from direct assay <newline> cytoplasm ; GO:0005737 | inferred from direct assay <newline> apical part of cell ; GO:0045177 | inferred from direct assay <newline> cytoplasm ; GO:0005737 | inferred from biological aspect of ancestor with PANTHER:PTN000917851 <newline> intracellular membrane-bound…	GTPase activity ; GO:0003924 | inferred from sequence or structural similarity <newline> GTP binding ; GO:0005525 | inferred from biological aspect of ancestor with PANTHER:PTN000917851 <newline> GTPase activity ; GO:0003924 | inferred from mutant phenotype
FBgn0034802	CCHC-type zinc finger nucleic acid binding protein	CNBP	857.869	728.283	853.445	575.224	674.848	positive regulation of cytoplasmic translation ; GO:2000767 | inferred from biological aspect of ancestor with PANTHER:PTN000543537	cytoplasm ; GO:0005737 | inferred from biological aspect of ancestor with PANTHER:PTN000543537	zinc ion binding ; GO:0008270 | inferred from electronic annotation with InterPro:IPR001878 <newline> translation regulator activity ; GO:0045182 | inferred from biological aspect of ancestor with PANTHER:PTN000543537 <newline> single-stranded RNA binding ; GO:0003727 | inferred from biological aspect of ancestor with PANTHER:PTN000543537 <newline> mRNA binding ; GO:0003729 | inferred from biolog…
FBgn0040918	schlank	schlank	847.604	154.31	1039.6	887.781	839.119	negative regulation of lipid catabolic process ; GO:0050995 | inferred from mutant phenotype <newline> positive regulation of lipid biosynthetic process ; GO:0046889 | inferred from mutant phenotype <newline> ceramide biosynthetic process ; GO:0046513 | inferred from biological aspect of ancestor with PANTHER:PTN000285423 <newline> SREBP signaling pathway ; GO:0032933 | inferred from mutant pheno…	integral component of membrane ; GO:0016021 | inferred from electronic annotation with InterPro:IPR006634, InterPro:IPR016439 <newline> nucleus ; GO:0005634 | inferred from direct assay <newline> integral component of membrane ; GO:0016021 | inferred from sequence model <newline> endoplasmic reticulum ; GO:0005783 | inferred from biological aspect of ancestor with PANTHER:PTN000970771 <newline> e…	DNA binding ; GO:0003677 | inferred from electronic annotation with InterPro:IPR001356, InterPro:IPR009057 <newline> sphingosine N-acyltransferase activity ; GO:0050291 | inferred from sequence or structural similarity with MGI:MGI:1919199,MGI:MGI:2442564 inferred from direct assay <newline> sphingosine N-acyltransferase activity ; GO:0050291 | inferred from biological aspect of ancestor with PAN…
FBgn0000150	abnormal wing discs	awd	840.77	271.731	481.731	676.999	541.363	CTP biosynthetic process ; GO:0006241 | inferred from electronic annotation with InterPro:IPR001564 <newline> UTP biosynthetic process ; GO:0006228 | inferred from electronic annotation with InterPro:IPR001564 <newline> GTP biosynthetic process ; GO:0006183 | inferred from electronic annotation with InterPro:IPR001564 <newline> protein phosphorylation ; GO:0006468 | inferred from direct assay inf…	plasma membrane ; GO:0005886 | inferred from high throughput direct assay <newline> microtubule ; GO:0005874 | inferred from direct assay <newline> nuclear microtubule ; GO:0005880 | inferred from mutant phenotype	GTP binding ; GO:0005525 | inferred from direct assay <newline> nucleoside diphosphate kinase activity ; GO:0004550 | inferred from biological aspect of ancestor with PANTHER:PTN000887110 <newline> nucleoside diphosphate kinase activity ; GO:0004550 | inferred from direct assay inferred from mutant phenotype <newline> ATP binding ; GO:0005524 | inferred from direct assay <newline> magnesium ion b…
FBgn0039830	ATP synthase, subunit C	ATPsynC	838.282	667.213	949.786	869.493	907.651	proton transmembrane transport ; GO:1902600 | inferred from sequence or structural similarity with UniProtKB:P05496 <newline> ATP synthesis coupled proton transport ; GO:0015986 | inferred from biological aspect of ancestor with PANTHER:PTN000003242 <newline> ATP synthesis coupled proton transport ; GO:0015986 | inferred from sequence or structural similarity with SGD:S000007274	proton-transporting ATP synthase complex, coupling factor F(o) ; GO:0045263 | inferred from biological aspect of ancestor with PANTHER:PTN000003242 <newline> mitochondrial proton-transporting ATP synthase complex, coupling factor F(o) ; GO:0000276 | inferred from sequence or structural similarity with UniProtKB:P05496 <newline> mitochondrial proton-transporting ATP synthase complex, coupling fact…	proton-transporting ATP synthase activity, rotational mechanism ; GO:0046933 | contributes_to inferred from sequence or structural similarity with SGD:S000007274 <newline> proton-transporting ATP synthase activity, rotational mechanism ; GO:0046933 | inferred from biological aspect of ancestor with PANTHER:PTN000003242
FBgn0035499	Chd64	Chd64	830.304	392.045	2144.91	1589.32	1866.82	juvenile hormone mediated signaling pathway ; GO:0035626 | inferred from mutant phenotype <newline> smooth muscle contraction ; GO:0006939 | inferred from sequence or structural similarity	striated muscle thin filament ; GO:0005865 | inferred from sequence or structural similarity	juvenile hormone response element binding ; GO:0070594 | inferred from direct assay <newline> protein binding ; GO:0005515 | inferred from physical interaction with Fkbp39
FBgn0036587	-	CG4950	820.639	27.3343	241.466	306.505	352.878	-	-	-
FBgn0004403	Ribosomal protein S14a	RpS14a	814.777	335.622	393.772	723.389	570.518	ribosomal small subunit assembly ; GO:0000028 | inferred from biological aspect of ancestor with PANTHER:PTN000204884 <newline> cytoplasmic translation ; GO:0002181 | traceable author statement <newline> maturation of SSU-rRNA from tricistronic rRNA transcript (SSU-rRNA, 5.8S rRNA, LSU-rRNA) ; GO:0000462 | inferred from biological aspect of ancestor with PANTHER:PTN000204884 <newline> cytoplasmic…	cytosolic ribosome ; GO:0022626 | inferred from high throughput direct assay <newline> cytosolic small ribosomal subunit ; GO:0022627 | traceable author statement <newline> ribosome ; GO:0005840 | inferred from electronic annotation with InterPro:IPR001971, InterPro:IPR036967	small ribosomal subunit rRNA binding ; GO:0070181 | inferred from biological aspect of ancestor with PANTHER:PTN000204884 <newline> structural constituent of ribosome ; GO:0003735 | inferred from high throughput direct assay <newline> structural constituent of ribosome ; GO:0003735 | traceable author statement <newline> structural constituent of ribosome ; GO:0003735 | inferred from biological as…
FBgn0027066	Eb1	Eb1	814.548	269.408	786.342	897.726	940.845	spindle assembly ; GO:0051225 | inferred from direct assay <newline> pseudocleavage involved in syncytial blastoderm formation ; GO:0030589 | inferred from mutant phenotype <newline> protein localization to microtubule ; GO:0035372 | inferred from biological aspect of ancestor with PANTHER:PTN000065701 <newline> microtubule-based process ; GO:0007017 | traceable author statement <newline> spindle…	spindle midzone ; GO:0051233 | inferred from biological aspect of ancestor with PANTHER:PTN000065701 <newline> microtubule associated complex ; GO:0005875 | traceable author statement <newline> cytoplasm ; GO:0005737 | inferred from direct assay <newline> microtubule ; GO:0005874 | inferred from direct assay <newline> axonal growth cone ; GO:0044295 | inferred from direct assay <newline> microtub…	microtubule plus-end binding ; GO:0051010 | inferred from biological aspect of ancestor with PANTHER:PTN000065701 <newline> protein binding ; GO:0005515 | inferred from physical interaction with dia <newline> protein binding ; GO:0005515 | inferred from physical interaction with UniProtKB:O77291 <newline> microtubule binding ; GO:0008017 | inferred from biological aspect of ancestor with PANTHER:…
FBgn0031381	Niemann-Pick type C-2a	Npc2a	813.261	128.777	432.401	742.069	582.321	intracellular cholesterol transport ; GO:0032367 | inferred from electronic annotation with InterPro:IPR033916 <newline> sterol transport ; GO:0015918 | inferred from biological aspect of ancestor with PANTHER:PTN000139325 <newline> sterol homeostasis ; GO:0055092 | inferred from mutant phenotype <newline> sterol transport ; GO:0015918 | inferred from mutant phenotype <newline> ecdysteroid biosyn…	extracellular space ; GO:0005615 | inferred from direct assay	lipid antigen binding ; GO:0030882 | inferred from direct assay <newline> lipopolysaccharide binding ; GO:0001530 | inferred from direct assay <newline> lipoteichoic acid binding ; GO:0070891 | inferred from direct assay <newline> peptidoglycan binding ; GO:0042834 | inferred from direct assay <newline> sterol binding ; GO:0032934 | inferred from biological aspect of ancestor with PANTHER:PTN0001…
FBgn0010341	Cdc42	Cdc42	813.033	273.035	879.516	803.246	805.997	regulation of actin filament polymerization ; GO:0030833 | inferred from direct assay <newline> sensory perception of touch ; GO:0050975 | inferred from mutant phenotype <newline> Rho protein signal transduction ; GO:0007266 | inferred from biological aspect of ancestor with PANTHER:PTN000632671 <newline> oogenesis ; GO:0048477 | traceable author statement <newline> positive regulation of wound h…	cytoskeleton ; GO:0005856 | inferred from biological aspect of ancestor with PANTHER:PTN001530052 <newline> plasma membrane ; GO:0005886 | inferred from high throughput direct assay <newline> cytoplasm ; GO:0005737 | inferred from direct assay <newline> cell cortex ; GO:0005938 | inferred from biological aspect of ancestor with PANTHER:PTN001530052 <newline> rhabdomere ; GO:0016028 | inferred fro…	protein binding ; GO:0005515 | inferred from physical interaction with Whamy <newline> GTP binding ; GO:0005525 | inferred from biological aspect of ancestor with PANTHER:PTN000632671 <newline> protein binding ; GO:0005515 | inferred from physical interaction with UniProtKB:Q9W1B0 <newline> protein kinase binding ; GO:0019901 | inferred from biological aspect of ancestor with PANTHER:PTN001530052…
FBgn0029506	Tetraspanin 42Ee	Tsp42Ee	807.771	322.867	1353.49	1062.84	1249.24	-	integral component of plasma membrane ; GO:0005887 | inferred from biological aspect of ancestor with PANTHER:PTN001060286 <newline> integral component of membrane ; GO:0016021 | inferred from sequence model <newline> fusome ; GO:0045169 | inferred from direct assay	molecular_function ; GO:0003674 | no biological data available
FBgn0029174	FK506-binding protein 59kD	Fkbp59	806.256	138.71	934.334	1009.28	965.815	chaperone-mediated protein folding ; GO:0061077 | inferred from biological aspect of ancestor with PANTHER:PTN000054102 <newline> detection of light stimulus involved in visual perception ; GO:0050908 | inferred from physical interaction with inaD inferred from physical interaction with trpl <newline> protein peptidyl-prolyl isomerization ; GO:0000413 | inferred from biological aspect of ancestor…	inaD signaling complex ; GO:0016027 | inferred from physical interaction with inaD <newline> cytoplasm ; GO:0005737 | inferred from biological aspect of ancestor with PANTHER:PTN000054102	heat shock protein binding ; GO:0031072 | inferred from electronic annotation with InterPro:IPR031212 <newline> FK506 binding ; GO:0005528 | inferred from sequence or structural similarity with HGNC:3720 <newline> protein binding ; GO:0005515 | inferred from physical interaction with inaD inferred from physical interaction with trpl <newline> peptidyl-prolyl cis-trans isomerase activity ; GO:0003…
FBgn0027611	Lysosomal alpha-mannosidase II	LManII	803.311	585.068	575.97	520.067	584.487	mannose metabolic process ; GO:0006013 | inferred from biological aspect of ancestor with PANTHER:PTN002480870 <newline> protein deglycosylation ; GO:0006517 | inferred from biological aspect of ancestor with PANTHER:PTN002480870	vacuolar membrane ; GO:0005774 | inferred from biological aspect of ancestor with PANTHER:PTN000176485 <newline> extracellular region ; GO:0005576 | inferred from high throughput direct assay	carbohydrate binding ; GO:0030246 | inferred from electronic annotation with InterPro:IPR011013 <newline> alpha-mannosidase activity ; GO:0004559 | inferred from direct assay <newline> mannosyl-oligosaccharide 1,2-alpha-mannosidase activity ; GO:0004571 | inferred from direct assay <newline> alpha-mannosidase activity ; GO:0004559 | inferred from biological aspect of ancestor with PANTHER:PTN0024…
FBgn0000083	Annexin B9	AnxB9	798.278	267.013	1763.86	2021.35	1960.44	wing disc dorsal/ventral pattern formation ; GO:0048190 | inferred from genetic interaction with Bx, ap <newline> endosome transport via multivesicular body sorting pathway ; GO:0032509 | inferred from mutant phenotype <newline> maintenance of cell polarity ; GO:0030011 | inferred from mutant phenotype <newline> regulation of multivesicular body size involved in endosome transport ; GO:0010797 | …	endomembrane system ; GO:0012505 | inferred from direct assay <newline> cell cortex ; GO:0005938 | inferred from direct assay	calcium ion binding ; GO:0005509 | inferred from electronic annotation with InterPro:IPR001464, InterPro:IPR018252, InterPro:IPR018502 <newline> spectrin binding ; GO:0030507 | inferred from physical interaction with kst <newline> protein binding ; GO:0005515 | inferred from physical interaction with kst <newline> calcium-dependent phospholipid binding ; GO:0005544 | inferred from sequence or str…
FBgn0004921	G protein gamma 1	Ggamma1	796.619	254.923	759.07	709.78	660.174	cell adhesion involved in heart morphogenesis ; GO:0061343 | inferred from mutant phenotype <newline> regulation of gastrulation ; GO:0010470 | inferred from mutant phenotype <newline> dorsal closure ; GO:0007391 | inferred from mutant phenotype <newline> G protein-coupled receptor signaling pathway ; GO:0007186 | inferred from direct assay <newline> asymmetric neuroblast division ; GO:0055059 | …	G-protein beta/gamma-subunit complex ; GO:0031680 | inferred from biological aspect of ancestor with PANTHER:PTN001013516 <newline> heterotrimeric G-protein complex ; GO:0005834 | inferred from biological aspect of ancestor with PANTHER:PTN001418483 <newline> heterotrimeric G-protein complex ; GO:0005834 | inferred from direct assay	GTPase activity ; GO:0003924 | inferred from electronic annotation with InterPro:IPR001770 <newline> G-protein beta-subunit binding ; GO:0031681 | inferred from biological aspect of ancestor with PANTHER:PTN001013516
FBgn0034443	crammer	cer	786.411	508.47	345.533	564.199	385.245	short-term memory ; GO:0007614 | inferred from direct assay <newline> inhibition of cysteine-type endopeptidase activity ; GO:0097340 | inferred from direct assay <newline> long-term memory ; GO:0007616 | inferred from mutant phenotype	endomembrane system ; GO:0012505 | inferred from high throughput direct assay <newline> lysosome ; GO:0005764 | inferred from sequence model	cysteine-type endopeptidase inhibitor activity ; GO:0004869 | inferred from direct assay
FBgn0015221	Ferritin 2 light chain homologue	Fer2LCH	775.088	732.432	1151.39	1177.6	1231.74	intracellular sequestering of iron ion ; GO:0006880 | inferred from biological aspect of ancestor with PANTHER:PTN000153092 <newline> locomotor rhythm ; GO:0045475 | inferred from mutant phenotype <newline> cellular iron ion homeostasis ; GO:0006879 | inferred from direct assay <newline> response to fungus ; GO:0009620 | inferred from high throughput expression pattern <newline> iron ion import a…	endomembrane system ; GO:0012505 | inferred from high throughput direct assay <newline> cytoplasm ; GO:0005737 | inferred from biological aspect of ancestor with PANTHER:PTN000153092 <newline> intracellular ferritin complex ; GO:0008043 | inferred from direct assay <newline> Golgi apparatus ; GO:0005794 | inferred from direct assay <newline> extracellular region ; GO:0005576 | inferred from high …	ferric iron binding ; GO:0008199 | inferred from biological aspect of ancestor with PANTHER:PTN000153092 <newline> ferrous iron binding ; GO:0008198 | inferred from biological aspect of ancestor with PANTHER:PTN000153092 <newline> iron ion binding ; GO:0005506 | inferred from biological aspect of ancestor with PANTHER:PTN000153092 <newline> ferrous iron binding ; GO:0008198 | inferred from direct…
FBgn0011272	Ribosomal protein L13	RpL13	768.997	406.814	482.687	576.565	612.645	translation ; GO:0006412 | inferred from electronic annotation with InterPro:IPR001380, InterPro:IPR018256 <newline> cytoplasmic translation ; GO:0002181 | inferred by curator from GO:0022626 <newline> cytoplasmic translation ; GO:0002181 | traceable author statement	cytosolic large ribosomal subunit ; GO:0022625 | inferred from biological aspect of ancestor with PANTHER:PTN000197497 <newline> cytosolic ribosome ; GO:0022626 | inferred from high throughput direct assay <newline> cytosolic large ribosomal subunit ; GO:0022625 | traceable author statement	structural constituent of ribosome ; GO:0003735 | inferred from electronic annotation with InterPro:IPR001380, InterPro:IPR018256 <newline> structural constituent of ribosome ; GO:0003735 | inferred from high throughput direct assay <newline> structural constituent of ribosome ; GO:0003735 | traceable author statement <newline> RNA binding ; GO:0003723 | inferred from biological aspect of ancesto…
FBgn0003676	Chaperonin containing TCP1 subunit 1	CCT1	763.764	168.724	726.501	829.712	976.06	protein folding ; GO:0006457 | inferred from electronic annotation with InterPro:IPR002194, InterPro:IPR012715 <newline> ovarian follicle cell development ; GO:0030707 | inferred from mutant phenotype	cytosol ; GO:0005829 | inferred from high throughput direct assay <newline> chaperonin-containing T-complex ; GO:0005832 | inferred from biological aspect of ancestor with PANTHER:PTN000144020	ATP binding ; GO:0005524 | inferred from electronic annotation with InterPro:IPR002194, InterPro:IPR002423, InterPro:IPR012715 <newline> unfolded protein binding ; GO:0051082 | inferred from electronic annotation with InterPro:IPR002194, InterPro:IPR012715
FBgn0010621	Chaperonin containing TCP1 subunit 5	CCT5	761.534	167.42	648.424	677.85	729.946	protein folding ; GO:0006457 | inferred from electronic annotation with InterPro:IPR002194, InterPro:IPR012718	chaperonin-containing T-complex ; GO:0005832 | inferred from biological aspect of ancestor with PANTHER:PTN000144283	ATP binding ; GO:0005524 | inferred from electronic annotation with InterPro:IPR002194, InterPro:IPR002423, InterPro:IPR012718 <newline> unfolded protein binding ; GO:0051082 | inferred from electronic annotation with InterPro:IPR002194, InterPro:IPR012718
FBgn0020255	Ran	Ran	761.219	326.044	720.877	650.206	673.972	protein import into nucleus ; GO:0006606 | inferred from biological aspect of ancestor with PANTHER:PTN000632582 <newline> establishment of mitotic spindle orientation ; GO:0000132 | inferred from mutant phenotype inferred from genetic interaction with dlg1 inferred from genetic interaction with cno <newline> regulation of mitotic cell cycle ; GO:0007346 | inferred from direct assay <newline> mei…	mitotic spindle microtubule ; GO:1990498 | inferred from direct assay <newline> nucleus ; GO:0005634 | inferred from biological aspect of ancestor with PANTHER:PTN000632582 <newline> nucleus ; GO:0005634 | inferred from direct assay <newline> cytoplasm ; GO:0005737 | inferred from direct assay <newline> mitotic spindle ; GO:0072686 | colocalizes_with inferred from direct assay <newline> cell cort…	GTPase activity ; GO:0003924 | inferred from biological aspect of ancestor with PANTHER:PTN000632582 <newline> protein binding ; GO:0005515 | inferred from physical interaction with cno <newline> GTP binding ; GO:0005525 | inferred from direct assay <newline> GTPase activity ; GO:0003924 | inferred from sequence or structural similarity with SGD:S000005711 <newline> protein binding ; GO:0005515 |…
FBgn0039562	Glycoprotein 93	Gp93	760.018	379.764	788.171	867.465	929.894	protein folding ; GO:0006457 | inferred from biological aspect of ancestor with PANTHER:PTN000163527 <newline> cellular response to heat ; GO:0034605 | inferred from sequence or structural similarity with UniProtKB:P15108 <newline> ubiquitin-dependent ERAD pathway ; GO:0030433 | inferred from biological aspect of ancestor with PANTHER:PTN000163530 <newline> endodermal digestive tract morphogenesi…	endoplasmic reticulum ; GO:0005783 | inferred from biological aspect of ancestor with PANTHER:PTN000163529 <newline> endomembrane system ; GO:0012505 | inferred from high throughput direct assay <newline> extracellular space ; GO:0005615 | inferred from direct assay <newline> perinuclear region of cytoplasm ; GO:0048471 | inferred from biological aspect of ancestor with PANTHER:PTN000163529	ATP binding ; GO:0005524 | inferred from electronic annotation with InterPro:IPR001404, InterPro:IPR019805 <newline> unfolded protein binding ; GO:0051082 | inferred from biological aspect of ancestor with PANTHER:PTN000163527 <newline> protein binding ; GO:0005515 | inferred from physical interaction with UniProtKB:Q9VVW7 <newline> unfolded protein binding ; GO:0051082 | inferred from sequence o…
FBgn0025637	SKP1-related A	SkpA	757.616	191.577	619.814	952.098	765.015	negative regulation of synaptic growth at neuromuscular junction ; GO:0045886 | inferred from mutant phenotype <newline> SCF-dependent proteasomal ubiquitin-dependent protein catabolic process ; GO:0031146 | inferred from biological aspect of ancestor with PANTHER:PTN000126179 <newline> positive regulation of proteasomal ubiquitin-dependent protein catabolic process ; GO:0032436 | inferred from m…	nucleus ; GO:0005634 | inferred from biological aspect of ancestor with PANTHER:PTN000126179 <newline> SCF ubiquitin ligase complex ; GO:0019005 | inferred from direct assay <newline> SCF ubiquitin ligase complex ; GO:0019005 | inferred from mutant phenotype <newline> cytoplasm ; GO:0005737 | inferred from biological aspect of ancestor with PANTHER:PTN000126179 <newline> SCF ubiquitin ligase comp…	protein binding ; GO:0005515 | inferred from physical interaction with fsd <newline> ubiquitin-protein transferase activity ; GO:0004842 | contributes_to inferred from sequence or structural similarity with SGD:S000002736 <newline> protein binding ; GO:0005515 | inferred from physical interaction with mi <newline> ubiquitin protein ligase activity ; GO:0061630 | contributes_to inferred from biolo…
FBgn0065032	Actin-related protein 2/3 complex, subunit 3B	Arpc3B	754.242	37.6469	497.101	999.044	782.586	Arp2/3 complex-mediated actin nucleation ; GO:0034314 | inferred from sequence or structural similarity with HGNC:706 <newline> Arp2/3 complex-mediated actin nucleation ; GO:0034314 | inferred from biological aspect of ancestor with PANTHER:PTN000273425	Arp2/3 protein complex ; GO:0005885 | inferred from biological aspect of ancestor with PANTHER:PTN000273425 <newline> Arp2/3 protein complex ; GO:0005885 | inferred from sequence or structural similarity with HGNC:706	actin filament binding ; GO:0051015 | contributes_to inferred from biological aspect of ancestor with PANTHER:PTN000273425 <newline> structural constituent of cytoskeleton ; GO:0005200 | inferred from sequence or structural similarity with HGNC:706
FBgn0031145	Nuclear transport factor-2	Ntf-2	747.179	107.607	680.392	766.965	847.418	protein import into nucleus ; GO:0006606 | inferred from biological aspect of ancestor with PANTHER:PTN000289032 <newline> positive regulation of antimicrobial peptide biosynthetic process ; GO:0002807 | inferred from mutant phenotype <newline> nucleocytoplasmic transport ; GO:0006913 | inferred from biological aspect of ancestor with PANTHER:PTN000289031	nuclear pore central transport channel ; GO:0044613 | inferred from biological aspect of ancestor with PANTHER:PTN000289031	-
FBgn0032140	-	CG13117	746.779	22.9722	881.209	1370.68	1005.51	-	-	-
FBgn0263598	Vacuolar H[+] ATPase 68 kDa subunit 2	Vha68-2	745.006	545.05	768.652	768.045	855.4	ATP metabolic process ; GO:0046034 | inferred from electronic annotation with InterPro:IPR004100, InterPro:IPR022878 <newline> proton transmembrane transport ; GO:1902600 | inferred from electronic annotation with InterPro:IPR000793, InterPro:IPR005725 <newline> lumen formation, open tracheal system ; GO:0035149 | inferred from mutant phenotype <newline> endosomal lumen acidification ; GO:0048388…	plasma membrane proton-transporting V-type ATPase complex ; GO:0033181 | inferred from mutant phenotype <newline> plasma membrane ; GO:0005886 | inferred from biological aspect of ancestor with PANTHER:PTN000389800 <newline> plasma membrane ; GO:0005886 | inferred from high throughput direct assay <newline> vacuolar membrane ; GO:0005774 | inferred from biological aspect of ancestor with PANTHER:…	ATP binding ; GO:0005524 | inferred from electronic annotation with InterPro:IPR000194, InterPro:IPR020003 <newline> proton-transporting ATPase activity, rotational mechanism ; GO:0046961 | inferred from biological aspect of ancestor with PANTHER:PTN000389800 <newline> proton-transporting ATPase activity, rotational mechanism ; GO:0046961 | contributes_to inferred by curator from GO:0033181
FBgn0004103	Protein phosphatase 1 at 87B	Pp1-87B	743.262	313.053	834.744	752.767	766.402	chromosome condensation ; GO:0030261 | inferred from mutant phenotype <newline> positive regulation of Ras protein signal transduction ; GO:0046579 | inferred from high throughput genetic interaction with Ras85D <newline> positive regulation of canonical Wnt signaling pathway ; GO:0090263 | inferred from genetic interaction with flw, Pp1Î±-96A <newline> visual learning ; GO:0008542 | inferred fro…	protein phosphatase type 1 complex ; GO:0000164 | inferred from electronic annotation with InterPro:IPR037981 <newline> protein phosphatase type 1 complex ; GO:0000164 | inferred from sequence or structural similarity <newline> cytoplasm ; GO:0005737 | inferred from biological aspect of ancestor with PANTHER:PTN000185233 <newline> polytene chromosome ; GO:0005700 | inferred from direct assay <new…	myosin phosphatase activity ; GO:0017018 | inferred from direct assay <newline> protein binding ; GO:0005515 | inferred from physical interaction with UniProtKB:Q9XZ34 <newline> protein serine/threonine phosphatase activity ; GO:0004722 | inferred from mutant phenotype <newline> protein serine/threonine phosphatase activity ; GO:0004722 | inferred from biological aspect of ancestor with PANTHER:P…
FBgn0020414	Imaginal disc growth factor 3	Idgf3	741.803	247.289	813.341	605.779	634.353	carbohydrate metabolic process ; GO:0005975 | inferred from electronic annotation with InterPro:IPR001223, InterPro:IPR013781 <newline> imaginal disc development ; GO:0007444 | inferred from direct assay <newline> chitin-based cuticle development ; GO:0040003 | inferred from mutant phenotype <newline> ecdysis, chitin-based cuticle ; GO:0018990 | inferred from mutant phenotype <newline> chitin cat…	cytoplasm ; GO:0005737 | inferred from biological aspect of ancestor with PANTHER:PTN001341036 <newline> extracellular region ; GO:0005576 | inferred from high throughput direct assay <newline> extracellular region ; GO:0005576 | inferred from biological aspect of ancestor with PANTHER:PTN000126545 <newline> extracellular region ; GO:0005576 | non-traceable author statement	imaginal disc growth factor receptor binding ; GO:0008084 | inferred from direct assay <newline> chitinase activity ; GO:0004568 | inferred from biological aspect of ancestor with PANTHER:PTN000126545 <newline> chitin binding ; GO:0008061 | inferred from biological aspect of ancestor with PANTHER:PTN000126545
FBgn0003447	singed	sn	739.144	131.314	273.107	247.127	159.963	hemocyte migration ; GO:0035099 | inferred from mutant phenotype <newline> actin filament bundle assembly ; GO:0051017 | inferred from mutant phenotype <newline> microvillar actin bundle assembly ; GO:0030034 | inferred from mutant phenotype <newline> antennal morphogenesis ; GO:0048800 | inferred from mutant phenotype <newline> establishment or maintenance of cell polarity ; GO:0007163 | inferre…	cytoplasm ; GO:0005737 | inferred from biological aspect of ancestor with PANTHER:PTN000058080 <newline> neuron projection ; GO:0043005 | inferred from direct assay <newline> cytoplasm ; GO:0005737 | inferred from direct assay <newline> neuronal cell body ; GO:0043025 | inferred from direct assay <newline> actin cytoskeleton ; GO:0015629 | inferred from direct assay	protein binding, bridging ; GO:0030674 | inferred from electronic annotation with InterPro:IPR022768, InterPro:IPR024703 <newline> actin filament binding ; GO:0051015 | inferred from sequence or structural similarity with UniProtKB:Q16658 <newline> actin binding ; GO:0003779 | inferred from sequence or structural similarity with UniProtKB:Q16658 <newline> actin filament binding ; GO:0051015 | inf…
FBgn0028331	lethal (1) G0289	l(1)G0289	737.457	338.656	845.309	608.298	609.749	-	-	-
FBgn0015222	Ferritin 1 heavy chain homologue	Fer1HCH	736.342	1031.62	1248.44	1280.98	1231.45	intracellular sequestering of iron ion ; GO:0006880 | inferred from biological aspect of ancestor with PANTHER:PTN000153092 <newline> detoxification of iron ion ; GO:1990461 | inferred from mutant phenotype <newline> response to fungus ; GO:0009620 | inferred from high throughput expression pattern <newline> cellular iron ion homeostasis ; GO:0006879 | inferred from direct assay <newline> iron io…	extracellular region ; GO:0005576 | inferred from high throughput direct assay <newline> fusome ; GO:0045169 | inferred from direct assay <newline> cytoplasm ; GO:0005737 | inferred from biological aspect of ancestor with PANTHER:PTN000153092 <newline> intracellular ferritin complex ; GO:0008043 | inferred from direct assay <newline> Golgi apparatus ; GO:0005794 | inferred from direct assay	iron ion binding ; GO:0005506 | inferred from biological aspect of ancestor with PANTHER:PTN000153092 <newline> ferrous iron binding ; GO:0008198 | inferred from direct assay <newline> ferrous iron binding ; GO:0008198 | inferred from biological aspect of ancestor with PANTHER:PTN000153092 <newline> ferric iron binding ; GO:0008199 | inferred from biological aspect of ancestor with PANTHER:PTN000…
FBgn0260768	-	CG42566	722.673	11.8061	647.577	494.32	589.087	biological_process ; GO:0008150 | no biological data available	cellular_component ; GO:0005575 | no biological data available	molecular_function ; GO:0003674 | no biological data available
FBgn0037671	ATPase H+ transporting accessory protein 2	ATP6AP2	720.758	226.664	519.76	729.212	622.087	establishment of imaginal disc-derived wing hair orientation ; GO:0001737 | inferred from mutant phenotype <newline> long-term memory ; GO:0007616 | inferred from mutant phenotype <newline> protein localization involved in establishment of planar polarity ; GO:0090251 | inferred from mutant phenotype <newline> vacuolar proton-transporting V-type ATPase complex assembly ; GO:0070072 | inferred fro…	integral component of membrane ; GO:0016021 | inferred from electronic annotation with InterPro:IPR012493 <newline> plasma membrane ; GO:0005886 | inferred from direct assay <newline> vacuolar proton-transporting V-type ATPase complex ; GO:0016471 | inferred from mutant phenotype <newline> apical part of cell ; GO:0045177 | inferred from direct assay <newline> cell surface ; GO:0009986 | inferred…	signaling receptor activity ; GO:0038023 | inferred from electronic annotation with InterPro:IPR012493 <newline> frizzled binding ; GO:0005109 | inferred from direct assay
FBgn0040102	lectin-24Db	lectin-24Db	712.408	28.7093	377.283	410.374	519.047	-	-	carbohydrate binding ; GO:0030246 | inferred from sequence or structural similarity with Lectin-galC1 <newline> mannose binding ; GO:0005537 | inferred from direct assay <newline> galactose binding ; GO:0005534 | inferred from sequence or structural similarity <newline> fucose binding ; GO:0042806 | inferred from direct assay
FBgn0030993	Mec2	Mec2	707.576	67.8261	294.401	509.107	383.031	nephrocyte filtration ; GO:0097206 | inferred from mutant phenotype	nephrocyte diaphragm ; GO:0005917 | inferred by curator from GO:0005515 <newline> plasma membrane ; GO:0005886 | inferred from biological aspect of ancestor with PANTHER:PTN000029715	protein binding ; GO:0005515 | inferred from physical interaction with sns
FBgn0003137	Papilin	Ppn	707.232	207.911	3917.24	1570.83	1202.95	extracellular matrix organization ; GO:0030198 | inferred from mutant phenotype	basement membrane ; GO:0005604 | inferred from direct assay	serine-type endopeptidase inhibitor activity ; GO:0004867 | inferred from electronic annotation with InterPro:IPR002223 <newline> peptidase activity ; GO:0008233 | inferred from electronic annotation with InterPro:IPR010909 <newline> extracellular matrix structural constituent ; GO:0005201 | inferred from mutant phenotype
FBgn0029147	NtR	NtR	703.229	25.7696	692.622	572.443	591.983	ion transmembrane transport ; GO:0034220 | inferred from biological aspect of ancestor with PANTHER:PTN000434994 <newline> chemical synaptic transmission ; GO:0007268 | inferred from biological aspect of ancestor with PANTHER:PTN000434994 <newline> regulation of membrane potential ; GO:0042391 | inferred from biological aspect of ancestor with PANTHER:PTN000434994 <newline> nervous system process…	integral component of plasma membrane ; GO:0005887 | inferred from biological aspect of ancestor with PANTHER:PTN000434994 <newline> neuron projection ; GO:0043005 | inferred from biological aspect of ancestor with PANTHER:PTN000434994 <newline> synapse ; GO:0045202 | inferred from biological aspect of ancestor with PANTHER:PTN000434994	transmembrane signaling receptor activity ; GO:0004888 | inferred from electronic annotation with InterPro:IPR006201 <newline> extracellular ligand-gated ion channel activity ; GO:0005230 | inferred from electronic annotation with InterPro:IPR006202, InterPro:IPR036734
FBgn0013679	mitochondrial NADH-ubiquinone oxidoreductase chain 1	mt:ND1	690.161	495.977	806.517	654.001	1133.91	aerobic respiration ; GO:0009060 | inferred from biological aspect of ancestor with PANTHER:PTN000153359	mitochondrial respiratory chain complex I ; GO:0005747 | inferred from biological aspect of ancestor with PANTHER:PTN000153361	NADH dehydrogenase activity ; GO:0003954 | contributes_to inferred from biological aspect of ancestor with PANTHER:PTN000153359
FBgn0036121	-	CG6310	688.617	18.2782	462.895	599.891	530.29	-	-	-
FBgn0038353	-	CG5399	688.103	196.698	929.638	1156.63	1307.3	biological_process ; GO:0008150 | no biological data available	cellular_component ; GO:0005575 | no biological data available	molecular_function ; GO:0003674 | no biological data available
FBgn0001225	Heat shock protein 26	Hsp26	686.158	138.592	1474.98	1496.34	528.83	chaperone-mediated protein folding ; GO:0061077 | inferred from direct assay <newline> protein refolding ; GO:0042026 | inferred from direct assay <newline> cold acclimation ; GO:0009631 | inferred from expression pattern <newline> determination of adult lifespan ; GO:0008340 | inferred from mutant phenotype <newline> chaperone-mediated protein folding ; GO:0061077 | inferred from sequence model …	cytoplasm ; GO:0005737 | inferred from high throughput direct assay	unfolded protein binding ; GO:0051082 | inferred from sequence model <newline> myosin binding ; GO:0017022 | inferred from physical interaction with Myo10A <newline> unfolded protein binding ; GO:0051082 | inferred from direct assay
FBgn0004868	GDP dissociation inhibitor	Gdi	681.869	506.503	604.416	692.179	743.209	protein transport ; GO:0015031 | inferred from electronic annotation with InterPro:IPR000806 <newline> small GTPase mediated signal transduction ; GO:0007264 | inferred from electronic annotation with InterPro:IPR018203 <newline> neurotransmitter secretion ; GO:0007269 | non-traceable author statement <newline> vesicle-mediated transport ; GO:0016192 | inferred from biological aspect of ancestor …	cytoplasm ; GO:0005737 | inferred from biological aspect of ancestor with PANTHER:PTN000209443 <newline> cytosol ; GO:0005829 | inferred from high throughput direct assay <newline> synaptic vesicle ; GO:0008021 | non-traceable author statement	Rab GDP-dissociation inhibitor activity ; GO:0005093 | inferred from biological aspect of ancestor with PANTHER:PTN000209444 <newline> Rab GTPase binding ; GO:0017137 | inferred from biological aspect of ancestor with PANTHER:PTN000209443 <newline> GDP-dissociation inhibitor activity ; GO:0005092 | inferred from direct assay
FBgn0035076	Ance-5	Ance-5	681.326	32.3602	761.608	540.448	610.552	proteolysis ; GO:0006508 | inferred from electronic annotation with InterPro:IPR001548	plasma membrane ; GO:0005886 | inferred from biological aspect of ancestor with PANTHER:PTN001630211 <newline> extracellular space ; GO:0005615 | inferred from biological aspect of ancestor with PANTHER:PTN001630211	peptidyl-dipeptidase activity ; GO:0008241 | inferred from electronic annotation with InterPro:IPR001548 <newline> metallopeptidase activity ; GO:0008237 | NOT inferred from key residues <newline> exopeptidase activity ; GO:0008238 | inferred from biological aspect of ancestor with PANTHER:PTN001630211
FBgn0001142	Glutamine synthetase 1	Gs1	655.676	607.945	250.83	357.343	323.869	phagocytosis ; GO:0006909 | inferred from mutant phenotype <newline> positive regulation of mitochondrial fusion ; GO:0010636 | inferred from mutant phenotype inferred from genetic interaction with Sps1 <newline> L-glutamine biosynthetic process ; GO:1901704 | inferred from mutant phenotype inferred from genetic interaction with Sps1	mitochondrion ; GO:0005739 | inferred from high throughput direct assay <newline> mitochondrion ; GO:0005739 | inferred from direct assay	glutamate-ammonia ligase activity ; GO:0004356 | inferred from direct assay
FBgn0037270	eukaryotic translation initiation factor 3 subunit f1	eIF3f1	651.473	134.396	345.615	461.965	383.858	positive regulation of Notch signaling pathway ; GO:0045747 | inferred from mutant phenotype <newline> protein deubiquitination ; GO:0016579 | inferred from sequence or structural similarity with HGNC:3275 <newline> translational initiation ; GO:0006413 | inferred from sequence or structural similarity <newline> translational initiation ; GO:0006413 | inferred from biological aspect of ancestor w…	eukaryotic translation initiation factor 3 complex ; GO:0005852 | inferred from sequence or structural similarity <newline> eukaryotic translation initiation factor 3 complex, eIF3m ; GO:0071541 | inferred from biological aspect of ancestor with PANTHER:PTN000056988	translation initiation factor binding ; GO:0031369 | inferred from biological aspect of ancestor with PANTHER:PTN000056988 <newline> thiol-dependent ubiquitin-specific protease activity ; GO:0004843 | inferred from sequence or structural similarity with HGNC:3275 <newline> translation initiation factor activity ; GO:0003743 | contributes_to inferred from biological aspect of ancestor with PANTHER…
FBgn0033342			651.158	141.508	564.204	647.556	671.782
FBgn0024352	Stress induced phosphoprotein 1	Stip1	648.956	159.905	600.567	707.751	821.159	-	-	Hsp90 protein binding ; GO:0051879 | inferred from biological aspect of ancestor with PANTHER:PTN001877032
FBgn0004362	High mobility group protein D	HmgD	648.442	486.731	676.734	459.021	464.631	DNA recombination ; GO:0006310 | inferred from biological aspect of ancestor with PANTHER:PTN001009623 <newline> positive regulation of transcription by RNA polymerase II ; GO:0045944 | inferred from biological aspect of ancestor with PANTHER:PTN001009623 <newline> positive regulation of innate immune response ; GO:0045089 | inferred from biological aspect of ancestor with PANTHER:PTN001009623 <n…	cytoplasm ; GO:0005737 | inferred from biological aspect of ancestor with PANTHER:PTN001009623 <newline> nucleus ; GO:0005634 | inferred from direct assay <newline> nuclear chromatin ; GO:0000790 | colocalizes_with inferred from direct assay	DNA binding ; GO:0003677 | inferred from direct assay <newline> DNA binding, bending ; GO:0008301 | inferred from biological aspect of ancestor with PANTHER:PTN000345179 <newline> AT DNA binding ; GO:0003680 | inferred from direct assay <newline> transcription factor binding ; GO:0008134 | inferred from biological aspect of ancestor with PANTHER:PTN000345179 <newline> DNA binding, bending ; GO:00…
FBgn0025865	Cortactin	Cortactin	642.265	125.458	1023.44	1067.81	1030.38	neuron projection morphogenesis ; GO:0048812 | inferred from biological aspect of ancestor with PANTHER:PTN000850962 <newline> positive regulation of dendritic spine morphogenesis ; GO:0061003 | inferred from biological aspect of ancestor with PANTHER:PTN000850962 <newline> female germline ring canal formation ; GO:0007301 | inferred from mutant phenotype <newline> border follicle cell migration …	postsynaptic density ; GO:0014069 | inferred from biological aspect of ancestor with PANTHER:PTN000850962 <newline> sperm individualization complex ; GO:0070864 | inferred from direct assay <newline> site of polarized growth ; GO:0030427 | inferred from biological aspect of ancestor with PANTHER:PTN000089187 <newline> postsynaptic membrane ; GO:0045211 | inferred from biological aspect of ancesto…	actin filament binding ; GO:0051015 | inferred from biological aspect of ancestor with PANTHER:PTN000850943 <newline> proline-rich region binding ; GO:0070064 | inferred from genetic interaction with mim
FBgn0000565	Methionine sulfoxide reductase A	MsrA	635.288	496.664	163.198	207.346	217.859	oxidation-reduction process ; GO:0055114 | inferred from electronic annotation with InterPro:IPR002569 <newline> response to oxidative stress ; GO:0006979 | inferred from mutant phenotype <newline> determination of adult lifespan ; GO:0008340 | inferred from mutant phenotype <newline> sulfur amino acid metabolic process ; GO:0000096 | non-traceable author statement <newline> cellular response to …	cytoplasm ; GO:0005737 | inferred from biological aspect of ancestor with PANTHER:PTN000019085	peptide-methionine (S)-S-oxide reductase activity ; GO:0008113 | inferred from biological aspect of ancestor with PANTHER:PTN000019085 <newline> peptide-methionine (S)-S-oxide reductase activity ; GO:0008113 | inferred from direct assay <newline> L-methionine-(S)-S-oxide reductase activity ; GO:0036456 | inferred from biological aspect of ancestor with PANTHER:PTN000019085
FBgn0003660	Synaptobrevin	Syb	632.972	212.463	717.246	886.701	775.723	vesicle-mediated transport ; GO:0016192 | non-traceable author statement <newline> synaptic vesicle docking ; GO:0016081 | inferred from sequence or structural similarity <newline> vesicle fusion ; GO:0006906 | inferred from biological aspect of ancestor with PANTHER:PTN005236497 <newline> vesicle-mediated transport ; GO:0016192 | inferred from sequence or structural similarity <newline> neurotra…	integral component of membrane ; GO:0016021 | inferred from electronic annotation with InterPro:IPR001388 <newline> synaptic vesicle ; GO:0008021 | non-traceable author statement <newline> plasma membrane ; GO:0005886 | non-traceable author statement <newline> plasma membrane ; GO:0005886 | inferred from biological aspect of ancestor with PANTHER:PTN005236497 <newline> SNARE complex ; GO:0031201 …	syntaxin binding ; GO:0019905 | inferred from biological aspect of ancestor with PANTHER:PTN005236497 <newline> SNAP receptor activity ; GO:0005484 | inferred from sequence or structural similarity <newline> SNAP receptor activity ; GO:0005484 | inferred from biological aspect of ancestor with PANTHER:PTN005236497 <newline> SNAP receptor activity ; GO:0005484 | non-traceable author statement
FBgn0040227	eukaryotic translation initiation factor 3 subunit d1	eIF3d1	630.055	224.578	530.298	550.001	561.027	regulation of translational initiation ; GO:0006446 | inferred from direct assay <newline> translational initiation ; GO:0006413 | inferred from sequence or structural similarity <newline> translational initiation ; GO:0006413 | inferred from biological aspect of ancestor with PANTHER:PTN000273956	nucleus ; GO:0005634 | inferred from direct assay <newline> eukaryotic translation initiation factor 3 complex ; GO:0005852 | inferred from direct assay <newline> cytosol ; GO:0005829 | inferred from sequence or structural similarity <newline> eukaryotic translation initiation factor 3 complex ; GO:0005852 | inferred from sequence or structural similarity <newline> eukaryotic translation initiati…	translation initiation factor activity ; GO:0003743 | inferred from sequence or structural similarity <newline> translation initiation factor activity ; GO:0003743 | inferred from mutant phenotype <newline> translation initiation factor activity ; GO:0003743 | inferred from biological aspect of ancestor with PANTHER:PTN000273956 <newline> protein binding ; GO:0005515 | inferred from physical inte…
FBgn0000370	cryptocephal	crc	614.528	994.656	736.793	605.649	691.884	response to starvation ; GO:0042594 | inferred from mutant phenotype <newline> molting cycle, chitin-based cuticle ; GO:0007591 | inferred from mutant phenotype <newline> positive regulation of transcription by RNA polymerase II ; GO:0045944 | inferred from mutant phenotype <newline> triglyceride metabolic process ; GO:0006641 | inferred from mutant phenotype <newline> trehalose metabolic process…	nucleus ; GO:0005634 | inferred from biological aspect of ancestor with PANTHER:PTN000315883 <newline> nucleus ; GO:0005634 | inferred by curator from GO:0003713,GO:0045944 <newline> integral component of endoplasmic reticulum membrane ; GO:0030176 | inferred from direct assay	transcription coactivator activity ; GO:0003713 | inferred from mutant phenotype inferred from physical interaction with EcR <newline> RNA polymerase II proximal promoter sequence-specific DNA binding ; GO:0000978 | inferred from mutant phenotype <newline> DNA-binding transcription factor activity, RNA polymerase II-specific ; GO:0000981 | inferred from biological aspect of ancestor with PANTHER:…
FBgn0036258	eukaryotic translation initiation factor 3 subunit l	eIF3l	612.355	221.567	559.59	504.756	572.271	translational initiation ; GO:0006413 | inferred from sequence or structural similarity with HGNC:18138 <newline> translational initiation ; GO:0006413 | inferred from biological aspect of ancestor with PANTHER:PTN000326403	eukaryotic translation initiation factor 3 complex ; GO:0005852 | inferred from biological aspect of ancestor with PANTHER:PTN000326403 <newline> eukaryotic translation initiation factor 3 complex ; GO:0005852 | inferred from sequence or structural similarity with HGNC:18138 <newline> cytosol ; GO:0005829 | inferred from high throughput direct assay	translation initiation factor activity ; GO:0003743 | contributes_to inferred from sequence or structural similarity with HGNC:18138
FBgn0013954	FK506-binding protein 12kD	Fkbp12	611.097	221.662	540.535	517.548	505.832	protein peptidyl-prolyl isomerization ; GO:0000413 | inferred from biological aspect of ancestor with PANTHER:PTN000054102 <newline> chaperone-mediated protein folding ; GO:0061077 | inferred from biological aspect of ancestor with PANTHER:PTN000054102	cytoplasm ; GO:0005737 | inferred from biological aspect of ancestor with PANTHER:PTN000054102 <newline> plasma membrane ; GO:0005886 | inferred from high throughput direct assay	peptidyl-prolyl cis-trans isomerase activity ; GO:0003755 | inferred from biological aspect of ancestor with PANTHER:PTN000054102
FBgn0034237	eukaryotic translation initiation factor 3 subunit b	eIF3b	607.837	501.548	637.941	557.133	584.147	regulation of translational initiation ; GO:0006446 | inferred from sequence or structural similarity with UniProtKB:P55884 <newline> translational initiation ; GO:0006413 | inferred from sequence or structural similarity <newline> ovarian follicle cell development ; GO:0030707 | inferred from mutant phenotype <newline> translational initiation ; GO:0006413 | inferred from biological aspect of an…	eukaryotic translation initiation factor 3 complex ; GO:0005852 | inferred from sequence or structural similarity with UniProtKB:P55884 <newline> eukaryotic translation initiation factor 3 complex ; GO:0005852 | inferred from biological aspect of ancestor with PANTHER:PTN000362658 <newline> cytosol ; GO:0005829 | inferred from sequence or structural similarity <newline> eukaryotic translation ini…	translation initiation factor binding ; GO:0031369 | inferred from electronic annotation with InterPro:IPR011400 <newline> mRNA binding ; GO:0003729 | inferred from sequence or structural similarity <newline> translation initiation factor activity ; GO:0003743 | contributes_to inferred from biological aspect of ancestor with PANTHER:PTN000362658 <newline> translation initiation factor activity ; …
FBgn0035147	UDP-galactose 4'-epimerase	Gale	607.523	133.234	330.409	389.338	297.026	galactose catabolic process ; GO:0019388 | inferred from biological aspect of ancestor with PANTHER:PTN000041817 <newline> larval lymph gland hemopoiesis ; GO:0035167 | inferred from mutant phenotype <newline> galactose metabolic process ; GO:0006012 | inferred from mutant phenotype <newline> galactose catabolic process via UDP-galactose ; GO:0033499 | inferred from biological aspect of ancestor …	cytosol ; GO:0005829 | inferred from biological aspect of ancestor with PANTHER:PTN000041817	UDP-N-acetylglucosamine 4-epimerase activity ; GO:0003974 | inferred from mutant phenotype <newline> UDP-glucose 4-epimerase activity ; GO:0003978 | inferred from biological aspect of ancestor with PANTHER:PTN000041817 <newline> UDP-glucose 4-epimerase activity ; GO:0003978 | inferred from mutant phenotype
FBgn0036144	Glucuronyltransferase P	GlcAT-P	596.828	55.5932	331.064	296.167	295.395	chondroitin sulfate proteoglycan biosynthetic process ; GO:0050650 | inferred from biological aspect of ancestor with PANTHER:PTN000855563 <newline> cellular glucuronidation ; GO:0052695 | inferred from direct assay <newline> glycosphingolipid biosynthetic process ; GO:0006688 | non-traceable author statement <newline> carbohydrate metabolic process ; GO:0005975 | inferred from biological aspect …	Golgi membrane ; GO:0000139 | inferred from biological aspect of ancestor with PANTHER:PTN000096174 <newline> Golgi apparatus ; GO:0005794 | inferred from direct assay	N-acetyllactosamine beta-1,3-glucuronosyltransferase activity ; GO:0046987 | inferred from direct assay <newline> galactosyl beta-1,3 N-acetylgalactosamine beta-1,3-glucuronosyltransferase activity ; GO:0046989 | inferred from direct assay <newline> galactosylgalactosylxylosylprotein 3-beta-glucuronosyltransferase activity ; GO:0015018 | inferred from biological aspect of ancestor with PANTHER:PT…
FBgn0263396	squid	sqd	589.994	677.194	809.984	477.93	460.785	intracellular mRNA localization ; GO:0008298 | traceable author statement <newline> pole plasm oskar mRNA localization ; GO:0045451 | inferred from expression pattern <newline> oocyte anterior/posterior axis specification ; GO:0007314 | inferred from mutant phenotype <newline> regulation of alternative mRNA splicing, via spliceosome ; GO:0000381 | inferred from high throughput mutant phenotype <n…	nucleus ; GO:0005634 | inferred from direct assay <newline> nucleus ; GO:0005634 | traceable author statement <newline> nucleoplasm ; GO:0005654 | inferred from biological aspect of ancestor with PANTHER:PTN002689978 <newline> chromatin ; GO:0000785 | inferred from direct assay <newline> omega speckle ; GO:0035062 | inferred from direct assay <newline> ribonucleoprotein complex ; GO:1990904 | inf…	mRNA binding ; GO:0003729 | inferred from electronic annotation with InterPro:IPR037366 <newline> mRNA binding ; GO:0003729 | inferred from sequence or structural similarity <newline> sequence-specific DNA binding ; GO:0043565 | inferred from biological aspect of ancestor with PANTHER:PTN002545010 <newline> mRNA 3'-UTR binding ; GO:0003730 | traceable author statement <newline> sequence-specific …
FBgn0010470	FK506-binding protein 14	Fkbp14	588.822	243.685	362.268	427.615	440.684	imaginal disc-derived wing margin morphogenesis ; GO:0008587 | inferred from mutant phenotype <newline> chaeta development ; GO:0022416 | inferred from mutant phenotype <newline> positive regulation of Notch signaling pathway ; GO:0045747 | inferred from genetic interaction with Dl inferred from genetic interaction with Psn <newline> imaginal disc development ; GO:0007444 | inferred from mutant p…	endoplasmic reticulum ; GO:0005783 | inferred from direct assay <newline> endomembrane system ; GO:0012505 | inferred from high throughput direct assay <newline> extracellular space ; GO:0005615 | inferred from direct assay	calcium ion binding ; GO:0005509 | inferred from electronic annotation with InterPro:IPR002048
FBgn0000566	Ecdysone-induced protein 55E	Eip55E	587.478	278.819	314.821	356.951	384.661	transsulfuration ; GO:0019346 | inferred from biological aspect of ancestor with PANTHER:PTN000211590 <newline> cysteine biosynthetic process via cystathionine ; GO:0019343 | inferred from biological aspect of ancestor with PANTHER:PTN000211591 <newline> glutathione biosynthetic process ; GO:0006750 | inferred from mutant phenotype <newline> sulfur amino acid metabolic process ; GO:0000096 | non-…	cytoplasm ; GO:0005737 | inferred from biological aspect of ancestor with PANTHER:PTN000211590	pyridoxal phosphate binding ; GO:0030170 | inferred from biological aspect of ancestor with PANTHER:PTN000211590 <newline> cystathionine gamma-lyase activity ; GO:0004123 | inferred from sequence or structural similarity with UniProtKB:P32929 <newline> cystathionine gamma-lyase activity ; GO:0004123 | traceable author statement <newline> carbon-sulfur lyase activity ; GO:0016846 | inferred from b…
FBgn0000319	Clathrin heavy chain	Chc	584.533	646.517	850.906	754.926	761.851	intracellular protein transport ; GO:0006886 | inferred from electronic annotation with InterPro:IPR000547, InterPro:IPR015348, InterPro:IPR016025, InterPro:IPR016341 <newline> clathrin coat assembly ; GO:0048268 | inferred from electronic annotation with InterPro:IPR016341 <newline> secretory granule organization ; GO:0033363 | inferred from mutant phenotype <newline> endocytosis ; GO:0006897 | …	clathrin coat of coated pit ; GO:0030132 | inferred from electronic annotation with InterPro:IPR001473, InterPro:IPR015348, InterPro:IPR016025 <newline> clathrin coat of trans-Golgi network vesicle ; GO:0030130 | inferred from electronic annotation with InterPro:IPR001473, InterPro:IPR015348, InterPro:IPR016025 <newline> cell cortex ; GO:0005938 | inferred from direct assay <newline> trans-Golgi …	structural molecule activity ; GO:0005198 | inferred from electronic annotation with InterPro:IPR001473, InterPro:IPR015348, InterPro:IPR016025 <newline> protein binding ; GO:0005515 | inferred from physical interaction with BicD <newline> clathrin light chain binding ; GO:0032051 | inferred from sequence or structural similarity with HGNC:2090 <newline> clathrin light chain binding ; GO:0032051 …
FBgn0012036	Aldehyde dehydrogenase	Aldh	579.128	160.331	411.325	276.178	297.634	oxidation-reduction process ; GO:0055114 | inferred from electronic annotation with InterPro:IPR015590, InterPro:IPR016160, InterPro:IPR016161, InterPro:IPR016162, InterPro:IPR016163, InterPro:IPR029510 <newline> pyruvate metabolic process ; GO:0006090 | inferred from sequence or structural similarity with UniProtKB:P05091 <newline> response to ethanol ; GO:0045471 | inferred from mutant phenotyp…	mitochondrion ; GO:0005739 | inferred from high throughput direct assay <newline> mitochondrial matrix ; GO:0005759 | inferred from sequence or structural similarity with UniProtKB:P05091 <newline> mitochondrion ; GO:0005739 | inferred from direct assay <newline> cytoplasm ; GO:0005737 | inferred from direct assay	aldehyde dehydrogenase (NAD+) activity ; GO:0004029 | inferred from biological aspect of ancestor with PANTHER:PTN000192421 <newline> acetaldehyde dehydrogenase (acetylating) activity ; GO:0008774 | inferred from direct assay <newline> aldehyde dehydrogenase (NAD+) activity ; GO:0004029 | inferred from sequence or structural similarity with UniProtKB:P05091 <newline> aldehyde dehydrogenase (NAD+)…
FBgn0031389	-	CG4259	578.699	22.5692	421.945	518.006	556.111	proteolysis ; GO:0006508 | inferred from electronic annotation with InterPro:IPR001254	-	serine-type endopeptidase activity ; GO:0004252 | NOT inferred from key residues
FBgn0034258	eukaryotic translation initiation factor 3 subunit c	eIF3c	577.756	387.706	555.959	514.996	532.675	translational initiation ; GO:0006413 | inferred from biological aspect of ancestor with PANTHER:PTN000358559 <newline> translational initiation ; GO:0006413 | inferred from sequence or structural similarity	eukaryotic translation initiation factor 3 complex ; GO:0005852 | inferred from biological aspect of ancestor with PANTHER:PTN000358559 <newline> eukaryotic translation initiation factor 3 complex ; GO:0005852 | inferred from sequence or structural similarity <newline> cytosol ; GO:0005829 | inferred from sequence or structural similarity	translation initiation factor binding ; GO:0031369 | inferred from biological aspect of ancestor with PANTHER:PTN000358559 <newline> translation initiation factor activity ; GO:0003743 | inferred from sequence or structural similarity <newline> translation initiation factor activity ; GO:0003743 | contributes_to inferred from biological aspect of ancestor with PANTHER:PTN000358559
FBgn0001098	Glutamate dehydrogenase	Gdh	575.268	214.858	654.785	635.092	683.512	glutamate catabolic process ; GO:0006538 | inferred from biological aspect of ancestor with PANTHER:PTN000176230 <newline> NADH oxidation ; GO:0006116 | inferred from direct assay <newline> glutamate metabolic process ; GO:0006536 | inferred from direct assay <newline> glutamate catabolic process to 2-oxoglutarate ; GO:0019551 | inferred from sequence or structural similarity with UniProtKB:P0036…	mitochondrion ; GO:0005739 | inferred from high throughput direct assay <newline> mitochondrion ; GO:0005739 | inferred from direct assay <newline> cytoplasm ; GO:0005737 | inferred from direct assay <newline> cytosol ; GO:0005829 | inferred from high throughput direct assay <newline> mitochondrion ; GO:0005739 | inferred from biological aspect of ancestor with PANTHER:PTN000176229 <newline> mito…	glutamate dehydrogenase (NAD+) activity ; GO:0004352 | inferred from direct assay <newline> identical protein binding ; GO:0042802 | inferred from direct assay <newline> glutamate dehydrogenase (NAD+) activity ; GO:0004352 | inferred from biological aspect of ancestor with PANTHER:PTN000176230 <newline> glutamate dehydrogenase [NAD(P)+] activity ; GO:0004353 | inferred from direct assay <newline>…
FBgn0033926	Activity-regulated cytoskeleton associated protein 1	Arc1	572.265	1011.25	965.046	1523.92	1102.76	regulation of neuronal synaptic plasticity ; GO:0048168 | inferred from direct assay <newline> vesicle-mediated intercellular transport ; GO:0110077 | inferred from direct assay <newline> muscle system process ; GO:0003012 | inferred from expression pattern inferred from genetic interaction with Mhc <newline> mRNA transport ; GO:0051028 | inferred from direct assay <newline> behavioral response t…	synapse ; GO:0045202 | inferred from direct assay <newline> sarcomere ; GO:0030017 | inferred from direct assay <newline> extracellular vesicle ; GO:1903561 | inferred from direct assay <newline> postsynapse of neuromuscular junction ; GO:0098975 | inferred from direct assay	mRNA binding ; GO:0003729 | inferred from direct assay
FBgn0013684	mitochondrial NADH-ubiquinone oxidoreductase chain 5	mt:ND5	571.665	892.146	809.929	397.386	911.812	ATP synthesis coupled electron transport ; GO:0042773 | inferred from electronic annotation with InterPro:IPR010934, InterPro:IPR018393	-	NADH dehydrogenase (ubiquinone) activity ; GO:0008137 | inferred from electronic annotation with InterPro:IPR010934, InterPro:IPR018393
FBgn0004687	Myosin light chain cytoplasmic	Mlc-c	570.149	347.475	578.646	585.987	579.693	actin filament-based movement ; GO:0030048 | inferred by curator from GO:0016460 <newline> actin filament-based movement ; GO:0030048 | inferred from direct assay	myosin V complex ; GO:0031475 | inferred from physical interaction with didum <newline> myosin II complex ; GO:0016460 | inferred from physical interaction with zip <newline> myosin VII complex ; GO:0031477 | inferred from physical interaction with ck <newline> myosin VI complex ; GO:0031476 | inferred from physical interaction with jar	calcium ion binding ; GO:0005509 | inferred from electronic annotation with InterPro:IPR002048 <newline> protein binding ; GO:0005515 | inferred from physical interaction with asp <newline> myosin heavy chain binding ; GO:0032036 | inferred from physical interaction with didum <newline> myosin binding ; GO:0017022 | inferred from physical interaction with didum <newline> myosin heavy chain bindin…
FBgn0039869	-	CG1890	570.121	56.3755	652	806.714	742.552	post-chaperonin tubulin folding pathway ; GO:0007023 | inferred from electronic annotation with InterPro:IPR004226 <newline> tubulin complex assembly ; GO:0007021 | inferred from biological aspect of ancestor with PANTHER:PTN000487182 <newline> protein folding ; GO:0006457 | inferred from biological aspect of ancestor with PANTHER:PTN000487182	cytosol ; GO:0005829 | inferred from biological aspect of ancestor with PANTHER:PTN000487182 <newline> microtubule cytoskeleton ; GO:0015630 | inferred from biological aspect of ancestor with PANTHER:PTN000487182	beta-tubulin binding ; GO:0048487 | inferred from electronic annotation with InterPro:IPR004226 <newline> tubulin binding ; GO:0015631 | inferred from biological aspect of ancestor with PANTHER:PTN000487182
FBgn0015924	croquemort	crq	569.778	168.676	531.253	651.58	684.997	regulation of phagocytosis ; GO:0050764 | traceable author statement <newline> apoptotic process ; GO:0006915 | traceable author statement <newline> macrophage activation ; GO:0042116 | traceable author statement <newline> phagocytosis, engulfment ; GO:0006911 | traceable author statement <newline> phagocytosis ; GO:0006909 | traceable author statement <newline> phagosome maturation ; GO:0090382 …	membrane ; GO:0016020 | inferred from electronic annotation with InterPro:IPR002159	scavenger receptor activity ; GO:0005044 | inferred from sequence or structural similarity with emp <newline> scavenger receptor activity ; GO:0005044 | traceable author statement
FBgn0027930	Melanization Protease 1	MP1	568.319	62.9661	580.693	726.889	838.511	proteolysis ; GO:0006508 | inferred from electronic annotation with InterPro:IPR001254, InterPro:IPR001314, InterPro:IPR018114 <newline> melanization defense response ; GO:0035006 | inferred from mutant phenotype <newline> proteolysis ; GO:0006508 | inferred from sequence model <newline> response to fungus ; GO:0009620 | inferred from high throughput expression pattern	-	serine-type endopeptidase activity ; GO:0004252 | inferred from electronic annotation with InterPro:IPR001254, InterPro:IPR001314, InterPro:IPR006604, InterPro:IPR018114 <newline> endopeptidase activity ; GO:0004175 | inferred from mutant phenotype <newline> serine-type endopeptidase activity ; GO:0004252 | inferred from sequence model
FBgn0011760	cut up	ctp	567.519	375.355	608.348	525.465	607.485	positive regulation of neuron remodeling ; GO:1904801 | inferred from mutant phenotype <newline> sperm individualization ; GO:0007291 | inferred from mutant phenotype <newline> establishment of mitotic spindle orientation ; GO:0000132 | inferred from mutant phenotype <newline> spermatid nucleus elongation ; GO:0007290 | inferred from mutant phenotype <newline> microtubule anchoring at centrosome …	cytoplasm ; GO:0005737 | inferred from direct assay <newline> cytoplasmic dynein complex ; GO:0005868 | inferred from direct assay <newline> centriole ; GO:0005814 | inferred from direct assay <newline> dynein complex ; GO:0030286 | inferred from biological aspect of ancestor with PANTHER:PTN000223361 <newline> dynein complex ; GO:0030286 | inferred from direct assay	dynein light intermediate chain binding ; GO:0051959 | inferred from direct assay <newline> protein binding ; GO:0005515 | inferred from physical interaction with UniProtKB:Q9V9Y9 <newline> protein homodimerization activity ; GO:0042803 | inferred from direct assay <newline> ATP-dependent microtubule motor activity, plus-end-directed ; GO:0008574 | contributes_to inferred from biological aspect o…
FBgn0015218	eukaryotic translation initiation factor 4E1	eIF4E1	566.404	256.558	626.911	577.677	670.76	translation ; GO:0006412 | inferred from direct assay <newline> RNA metabolic process ; GO:0016070 | inferred from direct assay <newline> translational initiation ; GO:0006413 | inferred from genetic interaction with SGD:S000005499 <newline> translational initiation ; GO:0006413 | inferred from direct assay <newline> translation ; GO:0006412 | inferred from sequence or structural similarity with …	eukaryotic translation initiation factor 4F complex ; GO:0016281 | non-traceable author statement <newline> mRNA cap binding complex ; GO:0005845 | inferred from sequence or structural similarity with UniProtKB:P63073 <newline> cytosol ; GO:0005829 | inferred from sequence or structural similarity with HGNC:3287 inferred from sequence or structural similarity with MGI:MGI:95305 <newline> eukaryot…	protein binding ; GO:0005515 | inferred from physical interaction with Thor <newline> translation initiation factor activity ; GO:0003743 | inferred from genetic interaction with SGD:S000005499 <newline> translation initiation factor activity ; GO:0003743 | inferred from sequence or structural similarity with HGNC:3287 inferred from sequence or structural similarity with MGI:MGI:95305 <newline> R…
FBgn0032704	Jwa	Jwa	561.514	186.267	560.437	676.443	618.485	response to ethanol ; GO:0045471 | inferred from mutant phenotype	endomembrane system ; GO:0012505 | inferred from high throughput direct assay	molecular_function ; GO:0003674 | no biological data available
FBgn0262587	-	CG43124	560.599	41.6297	360.002	423.002	451.367	proteolysis ; GO:0006508 | inferred from electronic annotation with InterPro:IPR001254 <newline> biological_process ; GO:0008150 | no biological data available	cellular_component ; GO:0005575 | no biological data available	serine-type endopeptidase activity ; GO:0004252 | NOT inferred from key residues <newline> molecular_function ; GO:0003674 | no biological data available
FBgn0004828	Histone H3.3B	His3.3B	559.398	567.264	778.48	627.142	626.224	nucleosome assembly ; GO:0006334 | non-traceable author statement <newline> male meiotic nuclear division ; GO:0007140 | inferred from genetic interaction with His3.3A <newline> DNA replication-independent nucleosome assembly ; GO:0006336 | inferred from genetic interaction with His3.3A	nucleosome ; GO:0000786 | inferred from direct assay <newline> polytene chromosome ; GO:0005700 | inferred from direct assay <newline> nucleus ; GO:0005634 | inferred from biological aspect of ancestor with PANTHER:PTN000152093 <newline> nucleosome ; GO:0000786 | non-traceable author statement	protein heterodimerization activity ; GO:0046982 | inferred from electronic annotation with InterPro:IPR009072 <newline> DNA binding ; GO:0003677 | inferred from electronic annotation with InterPro:IPR000164, InterPro:IPR007125 <newline> structural constituent of chromatin ; GO:0030527 | inferred from genetic interaction with His3.3A <newline> DNA binding ; GO:0003677 | non-traceable author state…
FBgn0004657	myospheroid	mys	559.369	257.886	1216.2	1053.84	974.04	cell adhesion mediated by integrin ; GO:0033627 | inferred from mutant phenotype <newline> germ-line stem cell population maintenance ; GO:0030718 | inferred from mutant phenotype <newline> heterophilic cell-cell adhesion via plasma membrane cell adhesion molecules ; GO:0007157 | traceable author statement <newline> dorsal closure ; GO:0007391 | traceable author statement <newline> ventral cord d…	plasma membrane ; GO:0005886 | inferred from direct assay <newline> focal adhesion ; GO:0005925 | inferred from sequence or structural similarity <newline> muscle tendon junction ; GO:0005927 | inferred from direct assay <newline> presynaptic membrane ; GO:0042734 | inferred from mutant phenotype <newline> dendrite ; GO:0030425 | inferred from direct assay <newline> integrin complex ; GO:0008305 …	integrin binding ; GO:0005178 | inferred from biological aspect of ancestor with PANTHER:PTN000801545 <newline> extracellular matrix protein binding ; GO:1990430 | contributes_to inferred from physical interaction with Tig <newline> protein binding ; GO:0005515 | inferred from physical interaction with UniProtKB:Q9VPQ2 <newline> protein binding ; GO:0005515 | inferred from physical interaction wi…
FBgn0034577	capping protein alpha	cpa	559.283	172.374	783.066	727.511	785.214	negative regulation of filopodium assembly ; GO:0051490 | inferred from mutant phenotype <newline> cell morphogenesis ; GO:0000902 | inferred from mutant phenotype <newline> wing disc development ; GO:0035220 | inferred from mutant phenotype <newline> negative regulation of actin filament polymerization ; GO:0030837 | inferred from mutant phenotype <newline> regulation of filopodium assembly ; GO…	adherens junction ; GO:0005912 | colocalizes_with inferred from direct assay <newline> apical plasma membrane ; GO:0016324 | inferred from direct assay <newline> actin cortical patch ; GO:0030479 | inferred from biological aspect of ancestor with PANTHER:PTN000068943 <newline> WASH complex ; GO:0071203 | inferred from sequence or structural similarity with UniProtKB:P52907 <newline> F-actin cappi…	protein heterodimerization activity ; GO:0046982 | inferred from physical interaction with cpb <newline> actin filament binding ; GO:0051015 | inferred from biological aspect of ancestor with PANTHER:PTN000068943
FBgn0016685	Nucleoplasmin	Nlp	558.626	192.028	469.255	430.984	477.553	chromatin remodeling ; GO:0006338 | inferred from biological aspect of ancestor with PANTHER:PTN001100765 <newline> sperm chromatin decondensation ; GO:0035041 | inferred from direct assay <newline> chromatin remodeling ; GO:0006338 | inferred from direct assay	nucleolus ; GO:0005730 | inferred from biological aspect of ancestor with PANTHER:PTN001100765 <newline> nucleus ; GO:0005634 | inferred from direct assay <newline> cytoplasm ; GO:0005737 | inferred from biological aspect of ancestor with PANTHER:PTN001100765 <newline> cytoplasm ; GO:0005737 | inferred from direct assay <newline> polytene chromosome interband ; GO:0005705 | colocalizes_with infer…	histone binding ; GO:0042393 | inferred from biological aspect of ancestor with PANTHER:PTN001100765 <newline> histone binding ; GO:0042393 | inferred from direct assay <newline> chromatin binding ; GO:0003682 | inferred from biological aspect of ancestor with PANTHER:PTN001100765 <newline> histone binding ; GO:0042393 | traceable author statement
FBgn0264922	smt3	smt3	556.31	260.897	533.355	479.042	479.5	cellular protein modification process ; GO:0006464 | inferred from genetic interaction with lwr <newline> dorsal appendage formation ; GO:0046843 | inferred from mutant phenotype <newline> positive regulation of antimicrobial peptide production ; GO:0002225 | inferred from mutant phenotype <newline> protein sumoylation ; GO:0016925 | inferred from direct assay <newline> positive regulation of DNA…	condensed nuclear chromosome ; GO:0000794 | inferred from direct assay <newline> nucleus ; GO:0005634 | inferred from direct assay <newline> midbody ; GO:0030496 | inferred from direct assay <newline> condensed chromosome outer kinetochore ; GO:0000940 | inferred from direct assay <newline> condensed nuclear chromosome, centromeric region ; GO:0000780 | inferred from direct assay <newline> nucleo…	protein tag ; GO:0031386 | inferred from direct assay
FBgn0261458	capulet	capt	556.052	179.605	673.348	739.91	732.939	oocyte microtubule cytoskeleton polarization ; GO:0008103 | inferred from mutant phenotype <newline> actin polymerization or depolymerization ; GO:0008154 | inferred from biological aspect of ancestor with PANTHER:PTN000068843 <newline> photoreceptor cell axon guidance ; GO:0072499 | inferred from mutant phenotype <newline> actin filament organization ; GO:0007015 | inferred from mutant phenotype…	cytoplasm ; GO:0005737 | inferred from direct assay <newline> cortical actin cytoskeleton ; GO:0030864 | inferred from biological aspect of ancestor with PANTHER:PTN000068843	adenylate cyclase binding ; GO:0008179 | inferred from biological aspect of ancestor with PANTHER:PTN000068843 <newline> actin binding ; GO:0003779 | inferred from biological aspect of ancestor with PANTHER:PTN000068843
FBgn0022893	Decondensation factor 31	Df31	552.764	856.443	732.862	378.314	463.414	nucleosome assembly ; GO:0006334 | inferred from direct assay <newline> chromatin organization ; GO:0006325 | inferred from mutant phenotype	chromatin ; GO:0000785 | inferred from direct assay <newline> polytene chromosome ; GO:0005700 | colocalizes_with inferred from direct assay <newline> nucleus ; GO:0005634 | inferred from high throughput direct assay <newline> cytoplasm ; GO:0005737 | inferred from high throughput direct assay <newline> nucleus ; GO:0005634 | inferred from direct assay	histone binding ; GO:0042393 | inferred from direct assay
FBgn0026753			551.734	197.931	325.686	581.538	397.34
FBgn0032006	PDGF- and VEGF-receptor related	Pvr	550.648	149.734	595.435	579.15	580.229	anterior Malpighian tubule development ; GO:0061327 | inferred from mutant phenotype <newline> positive regulation of border follicle cell migration ; GO:1903688 | inferred from mutant phenotype <newline> vascular endothelial growth factor receptor signaling pathway ; GO:0048010 | inferred from direct assay <newline> positive regulation of ERK1 and ERK2 cascade ; GO:0070374 | inferred from mutant…	integral component of plasma membrane ; GO:0005887 | inferred from direct assay <newline> receptor complex ; GO:0043235 | inferred from biological aspect of ancestor with PANTHER:PTN002356460 <newline> integral component of plasma membrane ; GO:0005887 | inferred from biological aspect of ancestor with PANTHER:PTN002356460	ATP binding ; GO:0005524 | inferred from electronic annotation with InterPro:IPR000719, InterPro:IPR017441 <newline> vascular endothelial growth factor binding ; GO:0038085 | inferred from physical interaction with Pvf1 <newline> transmembrane receptor protein tyrosine kinase activity ; GO:0004714 | inferred from biological aspect of ancestor with PANTHER:PTN002356460 <newline> transmembrane rece…
FBgn0261113	Xrp1	Xrp1	549.361	464.731	1250.49	1022.53	733.597	double-strand break repair ; GO:0006302 | inferred from mutant phenotype <newline> chromosome organization ; GO:0051276 | inferred from mutant phenotype <newline> negative regulation of cell population proliferation ; GO:0008285 | inferred from direct assay <newline> cellular process ; GO:0009987 | inferred from mutant phenotype	nucleus ; GO:0005634 | inferred from direct assay <newline> DNA repair complex ; GO:1990391 | inferred from direct assay	P-element binding ; GO:0003693 | inferred from direct assay <newline> chromatin binding ; GO:0003682 | inferred from direct assay
FBgn0021872	X box binding protein-1	Xbp1	549.161	277.682	470.129	541.495	514.691	response to endoplasmic reticulum stress ; GO:0034976 | inferred from direct assay <newline> transcription by RNA polymerase II ; GO:0006366 | inferred from biological aspect of ancestor with PANTHER:PTN000999262 <newline> positive regulation of transcription from RNA polymerase II promoter involved in unfolded protein response ; GO:0006990 | inferred from direct assay <newline> endoplasmic retic…	nucleus ; GO:0005634 | inferred from sequence or structural similarity with UniProtKB:P17861 <newline> nucleus ; GO:0005634 | inferred from biological aspect of ancestor with PANTHER:PTN000999262 <newline> integral component of endoplasmic reticulum membrane ; GO:0030176 | inferred from biological aspect of ancestor with PANTHER:PTN000999262	RNA polymerase II regulatory region sequence-specific DNA binding ; GO:0000977 | inferred from sequence or structural similarity with UniProtKB:P17861 <newline> RNA polymerase II regulatory region sequence-specific DNA binding ; GO:0000977 | inferred from biological aspect of ancestor with PANTHER:PTN000999262 <newline> DNA-binding transcription factor activity, RNA polymerase II-specific ; GO:00…
FBgn0016687	Nucleosome remodeling factor - 38kD	Nurf-38	547.703	140.251	459.755	474.43	548.786	chromatin remodeling ; GO:0006338 | inferred from direct assay <newline> nucleosome mobilization ; GO:0042766 | inferred from direct assay <newline> phosphate-containing compound metabolic process ; GO:0006796 | inferred from biological aspect of ancestor with PANTHER:PTN000032431 <newline> transcription, DNA-templated ; GO:0006351 | inferred from direct assay <newline> regulation of hemocyte pro…	NURF complex ; GO:0016589 | inferred from direct assay <newline> nucleus ; GO:0005634 | inferred from direct assay <newline> NURF complex ; GO:0016589 | traceable author statement <newline> NURF complex ; GO:0016589 | inferred from direct assay inferred from physical interaction with Iswi inferred from physical interaction with Caf1-55 <newline> cytoplasm ; GO:0005737 | inferred from direct assay	magnesium ion binding ; GO:0000287 | inferred from electronic annotation with InterPro:IPR008162 <newline> inorganic diphosphatase activity ; GO:0004427 | inferred from biological aspect of ancestor with PANTHER:PTN000032431 <newline> inorganic diphosphatase activity ; GO:0004427 | inferred from direct assay <newline> nucleosome-dependent ATPase activity ; GO:0070615 | contributes_to inferred by …
FBgn0004838	Heterogeneous nuclear ribonucleoprotein at 27C	Hrb27C	546.073	936.052	879.653	489.675	423.672	pole plasm oskar mRNA localization ; GO:0045451 | inferred from mutant phenotype <newline> negative regulation of oskar mRNA translation ; GO:0007319 | traceable author statement <newline> spermatogenesis ; GO:0007283 | inferred from biological aspect of ancestor with PANTHER:PTN001924359 <newline> regulation of RNA metabolic process ; GO:0051252 | inferred from biological aspect of ancestor with…	nucleus ; GO:0005634 | inferred from high throughput direct assay <newline> protein-containing complex ; GO:0032991 | inferred from physical interaction with glo <newline> cytoplasm ; GO:0005737 | inferred from high throughput direct assay <newline> cytoplasm ; GO:0005737 | inferred from direct assay <newline> P granule ; GO:0043186 | inferred from physical interaction with tud inferred from phys…	mRNA 5'-UTR binding ; GO:0048027 | non-traceable author statement <newline> poly(U) RNA binding ; GO:0008266 | inferred from biological aspect of ancestor with PANTHER:PTN002689981 <newline> protein binding ; GO:0005515 | inferred from physical interaction with glo <newline> mRNA 5'-UTR binding ; GO:0048027 | traceable author statement <newline> mRNA 3'-UTR binding ; GO:0003730 | inferred from di…
FBgn0032444	Chaperonin containing TCP1 subunit 4	CCT4	545.958	135.628	536.659	592.137	629.388	protein folding ; GO:0006457 | inferred from electronic annotation with InterPro:IPR002194, InterPro:IPR012717	chaperonin-containing T-complex ; GO:0005832 | inferred from biological aspect of ancestor with PANTHER:PTN000143848 <newline> cytosol ; GO:0005829 | inferred from high throughput direct assay	ATP binding ; GO:0005524 | inferred from electronic annotation with InterPro:IPR002194, InterPro:IPR002423, InterPro:IPR012717 <newline> unfolded protein binding ; GO:0051082 | inferred from electronic annotation with InterPro:IPR002194, InterPro:IPR012717
FBgn0266186	Vesicle-associated membrane protein 7	Vamp7	545.815	107.773	469.31	587.394	571.638	vesicle fusion ; GO:0006906 | inferred from sequence or structural similarity with RGD:619747 <newline> endosome to lysosome transport ; GO:0008333 | inferred from sequence or structural similarity with RGD:619747 <newline> vesicle fusion ; GO:0006906 | inferred from biological aspect of ancestor with PANTHER:PTN000473885 <newline> autophagosome maturation ; GO:0097352 | inferred from mutant phen…	integral component of membrane ; GO:0016021 | inferred from electronic annotation with InterPro:IPR001388 <newline> SNARE complex ; GO:0031201 | inferred from direct assay <newline> autolysosome ; GO:0044754 | inferred from direct assay <newline> late endosome membrane ; GO:0031902 | inferred from sequence or structural similarity with RGD:619747 <newline> SNARE complex ; GO:0031201 | inferred fr…	SNARE binding ; GO:0000149 | inferred from physical interaction with Snap29, Syx17 <newline> syntaxin binding ; GO:0019905 | inferred from sequence or structural similarity with RGD:619747 <newline> SNAP receptor activity ; GO:0005484 | inferred from physical interaction with Snap29, Syx17 <newline> SNAP receptor activity ; GO:0005484 | inferred by curator from GO:0006906,GO:0019905,GO:0031201 <n…
FBgn0261608	Ribosomal protein L37A	RpL37A	544.414	276.235	234.396	468.934	470.861	translation ; GO:0006412 | inferred from electronic annotation with InterPro:IPR002674, InterPro:IPR011331, InterPro:IPR011332 <newline> cytoplasmic translation ; GO:0002181 | traceable author statement	ribosome ; GO:0005840 | inferred from electronic annotation with InterPro:IPR002674, InterPro:IPR011331 <newline> cytosolic large ribosomal subunit ; GO:0022625 | traceable author statement	structural constituent of ribosome ; GO:0003735 | inferred from electronic annotation with InterPro:IPR002674, InterPro:IPR011331 <newline> structural constituent of ribosome ; GO:0003735 | traceable author statement
FBgn0028542	Nimrod B4	NimB4	542.127	26.1252	261.532	241.042	225.793	defense response to bacterium ; GO:0042742 | inferred from sequence or structural similarity with UniProtKB:Q1HAY7	extracellular region ; GO:0005576 | inferred from sequence model	molecular_function ; GO:0003674 | no biological data available
FBgn0005671	Vacuolar H[+]-ATPase 55kD subunit	Vha55	540.154	477.746	599.748	609.018	609.092	ATP metabolic process ; GO:0046034 | inferred from electronic annotation with InterPro:IPR004100 <newline> proton transmembrane transport ; GO:1902600 | inferred by curator from GO:0033181 <newline> proton transmembrane transport ; GO:1902600 | inferred from genetic interaction with SGD:S000000331 <newline> vacuolar acidification ; GO:0007035 | inferred from direct assay	plasma membrane proton-transporting V-type ATPase complex ; GO:0033181 | inferred from mutant phenotype <newline> early endosome ; GO:0005769 | inferred from direct assay <newline> perinuclear region of cytoplasm ; GO:0048471 | inferred from direct assay <newline> cytosol ; GO:0005829 | inferred from high throughput direct assay <newline> plasma membrane ; GO:0005886 | inferred from high throughp…	ATP binding ; GO:0005524 | inferred from electronic annotation with InterPro:IPR000194, InterPro:IPR020003 <newline> proton-transporting ATPase activity, rotational mechanism ; GO:0046961 | contributes_to inferred by curator from GO:0033181 <newline> proton-transporting ATPase activity, rotational mechanism ; GO:0046961 | contributes_to inferred from direct assay inferred from genetic interaction…
FBgn0036891	-	CG9372	538.895	26.8365	528.687	587.59	670.006	proteolysis ; GO:0006508 | inferred from electronic annotation with InterPro:IPR001254, InterPro:IPR001314, InterPro:IPR018114 <newline> response to fungus ; GO:0009620 | inferred from high throughput expression pattern <newline> proteolysis ; GO:0006508 | inferred from sequence model	-	serine-type endopeptidase activity ; GO:0004252 | inferred from electronic annotation with InterPro:IPR001254, InterPro:IPR001314, InterPro:IPR006604, InterPro:IPR018114 <newline> serine-type endopeptidase activity ; GO:0004252 | inferred from sequence model
FBgn0022774	Ornithine aminotransferase precursor	Oat	538.409	453.541	270.568	325.348	330.342	arginine catabolic process to glutamate ; GO:0019544 | inferred from biological aspect of ancestor with PANTHER:PTN000241155 <newline> ornithine metabolic process ; GO:0006591 | inferred from sequence or structural similarity with UniProtKB:P04181 <newline> arginine catabolic process to proline via ornithine ; GO:0010121 | inferred from biological aspect of ancestor with PANTHER:PTN000241155	mitochondrial matrix ; GO:0005759 | inferred from sequence or structural similarity with UniProtKB:P04181 <newline> mitochondrial matrix ; GO:0005759 | inferred from sequence or structural similarity <newline> mitochondrion ; GO:0005739 | inferred from direct assay <newline> cytoplasm ; GO:0005737 | inferred from biological aspect of ancestor with PANTHER:PTN000241155	ornithine-oxo-acid transaminase activity ; GO:0004587 | inferred from sequence or structural similarity <newline> ornithine-oxo-acid transaminase activity ; GO:0004587 | inferred from sequence or structural similarity with UniProtKB:P04181 <newline> ornithine-oxo-acid transaminase activity ; GO:0004587 | inferred from biological aspect of ancestor with PANTHER:PTN000241155 <newline> pyridoxal pho…
FBgn0028990	Serpin 27A	Spn27A	538.095	76.8822	406.875	415.314	322.238	dorsal/ventral pattern formation ; GO:0009953 | inferred from mutant phenotype <newline> negative regulation of proteolysis ; GO:0045861 | inferred from direct assay <newline> negative regulation of melanization defense response ; GO:0035009 | inferred from mutant phenotype <newline> negative regulation of Toll signaling pathway ; GO:0045751 | inferred from direct assay <newline> melanization def…	extracellular region ; GO:0005576 | inferred from direct assay <newline> perivitelline space ; GO:0098595 | inferred from direct assay <newline> extracellular space ; GO:0005615 | inferred from biological aspect of ancestor with PANTHER:PTN000156123	serine-type endopeptidase inhibitor activity ; GO:0004867 | inferred from genetic interaction with ea <newline> serine-type endopeptidase inhibitor activity ; GO:0004867 | inferred from direct assay <newline> serine-type endopeptidase inhibitor activity ; GO:0004867 | inferred from biological aspect of ancestor with PANTHER:PTN000156123
FBgn0011722	Tiggrin	Tig	535.893	322.867	784.431	535.05	486.022	cell adhesion mediated by integrin ; GO:0033627 | inferred from direct assay <newline> substrate adhesion-dependent cell spreading ; GO:0034446 | inferred from direct assay <newline> axon guidance ; GO:0007411 | inferred from mutant phenotype <newline> regulation of cell adhesion mediated by integrin ; GO:0033628 | inferred from genetic interaction with Pgant3 <newline> cell-substrate adhesion ; …	basement membrane ; GO:0005604 | inferred from direct assay <newline> extracellular matrix ; GO:0031012 | inferred from sequence or structural similarity inferred from direct assay	integrin binding ; GO:0005178 | inferred from physical interaction with if, mys
FBgn0015834	eukaryotic translation initiation factor 3 subunit i	eIF3i	526.285	205.138	318.752	376.612	377.677	translational initiation ; GO:0006413 | inferred from sequence or structural similarity	eukaryotic translation initiation factor 3 complex ; GO:0005852 | inferred from electronic annotation with InterPro:IPR027525 <newline> eukaryotic translation initiation factor 3 complex ; GO:0005852 | inferred from sequence or structural similarity	translation initiation factor activity ; GO:0003743 | inferred from electronic annotation with InterPro:IPR027525 <newline> translation initiation factor activity ; GO:0003743 | inferred from sequence or structural similarity
FBgn0032246	WD repeat and FYVE domain containing 2	Wdfy2	525.971	157.107	480.066	631.526	541.071	-	endosome ; GO:0005768 | inferred from direct assay	metal ion binding ; GO:0046872 | inferred from electronic annotation with InterPro:IPR000306 <newline> protein kinase binding ; GO:0019901 | inferred from physical interaction with Lkb1
FBgn0036147	procollagen lysyl hydroxylase	Plod	522.997	80.5568	476.135	538.027	500.795	oxidation-reduction process ; GO:0055114 | inferred from electronic annotation with InterPro:IPR005123, InterPro:IPR006620 <newline> peptidyl-lysine hydroxylation ; GO:0017185 | inferred from biological aspect of ancestor with PANTHER:PTN000842962 <newline> growth of a germarium-derived egg chamber ; GO:0007295 | inferred from mutant phenotype	extracellular space ; GO:0005615 | inferred from direct assay <newline> perinuclear region of cytoplasm ; GO:0048471 | inferred from direct assay <newline> endoplasmic reticulum ; GO:0005783 | inferred from direct assay <newline> endoplasmic reticulum ; GO:0005783 | inferred from biological aspect of ancestor with PANTHER:PTN000842962	L-ascorbic acid binding ; GO:0031418 | inferred from electronic annotation with InterPro:IPR006620 <newline> iron ion binding ; GO:0005506 | inferred from electronic annotation with InterPro:IPR006620 <newline> procollagen-lysine 5-dioxygenase activity ; GO:0008475 | inferred from biological aspect of ancestor with PANTHER:PTN000842962 <newline> procollagen-lysine 5-dioxygenase activity ; GO:0008…
FBgn0038071	Dpp target gene	Dtg	521.91	89.5181	164.836	257.923	218.322	gastrulation ; GO:0007369 | inferred from expression pattern	cell surface ; GO:0009986 | inferred from direct assay <newline> vesicle ; GO:0031982 | inferred from direct assay	-
FBgn0267330	KDEL receptor	KdelR	520.881	195.086	453.776	508.453	540.219	protein retention in ER lumen ; GO:0006621 | inferred from mutant phenotype <newline> protein retention in ER lumen ; GO:0006621 | inferred from biological aspect of ancestor with PANTHER:PTN000062353 <newline> endoplasmic reticulum to Golgi vesicle-mediated transport ; GO:0006888 | inferred from biological aspect of ancestor with PANTHER:PTN000062353	integral component of membrane ; GO:0016021 | inferred from electronic annotation with InterPro:IPR000133 <newline> cis-Golgi network ; GO:0005801 | inferred from biological aspect of ancestor with PANTHER:PTN000062353 <newline> endoplasmic reticulum ; GO:0005783 | inferred from biological aspect of ancestor with PANTHER:PTN000062353 <newline> Golgi apparatus ; GO:0005794 | inferred from biologic…	ER retention sequence binding ; GO:0046923 | inferred from biological aspect of ancestor with PANTHER:PTN000062353 <newline> KDEL sequence binding ; GO:0005046 | inferred from sequence or structural similarity with SGD:S000000136
FBgn0025678	calcium-binding protein 1	CaBP1	520.595	205.114	423.856	475.542	462.854	cell redox homeostasis ; GO:0045454 | inferred from electronic annotation with InterPro:IPR013766, InterPro:IPR017937 <newline> positive regulation of apoptotic cell clearance ; GO:2000427 | inferred from direct assay inferred from mutant phenotype	endomembrane system ; GO:0012505 | inferred from high throughput direct assay <newline> endoplasmic reticulum ; GO:0005783 | inferred from direct assay	isomerase activity ; GO:0016853 | inferred from electronic annotation with InterPro:IPR005788 <newline> peptide disulfide oxidoreductase activity ; GO:0015037 | inferred from sequence or structural similarity with UniProtKB:Q15084
FBgn0032721	-	CG10602	517.821	229.153	716.018	585.202	624.01	translation ; GO:0006412 | inferred from electronic annotation with InterPro:IPR005822, InterPro:IPR023564 <newline> proteolysis ; GO:0006508 | inferred from electronic annotation with InterPro:IPR001930 <newline> cellular lipid metabolic process ; GO:0044255 | inferred from biological aspect of ancestor with PANTHER:PTN000164255	ribosome ; GO:0005840 | inferred from electronic annotation with InterPro:IPR005822, InterPro:IPR023564	structural constituent of ribosome ; GO:0003735 | inferred from electronic annotation with InterPro:IPR005822, InterPro:IPR023564 <newline> zinc ion binding ; GO:0008270 | inferred from electronic annotation with InterPro:IPR012777, InterPro:IPR014782, InterPro:IPR015211 <newline> metallopeptidase activity ; GO:0008237 | inferred from electronic annotation with InterPro:IPR014782, InterPro:IPR015…
FBgn0015245	Heat shock protein 60A	Hsp60A	515.705	121.546	281.297	303.495	338.057	protein refolding ; GO:0042026 | inferred from electronic annotation with InterPro:IPR001844 <newline> response to heat ; GO:0009408 | NOT inferred from expression pattern <newline> cellular response to heat ; GO:0034605 | inferred from expression pattern <newline> mitochondrion organization ; GO:0007005 | inferred from mutant phenotype <newline> apoptotic mitochondrial changes ; GO:0008637 | inf…	mitochondrion ; GO:0005739 | inferred from high throughput direct assay <newline> cytosol ; GO:0005829 | inferred from biological aspect of ancestor with PANTHER:PTN000143507 <newline> mitochondrion ; GO:0005739 | inferred from direct assay <newline> mitochondrial matrix ; GO:0005759 | inferred from sequence or structural similarity with UniProtKB:P10809 <newline> mitochondrial inner membrane ; G…	ATP binding ; GO:0005524 | inferred from electronic annotation with InterPro:IPR002423, InterPro:IPR018370 <newline> unfolded protein binding ; GO:0051082 | inferred from biological aspect of ancestor with PANTHER:PTN000143677 <newline> unfolded protein binding ; GO:0051082 | inferred from sequence or structural similarity with UniProtKB:P10809
FBgn0039593	Stress induced DNase	Sid	512.417	103.41	323.202	442.238	462.757	apoptotic DNA fragmentation ; GO:0006309 | inferred from biological aspect of ancestor with PANTHER:PTN000359598 <newline> response to bacterium ; GO:0009617 | inferred from mutant phenotype <newline> DNA catabolic process, endonucleolytic ; GO:0000737 | inferred from biological aspect of ancestor with PANTHER:PTN000359598 <newline> response to oxidative stress ; GO:0006979 | inferred from mutant…	membrane ; GO:0016020 | inferred from direct assay <newline> nucleus ; GO:0005634 | inferred from biological aspect of ancestor with PANTHER:PTN000359598 <newline> mitochondrial inner membrane ; GO:0005743 | inferred from biological aspect of ancestor with PANTHER:PTN000359598 <newline> mitochondrion ; GO:0005739 | inferred from biological aspect of ancestor with PANTHER:PTN000359598 <newline> cy…	nucleic acid binding ; GO:0003676 | inferred from electronic annotation with InterPro:IPR001604, InterPro:IPR020821 <newline> metal ion binding ; GO:0046872 | inferred from electronic annotation with InterPro:IPR001604, InterPro:IPR020821 <newline> endoribonuclease activity ; GO:0004521 | inferred from biological aspect of ancestor with PANTHER:PTN000359598 <newline> deoxyribonuclease activity ; …
FBgn0037533	CD98 heavy chain	CD98hc	509.958	265.046	519.05	572.803	516.589	carbohydrate metabolic process ; GO:0005975 | inferred from electronic annotation with InterPro:IPR006047, InterPro:IPR013781 <newline> L-leucine import across plasma membrane ; GO:1903801 | inferred from mutant phenotype	cell cortex ; GO:0005938 | inferred from direct assay <newline> plasma membrane ; GO:0005886 | inferred from high throughput direct assay	catalytic activity ; GO:0003824 | inferred from electronic annotation with InterPro:IPR006047, InterPro:IPR015902
FBgn0010516	walrus	wal	508.07	141.745	354.678	545.911	463.122	open tracheal system development ; GO:0007424 | inferred from mutant phenotype <newline> Malpighian tubule morphogenesis ; GO:0007443 | inferred from mutant phenotype <newline> morphogenesis of an epithelium ; GO:0002009 | inferred from mutant phenotype <newline> oxidative phosphorylation ; GO:0006119 | inferred from sequence or structural similarity with UniProtKB:P13803 <newline> ectodermal dig…	mitochondrion ; GO:0005739 | inferred from biological aspect of ancestor with PANTHER:PTN000097952 <newline> mitochondrial electron transfer flavoprotein complex ; GO:0017133 | inferred from sequence or structural similarity with UniProtKB:P13803	oxidoreductase activity ; GO:0016491 | inferred from biological aspect of ancestor with PANTHER:PTN000097951 <newline> flavin adenine dinucleotide binding ; GO:0050660 | inferred from biological aspect of ancestor with PANTHER:PTN000097951 <newline> electron transfer activity ; GO:0009055 | inferred from biological aspect of ancestor with PANTHER:PTN000097951 <newline> electron transfer activity …
FBgn0032198	eukaryotic translation elongation factor 1 delta	eEF1delta	505.354	190.534	467.044	509.991	621.138	translational elongation ; GO:0006414 | inferred from biological aspect of ancestor with PANTHER:PTN000174394 <newline> translational elongation ; GO:0006414 | inferred from sequence or structural similarity	eukaryotic translation elongation factor 1 complex ; GO:0005853 | inferred from electronic annotation with InterPro:IPR001326, InterPro:IPR014038 <newline> cytosol ; GO:0005829 | inferred from biological aspect of ancestor with PANTHER:PTN000174394 <newline> eukaryotic translation elongation factor 1 complex ; GO:0005853 | inferred from sequence or structural similarity	translation elongation factor activity ; GO:0003746 | inferred from electronic annotation with InterPro:IPR001326, InterPro:IPR014038 <newline> guanyl-nucleotide exchange factor activity ; GO:0005085 | inferred from biological aspect of ancestor with PANTHER:PTN000174394 <newline> translation elongation factor activity ; GO:0003746 | inferred from sequence or structural similarity
FBgn0032864	-	CG2493	505.011	102.557	523.473	384.071	434.746	proteolysis ; GO:0006508 | inferred from biological aspect of ancestor with PANTHER:PTN000110021	-	serine-type peptidase activity ; GO:0008236 | inferred from electronic annotation with InterPro:IPR008758 <newline> dipeptidyl-peptidase activity ; GO:0008239 | inferred from biological aspect of ancestor with PANTHER:PTN000110021
FBgn0038065	Sorting nexin 3	Snx3	504.582	126.975	470.948	544.897	524.669	wing disc development ; GO:0035220 | inferred from mutant phenotype <newline> protein stabilization ; GO:0050821 | inferred from mutant phenotype <newline> positive regulation of Wnt protein secretion ; GO:0061357 | inferred from mutant phenotype <newline> endocytic recycling ; GO:0032456 | inferred from biological aspect of ancestor with PANTHER:PTN002915357 <newline> late endosome to Golgi tran…	early endosome membrane ; GO:0031901 | inferred from biological aspect of ancestor with PANTHER:PTN002915357 <newline> retromer complex ; GO:0030904 | inferred from physical interaction with Vps35 <newline> early endosome ; GO:0005769 | inferred from direct assay <newline> retromer complex ; GO:0030904 | inferred from biological aspect of ancestor with PANTHER:PTN002915357	phosphatidylinositol-3-phosphate binding ; GO:0032266 | inferred from biological aspect of ancestor with PANTHER:PTN002915357 <newline> phosphatidylinositol-3-phosphate binding ; GO:0032266 | inferred from sequence or structural similarity with HGNC:11174
FBgn0033902	eukaryotic translation initiation factor 3 subunit m	eIF3m	500.636	220.192	409.824	482.739	396.829	sperm individualization ; GO:0007291 | inferred from mutant phenotype <newline> cytoplasmic translational initiation ; GO:0002183 | inferred from biological aspect of ancestor with PANTHER:PTN000394291 <newline> positive regulation of cysteine-type endopeptidase activity involved in execution phase of apoptosis ; GO:2001272 | inferred from mutant phenotype <newline> Golgi organization ; GO:000703…	Golgi apparatus ; GO:0005794 | inferred from direct assay <newline> eukaryotic translation initiation factor 3 complex ; GO:0005852 | inferred from biological aspect of ancestor with PANTHER:PTN000394291 <newline> eukaryotic translation initiation factor 3 complex ; GO:0005852 | inferred from sequence or structural similarity with MGI:MGI:1351744 <newline> cytosol ; GO:0005829 | inferred from dir…	translation initiation factor activity ; GO:0003743 | inferred from electronic annotation with InterPro:IPR027528 <newline> caspase binding ; GO:0089720 | inferred from physical interaction with Dronc, Dark <newline> translation initiation factor binding ; GO:0031369 | inferred from sequence or structural similarity with MGI:MGI:1351744
FBgn0250848	26-29kD-proteinase	26-29-p	500.007	254.567	426.968	332.251	346.842	proteolysis involved in cellular protein catabolic process ; GO:0051603 | inferred from biological aspect of ancestor with PANTHER:PTN000274640	extracellular space ; GO:0005615 | inferred from biological aspect of ancestor with PANTHER:PTN000274640 <newline> lysosome ; GO:0005764 | inferred from biological aspect of ancestor with PANTHER:PTN000274640	cysteine-type endopeptidase activity ; GO:0004197 | inferred from biological aspect of ancestor with PANTHER:PTN000274640
FBgn0022023	eukaryotic translation initiation factor 3 subunit h	eIF3h	495.746	185.508	421.426	350.081	367.796	positive regulation of Notch signaling pathway ; GO:0045747 | inferred from mutant phenotype <newline> translational initiation ; GO:0006413 | inferred from sequence or structural similarity	polysomal ribosome ; GO:0042788 | inferred from biological aspect of ancestor with PANTHER:PTN000045506 <newline> eukaryotic translation initiation factor 3 complex ; GO:0005852 | inferred from biological aspect of ancestor with PANTHER:PTN000045506 <newline> eukaryotic translation initiation factor 3 complex ; GO:0005852 | inferred from sequence or structural similarity <newline> cytosol ; GO:00…	translation initiation factor activity ; GO:0003743 | inferred from sequence or structural similarity <newline> translation initiation factor activity ; GO:0003743 | contributes_to inferred from biological aspect of ancestor with PANTHER:PTN000045506 <newline> metallopeptidase activity ; GO:0008237 | inferred from biological aspect of ancestor with PANTHER:PTN000045368
FBgn0016693	Putative Achaete Scute Target 1	Past1	491.371	145.633	812.55	845.808	666.525	endocytic recycling ; GO:0032456 | inferred from electronic annotation with InterPro:IPR029952 <newline> endocytosis ; GO:0006897 | inferred from mutant phenotype <newline> R7 cell differentiation ; GO:0045466 | inferred from mutant phenotype <newline> retinal cone cell differentiation ; GO:0042670 | inferred from mutant phenotype <newline> imaginal disc-derived wing vein specification ; GO:00074…	subsynaptic reticulum ; GO:0071212 | inferred from direct assay	calcium ion binding ; GO:0005509 | inferred from electronic annotation with InterPro:IPR002048 <newline> GTP binding ; GO:0005525 | inferred from electronic annotation with InterPro:IPR030381
FBgn0011672	Malvolio	Mvl	491.2	197.125	841.542	841.457	748.831	copper ion import ; GO:0015677 | inferred from mutant phenotype <newline> sensory perception of sweet taste ; GO:0050916 | inferred from mutant phenotype <newline> response to metal ion ; GO:0010038 | inferred from biological aspect of ancestor with PANTHER:PTN000194489 <newline> transition metal ion homeostasis ; GO:0055076 | inferred from mutant phenotype <newline> response to manganese ion ; G…	endosome ; GO:0005768 | inferred from direct assay <newline> integral component of plasma membrane ; GO:0005887 | inferred from sequence model <newline> plasma membrane ; GO:0005886 | inferred from direct assay <newline> apical plasma membrane ; GO:0016324 | inferred from biological aspect of ancestor with PANTHER:PTN000194489 <newline> membrane ; GO:0016020 | inferred from direct assay	manganese ion transmembrane transporter activity ; GO:0005384 | inferred from biological aspect of ancestor with PANTHER:PTN000194431 <newline> copper ion transmembrane transporter activity ; GO:0005375 | inferred from mutant phenotype <newline> manganese ion transmembrane transporter activity ; GO:0005384 | inferred from mutant phenotype <newline> iron ion transmembrane transporter activity ; GO…
FBgn0000261	Catalase	Cat	488.397	847.577	362.513	328.456	301.066	oxidation-reduction process ; GO:0055114 | inferred from electronic annotation with InterPro:IPR011614, InterPro:IPR018028, InterPro:IPR020835, InterPro:IPR024711 <newline> response to hydrogen peroxide ; GO:0042542 | inferred from mutant phenotype <newline> regulation of synaptic plasticity ; GO:0048167 | inferred from mutant phenotype <newline> response to hydrogen peroxide ; GO:0042542 | infer…	cytoplasm ; GO:0005737 | inferred from biological aspect of ancestor with PANTHER:PTN000157250 <newline> peroxisome ; GO:0005777 | inferred from biological aspect of ancestor with PANTHER:PTN000157252 <newline> mitochondrion ; GO:0005739 | inferred from biological aspect of ancestor with PANTHER:PTN000157252 <newline> peroxisome ; GO:0005777 | inferred from sequence or structural similarity with …	catalase activity ; GO:0004096 | inferred from direct assay <newline> antioxidant activity ; GO:0016209 | non-traceable author statement <newline> catalase activity ; GO:0004096 | inferred from biological aspect of ancestor with PANTHER:PTN000157250 <newline> catalase activity ; GO:0004096 | inferred from mutant phenotype <newline> heme binding ; GO:0020037 | inferred from biological aspect of an…
FBgn0086357	Sec61 alpha subunit	Sec61alpha	486.596	420.778	581.102	580.687	618.437	SRP-dependent cotranslational protein targeting to membrane, translocation ; GO:0006616 | inferred from biological aspect of ancestor with PANTHER:PTN000097217 <newline> dorsal closure ; GO:0007391 | inferred from mutant phenotype <newline> head involution ; GO:0008258 | inferred from mutant phenotype <newline> cuticle development ; GO:0042335 | inferred from mutant phenotype <newline> cellular r…	endomembrane system ; GO:0012505 | inferred from high throughput direct assay <newline> Sec61 translocon complex ; GO:0005784 | inferred from biological aspect of ancestor with PANTHER:PTN000097220 <newline> endoplasmic reticulum ; GO:0005783 | inferred from biological aspect of ancestor with PANTHER:PTN000097220 <newline> rough endoplasmic reticulum ; GO:0005791 | inferred from direct assay <new…	ribosome binding ; GO:0043022 | inferred from biological aspect of ancestor with PANTHER:PTN000097220 <newline> signal sequence binding ; GO:0005048 | inferred from biological aspect of ancestor with PANTHER:PTN000097218 <newline> protein transmembrane transporter activity ; GO:0008320 | inferred from biological aspect of ancestor with PANTHER:PTN000097217
FBgn0001215	Heterogeneous nuclear ribonucleoprotein at 98DE	Hrb98DE	485.366	350.344	534.748	510.972	613.448	regulation of RNA metabolic process ; GO:0051252 | inferred from biological aspect of ancestor with PANTHER:PTN002689974 <newline> female germ-line stem cell population maintenance ; GO:0036099 | inferred from mutant phenotype <newline> oogenesis ; GO:0048477 | inferred from mutant phenotype <newline> spermatogenesis ; GO:0007283 | inferred from biological aspect of ancestor with PANTHER:PTN00192…	ribonucleoprotein complex ; GO:1990904 | inferred from biological aspect of ancestor with PANTHER:PTN002689974 <newline> ribonucleoprotein complex ; GO:1990904 | inferred from sequence or structural similarity with HGNC:5031 inferred from direct assay inferred from physical interaction with sqd <newline> nucleus ; GO:0005634 | inferred from direct assay <newline> nucleus ; GO:0005634 | inferred f…	mRNA 3'-UTR binding ; GO:0003730 | inferred from biological aspect of ancestor with PANTHER:PTN002689981 <newline> sequence-specific DNA binding ; GO:0043565 | inferred from direct assay <newline> mRNA binding ; GO:0003729 | inferred from sequence or structural similarity <newline> RNA binding ; GO:0003723 | inferred from biological aspect of ancestor with PANTHER:PTN002689974 <newline> poly(G) b…
FBgn0034345	-	CG5174	483.479	156.254	542.719	524.32	588.138	-	-	-
FBgn0027588	Glucosidase 2 alpha subunit	GCS2alpha	478.675	279.08	419.051	415.15	438.396	carbohydrate metabolic process ; GO:0005975 | inferred from electronic annotation with InterPro:IPR000322, InterPro:IPR011013	endomembrane system ; GO:0012505 | inferred from high throughput direct assay <newline> extracellular region ; GO:0005576 | inferred from high throughput direct assay	hydrolase activity, hydrolyzing O-glycosyl compounds ; GO:0004553 | inferred from electronic annotation with InterPro:IPR000322 <newline> carbohydrate binding ; GO:0030246 | inferred from electronic annotation with InterPro:IPR011013
FBgn0032138	-	CG4364	474.5	126.715	400.187	350.637	404.009	maturation of LSU-rRNA from tricistronic rRNA transcript (SSU-rRNA, 5.8S rRNA, LSU-rRNA) ; GO:0000463 | inferred from sequence or structural similarity with UniProtKB:O00541 <newline> maturation of LSU-rRNA from tricistronic rRNA transcript (SSU-rRNA, 5.8S rRNA, LSU-rRNA) ; GO:0000463 | inferred from biological aspect of ancestor with PANTHER:PTN000259535	nucleoplasm ; GO:0005654 | inferred from sequence or structural similarity with UniProtKB:O00541 <newline> PeBoW complex ; GO:0070545 | inferred from biological aspect of ancestor with PANTHER:PTN000259535 <newline> nucleolus ; GO:0005730 | inferred from sequence or structural similarity with UniProtKB:O00541	-
FBgn0029092	ced-6	ced-6	471.669	350.225	542.719	444.103	490.525	mushroom body development ; GO:0016319 | inferred from mutant phenotype <newline> neuron remodeling ; GO:0016322 | inferred from mutant phenotype <newline> apoptotic cell clearance ; GO:0043277 | inferred from mutant phenotype	-	protein binding ; GO:0005515 | inferred from physical interaction with UniProtKB:Q9W0A0
FBgn0010408	Ribosomal protein S9	RpS9	470.869	202.814	228.444	399.087	302.063	cytoplasmic translation ; GO:0002181 | inferred by curator from GO:0022626 <newline> cytoplasmic translation ; GO:0002181 | traceable author statement <newline> positive regulation of translational fidelity ; GO:0045903 | inferred from biological aspect of ancestor with PANTHER:PTN000216478	cytosolic ribosome ; GO:0022626 | inferred from high throughput direct assay <newline> cytosol ; GO:0005829 | inferred from high throughput direct assay <newline> nuclear chromosome ; GO:0000228 | colocalizes_with inferred from direct assay <newline> nucleolus ; GO:0005730 | inferred from direct assay <newline> cytosolic small ribosomal subunit ; GO:0022627 | inferred from biological aspect of an…	structural constituent of ribosome ; GO:0003735 | traceable author statement <newline> rRNA binding ; GO:0019843 | inferred from biological aspect of ancestor with PANTHER:PTN000216478 <newline> structural constituent of ribosome ; GO:0003735 | inferred from biological aspect of ancestor with PANTHER:PTN000216478 <newline> structural constituent of ribosome ; GO:0003735 | inferred from high throu…
FBgn0037135	-	CG7414	469.725	249.707	246.38	262.143	241.782	translational initiation ; GO:0006413 | inferred from electronic annotation with InterPro:IPR011387 <newline> regulation of translation ; GO:0006417 | inferred from sequence or structural similarity with HGNC:3254	cytosolic small ribosomal subunit ; GO:0022627 | inferred from biological aspect of ancestor with PANTHER:PTN000325517 <newline> cytoplasm ; GO:0005737 | inferred from sequence or structural similarity with HGNC:3254	translation initiation factor activity ; GO:0003743 | inferred from biological aspect of ancestor with PANTHER:PTN000325517 <newline> tRNA binding ; GO:0000049 | inferred from biological aspect of ancestor with PANTHER:PTN000325517 <newline> ribosome binding ; GO:0043022 | inferred from biological aspect of ancestor with PANTHER:PTN000325517 <newline> translation initiation factor activity ; GO:0…
FBgn0029629	eukaryotic translation initiation factor 3 subunit g1	eIF3g1	469.096	101.656	278.103	359.372	337.303	mitotic cell cycle ; GO:0000278 | inferred from high throughput mutant phenotype <newline> translational initiation ; GO:0006413 | inferred from sequence or structural similarity	eukaryotic translation initiation factor 3 complex ; GO:0005852 | inferred from electronic annotation with InterPro:IPR017334 <newline> eukaryotic translation initiation factor 3 complex ; GO:0005852 | inferred from sequence or structural similarity	translation initiation factor activity ; GO:0003743 | inferred from electronic annotation with InterPro:IPR017334 <newline> translation initiation factor activity ; GO:0003743 | inferred from sequence or structural similarity <newline> mRNA binding ; GO:0003729 | inferred from sequence or structural similarity
FBgn0024814	Clathrin light chain	Clc	468.981	185.769	456.425	493.11	468.208	intracellular protein transport ; GO:0006886 | inferred from electronic annotation with InterPro:IPR000996 <newline> clathrin coat assembly ; GO:0048268 | inferred from biological aspect of ancestor with PANTHER:PTN000067451 <newline> clathrin-dependent endocytosis ; GO:0072583 | inferred from direct assay <newline> clathrin-dependent endocytosis ; GO:0072583 | inferred from biological aspect of …	clathrin coat of trans-Golgi network vesicle ; GO:0030130 | inferred from electronic annotation with InterPro:IPR000996 <newline> cytoplasm ; GO:0005737 | inferred from direct assay <newline> mitotic spindle ; GO:0072686 | inferred from direct assay <newline> postsynaptic endocytic zone cytoplasmic component ; GO:0099631 | inferred from biological aspect of ancestor with PANTHER:PTN000067454 <new…	structural molecule activity ; GO:0005198 | inferred from electronic annotation with InterPro:IPR000996 <newline> clathrin heavy chain binding ; GO:0032050 | inferred from biological aspect of ancestor with PANTHER:PTN000067451 <newline> clathrin heavy chain binding ; GO:0032050 | inferred from sequence or structural similarity with HGNC:2092
FBgn0032859	Actin-related protein 2/3 complex, subunit 2	Arpc2	467.723	138.805	541.654	523.502	665.187	Arp2/3 complex-mediated actin nucleation ; GO:0034314 | inferred from sequence or structural similarity with HGNC:705 <newline> cortical actin cytoskeleton organization ; GO:0030866 | inferred from mutant phenotype <newline> Arp2/3 complex-mediated actin nucleation ; GO:0034314 | inferred from biological aspect of ancestor with PANTHER:PTN000248611 <newline> cell projection assembly ; GO:0030031 …	Arp2/3 protein complex ; GO:0005885 | inferred from biological aspect of ancestor with PANTHER:PTN000248611 <newline> contractile ring ; GO:0070938 | colocalizes_with inferred from high throughput direct assay <newline> apical cortex ; GO:0045179 | inferred from high throughput direct assay <newline> Arp2/3 protein complex ; GO:0005885 | inferred from sequence or structural similarity with HGNC:7…	structural constituent of cytoskeleton ; GO:0005200 | inferred from biological aspect of ancestor with PANTHER:PTN000248611 <newline> structural constituent of cytoskeleton ; GO:0005200 | inferred from sequence or structural similarity with HGNC:705 <newline> actin filament binding ; GO:0051015 | inferred from biological aspect of ancestor with PANTHER:PTN000248611
FBgn0004636	Rap1 GTPase	Rap1	467.637	182.023	703.897	435.663	477.602	positive regulation of ERK1 and ERK2 cascade ; GO:0070374 | inferred from mutant phenotype <newline> R7 cell fate commitment ; GO:0007465 | inferred from mutant phenotype <newline> Rap protein signal transduction ; GO:0032486 | inferred from direct assay <newline> cellular response to cAMP ; GO:0071320 | inferred from biological aspect of ancestor with PANTHER:PTN001177737 <newline> positive regu…	plasma membrane ; GO:0005886 | inferred from biological aspect of ancestor with PANTHER:PTN000631348 <newline> plasma membrane ; GO:0005886 | inferred from high throughput direct assay <newline> cell leading edge ; GO:0031252 | inferred from direct assay	protein binding ; GO:0005515 | inferred from physical interaction with Rgl <newline> GTPase activity ; GO:0003924 | inferred from direct assay <newline> GTPase activity ; GO:0003924 | inferred from biological aspect of ancestor with PANTHER:PTN000631348 <newline> protein binding ; GO:0005515 | inferred from physical interaction with cno, PDZ-GEF <newline> GDP binding ; GO:0019003 | inferred from …
FBgn0262952	mitochondrial NADH-ubiquinone oxidoreductase chain 4	mt:ND4	465.836	648.579	479.384	306.93	686.068	mitochondrial electron transport, NADH to ubiquinone ; GO:0006120 | inferred from electronic annotation with InterPro:IPR000260 <newline> electron transport coupled proton transport ; GO:0015990 | inferred from biological aspect of ancestor with PANTHER:PTN000511780 <newline> aerobic respiration ; GO:0009060 | inferred from biological aspect of ancestor with PANTHER:PTN000511780	mitochondrial respiratory chain complex I ; GO:0005747 | inferred from biological aspect of ancestor with PANTHER:PTN001865568 <newline> respiratory chain complex I ; GO:0045271 | inferred from biological aspect of ancestor with PANTHER:PTN000511780	NADH dehydrogenase (ubiquinone) activity ; GO:0008137 | inferred from electronic annotation with InterPro:IPR003918 <newline> ubiquinone binding ; GO:0048039 | inferred from biological aspect of ancestor with PANTHER:PTN000511780 <newline> NADH dehydrogenase activity ; GO:0003954 | contributes_to inferred from biological aspect of ancestor with PANTHER:PTN000511780
FBgn0004177	microtubule star	mts	462.49	358.641	609.631	440.046	476.385	centriole replication ; GO:0007099 | inferred from mutant phenotype <newline> negative regulation of insulin receptor signaling pathway ; GO:0046627 | inferred from direct assay <newline> negative regulation of protein kinase B signaling ; GO:0051898 | inferred from genetic interaction with Akt1, wdb <newline> establishment of epithelial cell polarity ; GO:0090162 | inferred from expression patte…	centriole ; GO:0005814 | inferred from direct assay <newline> protein phosphatase type 2A complex ; GO:0000159 | inferred from sequence or structural similarity <newline> cytoplasm ; GO:0005737 | inferred from direct assay <newline> nucleoplasm ; GO:0005654 | inferred from high throughput direct assay	protein serine/threonine phosphatase activity ; GO:0004722 | inferred from mutant phenotype <newline> protein serine/threonine phosphatase activity ; GO:0004722 | inferred from sequence or structural similarity <newline> phosphatase regulator activity ; GO:0019208 | inferred from direct assay
FBgn0015019	Chaperonin containing TCP1 subunit 3	CCT3	462.033	116.141	532.454	503.153	522.649	protein folding ; GO:0006457 | inferred from electronic annotation with InterPro:IPR002194, InterPro:IPR012719 <newline> protein folding ; GO:0006457 | inferred from sequence or structural similarity <newline> lumen formation, open tracheal system ; GO:0035149 | inferred from high throughput mutant phenotype <newline> terminal branching, open tracheal system ; GO:0007430 | inferred from high thro…	chaperonin-containing T-complex ; GO:0005832 | inferred from biological aspect of ancestor with PANTHER:PTN000143681 <newline> chaperonin-containing T-complex ; GO:0005832 | inferred from sequence or structural similarity	ATP binding ; GO:0005524 | inferred from electronic annotation with InterPro:IPR002194, InterPro:IPR002423, InterPro:IPR012719 <newline> unfolded protein binding ; GO:0051082 | inferred from electronic annotation with InterPro:IPR002194, InterPro:IPR012719 <newline> ATPase activity, coupled ; GO:0042623 | inferred from sequence or structural similarity
FBgn0001092	Glyceraldehyde 3 phosphate dehydrogenase 2	Gapdh2	460.231	924.127	389.649	432.718	369.402	oxidation-reduction process ; GO:0055114 | inferred from electronic annotation with InterPro:IPR006424, InterPro:IPR020828, InterPro:IPR020829, InterPro:IPR020830, InterPro:IPR020831 <newline> glucose metabolic process ; GO:0006006 | inferred from electronic annotation with InterPro:IPR006424 <newline> glycolytic process ; GO:0006096 | inferred from expression pattern <newline> glycolytic process…	cytosol ; GO:0005829 | inferred from biological aspect of ancestor with PANTHER:PTN000089473	NADP binding ; GO:0050661 | inferred from electronic annotation with InterPro:IPR006424 <newline> NAD binding ; GO:0051287 | inferred from electronic annotation with InterPro:IPR006424 <newline> glyceraldehyde-3-phosphate dehydrogenase (NAD+) (phosphorylating) activity ; GO:0004365 | inferred from direct assay <newline> peptidyl-cysteine S-nitrosylase activity ; GO:0035605 | inferred from sequenc…
FBgn0038535	aluminum tubes	alt	455.971	367.152	368.383	279.45	267.092	-	integral component of endoplasmic reticulum membrane ; GO:0030176 | inferred from biological aspect of ancestor with PANTHER:PTN001450043 <newline> endomembrane system ; GO:0012505 | inferred from high throughput direct assay	-
FBgn0035772	Sh3beta	Sh3beta	455.37	266.681	582.85	589.945	502.474	biological_process ; GO:0008150 | no biological data available	-	molecular_function ; GO:0003674 | no biological data available
FBgn0014029	Septin 2	37500	455.227	114.956	485.581	641.438	538.857	mitotic cytokinesis ; GO:0000281 | inferred from mutant phenotype <newline> cellularization ; GO:0007349 | traceable author statement <newline> cellular protein localization ; GO:0034613 | inferred from biological aspect of ancestor with PANTHER:PTN000430171 <newline> growth of a germarium-derived egg chamber ; GO:0007295 | inferred from mutant phenotype <newline> imaginal disc development ; GO:0…	septin complex ; GO:0031105 | inferred from direct assay <newline> septin ring ; GO:0005940 | inferred from biological aspect of ancestor with PANTHER:PTN000430171 <newline> septin complex ; GO:0031105 | inferred from biological aspect of ancestor with PANTHER:PTN000430171 <newline> septin complex ; GO:0031105 | inferred from physical interaction with pnut, Sep2 <newline> cell division site ; GO:…	GTP binding ; GO:0005525 | inferred from electronic annotation with InterPro:IPR016491, InterPro:IPR030379 <newline> GTPase activity ; GO:0003924 | inferred from biological aspect of ancestor with PANTHER:PTN000430171 <newline> GTPase activity ; GO:0003924 | NOT inferred from direct assay <newline> molecular adaptor activity ; GO:0060090 | inferred from biological aspect of ancestor with PANTHER:…
FBgn0261014			453.026	884.536	556.778	530.11	520.069
FBgn0243514	eater	eater	449.766	38.69	380.258	212.123	279.747	positive regulation of cell-substrate adhesion ; GO:0010811 | inferred from mutant phenotype <newline> immune response ; GO:0006955 | inferred from mutant phenotype <newline> defense response to bacterium ; GO:0042742 | inferred from mutant phenotype <newline> positive regulation of phagocytosis ; GO:0050766 | inferred from mutant phenotype <newline> phagocytosis, recognition ; GO:0006910 | infer…	cell surface ; GO:0009986 | inferred from direct assay <newline> integral component of membrane ; GO:0016021 | inferred from sequence model	scavenger receptor activity ; GO:0005044 | inferred from direct assay <newline> peptidoglycan binding ; GO:0042834 | inferred from direct assay
FBgn0263594	lost	lost	448.079	382.775	669.881	482.739	496.219	pole plasm mRNA localization ; GO:0019094 | inferred from mutant phenotype <newline> pole plasm oskar mRNA localization ; GO:0045451 | inferred from genetic interaction with rump <newline> pole cell development ; GO:0007277 | inferred from genetic interaction with rump <newline> mRNA splicing, via spliceosome ; GO:0000398 | inferred by curator from GO:0071011,GO:0071013 <newline> anterior/posteri…	precatalytic spliceosome ; GO:0071011 | inferred from high throughput direct assay <newline> cytoplasm ; GO:0005737 | inferred from biological aspect of ancestor with PANTHER:PTN000314151 <newline> catalytic step 2 spliceosome ; GO:0071013 | inferred from high throughput direct assay <newline> ribonucleoprotein complex ; GO:1990904 | inferred from direct assay <newline> cytoplasm ; GO:0005737 | i…	-
FBgn0036857	Aldehyde dehydrogenase 7 family member A1	Aldh7A1	446.649	98.5742	254.543	275.557	310.362	oxidation-reduction process ; GO:0055114 | inferred from electronic annotation with InterPro:IPR015590, InterPro:IPR016161, InterPro:IPR016162, InterPro:IPR016163, InterPro:IPR029510	-	oxidoreductase activity, acting on the aldehyde or oxo group of donors, NAD or NADP as acceptor ; GO:0016620 | inferred from electronic annotation with InterPro:IPR016163
FBgn0041789	Paxillin	Pax	446.22	206.442	584.297	588.048	691.081	dorsal appendage formation ; GO:0046843 | inferred from mutant phenotype <newline> cytoskeletal anchoring at plasma membrane ; GO:0007016 | inferred from sequence or structural similarity <newline> wing disc development ; GO:0035220 | inferred from mutant phenotype <newline> regulation of GTPase activity ; GO:0043087 | inferred from genetic interaction with Rac1 inferred from genetic interaction …	cytosol ; GO:0005829 | inferred from high throughput direct assay <newline> cytosol ; GO:0005829 | inferred from biological aspect of ancestor with PANTHER:PTN001198287 <newline> focal adhesion ; GO:0005925 | inferred from biological aspect of ancestor with PANTHER:PTN001198287 <newline> plasma membrane ; GO:0005886 | inferred from biological aspect of ancestor with PANTHER:PTN001198287 <newline>…	transcription coregulator activity ; GO:0003712 | inferred from biological aspect of ancestor with PANTHER:PTN001198287
FBgn0053113	Reticulon-like1	Rtnl1	445.705	424.405	871.435	762.287	725.76	endoplasmic reticulum organization ; GO:0007029 | inferred from mutant phenotype <newline> endoplasmic reticulum tubular network membrane organization ; GO:1990809 | inferred from mutant phenotype	cytoplasm ; GO:0005737 | inferred from direct assay <newline> axon ; GO:0030424 | inferred from direct assay <newline> axonal growth cone ; GO:0044295 | inferred from direct assay <newline> smooth endoplasmic reticulum ; GO:0005790 | inferred from direct assay <newline> endoplasmic reticulum ; GO:0005783 | inferred from high throughput direct assay <newline> microtubule ; GO:0005874 | inferred fr…	-
FBgn0262109	long non-coding RNA:CR42862	lncRNA:CR42862	443.418	3412.55	1125.21	968.423	811.692	biological_process ; GO:0008150 | no biological data available	cellular_component ; GO:0005575 | no biological data available	molecular_function ; GO:0003674 | no biological data available
FBgn0029134	Proteasome beta5 subunit	Prosbeta5	439.214	275.097	388.093	507.504	447.157	proteasomal protein catabolic process ; GO:0010498 | inferred from biological aspect of ancestor with PANTHER:PTN000174701 <newline> proteasome-mediated ubiquitin-dependent protein catabolic process ; GO:0043161 | inferred from mutant phenotype <newline> proteasome-mediated ubiquitin-dependent protein catabolic process ; GO:0043161 | inferred from biological aspect of ancestor with PANTHER:PTN000…	cytosol ; GO:0005829 | inferred from high throughput direct assay <newline> nucleoplasm ; GO:0005654 | inferred from high throughput direct assay <newline> proteasome core complex ; GO:0005839 | inferred from biological aspect of ancestor with PANTHER:PTN000174701 <newline> proteasome complex ; GO:0000502 | inferred from direct assay <newline> cytoplasm ; GO:0005737 | inferred from biological asp…	threonine-type endopeptidase activity ; GO:0004298 | inferred from electronic annotation with InterPro:IPR001353, InterPro:IPR023333 <newline> endopeptidase activity ; GO:0004175 | inferred from biological aspect of ancestor with PANTHER:PTN000174701 <newline> endopeptidase activity ; GO:0004175 | inferred from sequence or structural similarity with SGD:S000006307 <newline> endopeptidase activity…
FBgn0038145	DnaJ-like-2	Droj2	438.785	255.492	626.147	652.627	717.9	protein folding ; GO:0006457 | inferred from electronic annotation with InterPro:IPR008971, InterPro:IPR012724 <newline> response to heat ; GO:0009408 | inferred from electronic annotation with InterPro:IPR012724	cytosol ; GO:0005829 | inferred from biological aspect of ancestor with PANTHER:PTN001531327	ATP binding ; GO:0005524 | inferred from electronic annotation with InterPro:IPR012724 <newline> unfolded protein binding ; GO:0051082 | inferred from electronic annotation with InterPro:IPR001305, InterPro:IPR008971, InterPro:IPR012724 <newline> heat shock protein binding ; GO:0031072 | inferred from electronic annotation with InterPro:IPR001305
FBgn0038826	Syncrip	Syp	435.125	993.186	346.215	334.934	133.607	regulation of neuromuscular synaptic transmission ; GO:1900073 | inferred from mutant phenotype <newline> regulation of oskar mRNA translation ; GO:0046011 | inferred from mutant phenotype <newline> oocyte dorsal/ventral axis specification ; GO:0007310 | inferred from mutant phenotype <newline> mRNA splicing, via spliceosome ; GO:0000398 | inferred by curator from GO:0071011 <newline> dorsal appe…	cytosol ; GO:0005829 | inferred from direct assay <newline> ribonucleoprotein granule ; GO:0035770 | inferred from direct assay <newline> nucleus ; GO:0005634 | inferred from direct assay <newline> postsynapse of neuromuscular junction ; GO:0098975 | inferred from direct assay <newline> basal cortex ; GO:0045180 | inferred from direct assay <newline> nucleus ; GO:0005634 | inferred from biologica…	RNA binding ; GO:0003723 | inferred from biological aspect of ancestor with PANTHER:PTN002723139 <newline> mRNA binding ; GO:0003729 | inferred from biological aspect of ancestor with PANTHER:PTN002723140 <newline> mRNA binding ; GO:0003729 | inferred from sequence or structural similarity <newline> mRNA binding ; GO:0003729 | inferred from direct assay <newline> RNA binding ; GO:0003723 | inferr…
FBgn0002921	Na pump alpha subunit	Atpalpha	435.068	587.249	825.736	629.04	621.746	adult locomotory behavior ; GO:0008344 | inferred from mutant phenotype <newline> sensory perception of sound ; GO:0007605 | inferred from mutant phenotype <newline> regulation of tube length, open tracheal system ; GO:0035159 | inferred from mutant phenotype <newline> trachea morphogenesis ; GO:0060439 | inferred from mutant phenotype <newline> cellular potassium ion homeostasis ; GO:0030007 | i…	integral component of membrane ; GO:0016021 | inferred from electronic annotation with InterPro:IPR001757, InterPro:IPR005775 <newline> septate junction ; GO:0005918 | inferred from direct assay <newline> plasma membrane ; GO:0005886 | inferred from high throughput direct assay <newline> basolateral plasma membrane ; GO:0016323 | inferred from direct assay <newline> plasma membrane ; GO:0005886 |…	ATP binding ; GO:0005524 | inferred from electronic annotation with InterPro:IPR005775 <newline> sodium:potassium-exchanging ATPase activity ; GO:0005391 | inferred from sequence or structural similarity with RGD:2167 <newline> sodium:potassium-exchanging ATPase activity ; GO:0005391 | inferred from mutant phenotype <newline> cation transmembrane transporter activity ; GO:0008324 | contributes_to…
FBgn0036262	-	CG6910	432.18	192.81	227.052	166.518	262.152	oxidation-reduction process ; GO:0055114 | inferred from electronic annotation with InterPro:IPR007828 <newline> inositol catabolic process ; GO:0019310 | inferred from biological aspect of ancestor with PANTHER:PTN000287291	cytoplasm ; GO:0005737 | inferred from electronic annotation with InterPro:IPR007828	iron ion binding ; GO:0005506 | inferred from electronic annotation with InterPro:IPR007828 <newline> inositol oxygenase activity ; GO:0050113 | inferred from sequence or structural similarity with UniProtKB:Q9UGB7 <newline> inositol oxygenase activity ; GO:0050113 | inferred from biological aspect of ancestor with PANTHER:PTN000287291
FBgn0260049	flare	flr	431.608	173.275	695.488	707.391	656.84	regulation of actin filament polymerization ; GO:0030833 | inferred from mutant phenotype <newline> actin filament depolymerization ; GO:0030042 | inferred from mutant phenotype <newline> regulation of actin filament depolymerization ; GO:0030834 | inferred from mutant phenotype <newline> border follicle cell migration ; GO:0007298 | inferred from mutant phenotype <newline> positive regulation of…	cortical actin cytoskeleton ; GO:0030864 | inferred from biological aspect of ancestor with PANTHER:PTN000458108 <newline> actomyosin, actin portion ; GO:0042643 | inferred from biological aspect of ancestor with PANTHER:PTN000458108 <newline> cytoskeleton ; GO:0005856 | inferred from direct assay	actin filament binding ; GO:0051015 | inferred from biological aspect of ancestor with PANTHER:PTN000458108
FBgn0045866	baiser	bai	431.294	171.711	282.006	423.624	382.787	maternal specification of dorsal/ventral axis, oocyte, germ-line encoded ; GO:0007311 | inferred from high throughput mutant phenotype <newline> regulation of post-mating oviposition ; GO:0048042 | inferred from mutant phenotype <newline> dorsal/ventral pattern formation ; GO:0009953 | inferred from mutant phenotype <newline> Wnt protein secretion ; GO:0061355 | inferred from mutant phenotype <ne…	endoplasmic reticulum ; GO:0005783 | inferred from biological aspect of ancestor with PANTHER:PTN000516376 <newline> Golgi apparatus ; GO:0005794 | inferred from biological aspect of ancestor with PANTHER:PTN000516376 <newline> endoplasmic reticulum-Golgi intermediate compartment ; GO:0005793 | inferred from biological aspect of ancestor with PANTHER:PTN000516376 <newline> COPII-coated ER to Golg…	cargo receptor activity ; GO:0038024 | inferred from physical interaction with wg <newline> cargo receptor activity ; GO:0038024 | inferred from sequence model
FBgn0027329	Chaperonin containing TCP1 subunit 6	CCT6	427.348	130.034	502.78	476.065	551.414	protein folding ; GO:0006457 | inferred from electronic annotation with InterPro:IPR002194, InterPro:IPR012722 <newline> mitotic cell cycle ; GO:0000278 | inferred from high throughput mutant phenotype <newline> centriole replication ; GO:0007099 | inferred from mutant phenotype	chaperonin-containing T-complex ; GO:0005832 | inferred from biological aspect of ancestor with PANTHER:PTN000143755	ATP binding ; GO:0005524 | inferred from electronic annotation with InterPro:IPR002194, InterPro:IPR002423, InterPro:IPR012722 <newline> unfolded protein binding ; GO:0051082 | inferred from electronic annotation with InterPro:IPR002194, InterPro:IPR012722
FBgn0000117	armadillo	arm	427.004	368.669	510.096	474.233	473.513	segment polarity determination ; GO:0007367 | inferred from mutant phenotype <newline> zonula adherens assembly ; GO:0045186 | inferred from mutant phenotype <newline> positive regulation of transcription by RNA polymerase II ; GO:0045944 | inferred from direct assay <newline> nervous system development ; GO:0007399 | inferred from mutant phenotype <newline> epithelial cell type specification, op…	apical plasma membrane ; GO:0016324 | inferred from direct assay <newline> adherens junction ; GO:0005912 | inferred from direct assay <newline> catenin complex ; GO:0016342 | inferred from biological aspect of ancestor with PANTHER:PTN001153077 <newline> axon ; GO:0030424 | inferred from direct assay <newline> nucleus ; GO:0005634 | inferred from direct assay <newline> beta-catenin-TCF complex ;…	protein phosphatase binding ; GO:0019903 | inferred from biological aspect of ancestor with PANTHER:PTN001153077 <newline> protein binding ; GO:0005515 | inferred from physical interaction with ssp <newline> transcription coactivator activity ; GO:0003713 | inferred from biological aspect of ancestor with PANTHER:PTN001153077 <newline> protein binding ; GO:0005515 | inferred from physical interac…
FBgn0013981	Histone H4 replacement	His4r	424.917	388.133	392.68	425.848	339.955	DNA-templated transcription, initiation ; GO:0006352 | inferred from electronic annotation with InterPro:IPR004823 <newline> nucleosome assembly ; GO:0006334 | inferred from sequence or structural similarity with UniProtKB:P62805	nucleus ; GO:0005634 | inferred from electronic annotation with InterPro:IPR001951, InterPro:IPR004823, InterPro:IPR019809 <newline> nucleosome ; GO:0000786 | inferred from sequence or structural similarity with UniProtKB:P62805	DNA binding ; GO:0003677 | inferred from electronic annotation with InterPro:IPR001951, InterPro:IPR019809 <newline> protein heterodimerization activity ; GO:0046982 | inferred from electronic annotation with InterPro:IPR009072 <newline> histone binding ; GO:0042393 | inferred from sequence or structural similarity with UniProtKB:P62805
FBgn0047135	-	CG32276	423.402	395.553	346.789	387.932	428.613	protein glycosylation ; GO:0006486 | inferred from biological aspect of ancestor with PANTHER:PTN000400928 <newline> endoplasmic reticulum unfolded protein response ; GO:0030968 | inferred from biological aspect of ancestor with PANTHER:PTN000400928	endoplasmic reticulum ; GO:0005783 | inferred from electronic annotation with InterPro:IPR010580	-
FBgn0034761	-	CG4250	420.771	21.8106	498.248	456.927	416.712	biological_process ; GO:0008150 | no biological data available	cellular_component ; GO:0005575 | no biological data available	molecular_function ; GO:0003674 | no biological data available
FBgn0014010	Rab5	Rab5	420.599	322.369	493.197	384.66	445.137	axon extension ; GO:0048675 | inferred from mutant phenotype <newline> border follicle cell migration ; GO:0007298 | inferred from mutant phenotype <newline> regulation of endocytosis ; GO:0030100 | inferred from biological aspect of ancestor with PANTHER:PTN001179601 <newline> vesicle-mediated transport ; GO:0016192 | inferred from sequence or structural similarity with Rab11 <newline> endosomal…	synapse ; GO:0045202 | inferred from high throughput direct assay <newline> early endosome ; GO:0005769 | non-traceable author statement <newline> plasma membrane ; GO:0005886 | inferred from high throughput direct assay <newline> early endosome ; GO:0005769 | inferred from direct assay <newline> neuronal cell body ; GO:0043025 | inferred from high throughput direct assay <newline> cell cortex ; …	GTP binding ; GO:0005525 | inferred from electronic annotation with InterPro:IPR001806, InterPro:IPR003579, InterPro:IPR005225 <newline> protein binding ; GO:0005515 | inferred from physical interaction with hook inferred from physical interaction with Tbc1d15-17 inferred from physical interaction with CG6607 <newline> GTPase activity ; GO:0003924 | inferred from biological aspect of ancestor wit…
FBgn0010246	Myosin 61F	Myo61F	418.14	175.599	906.079	774.817	740.654	microvillus organization ; GO:0032528 | inferred from mutant phenotype <newline> determination of left/right symmetry ; GO:0007368 | inferred from mutant phenotype <newline> mesoderm development ; GO:0007498 | inferred from expression pattern <newline> imaginal disc-derived male genitalia morphogenesis ; GO:0048803 | inferred from mutant phenotype <newline> defense response to bacterium ; GO:0042…	myosin complex ; GO:0016459 | inferred from electronic annotation with InterPro:IPR001609, InterPro:IPR010926 <newline> brush border ; GO:0005903 | inferred from direct assay <newline> cell cortex ; GO:0005938 | inferred from direct assay	ATP binding ; GO:0005524 | inferred from electronic annotation with InterPro:IPR001609 <newline> motor activity ; GO:0003774 | inferred from electronic annotation with InterPro:IPR001609, InterPro:IPR010926 <newline> phosphatidylinositol-4,5-bisphosphate binding ; GO:0005546 | inferred from direct assay
FBgn0052190	NUCB1	NUCB1	415.767	154.76	592.432	596.39	641.532	carbohydrate metabolic process ; GO:0005975 | inferred from electronic annotation with InterPro:IPR011330 <newline> defense response to Gram-negative bacterium ; GO:0050829 | inferred from mutant phenotype <newline> multicellular organism reproduction ; GO:0032504 | inferred from high throughput expression pattern	extracellular space ; GO:0005615 | inferred from high throughput direct assay <newline> Golgi apparatus ; GO:0005794 | inferred from direct assay <newline> endomembrane system ; GO:0012505 | inferred from high throughput direct assay <newline> endoplasmic reticulum-Golgi intermediate compartment ; GO:0005793 | inferred from biological aspect of ancestor with PANTHER:PTN001059206	catalytic activity ; GO:0003824 | inferred from electronic annotation with InterPro:IPR011330 <newline> calcium ion binding ; GO:0005509 | inferred from biological aspect of ancestor with PANTHER:PTN001059206
FBgn0010225	Gelsolin	Gel	415.738	780.059	498.084	386.852	424.962	actin filament polymerization ; GO:0030041 | inferred from sequence or structural similarity with UniProtKB:P06396	extracellular region ; GO:0005576 | inferred from high throughput direct assay <newline> cytosol ; GO:0005829 | inferred from direct assay <newline> actin filament ; GO:0005884 | inferred from direct assay <newline> extracellular region ; GO:0005576 | inferred from direct assay	actin filament binding ; GO:0051015 | inferred from electronic annotation with InterPro:IPR007122 <newline> protein binding ; GO:0005515 | inferred from physical interaction with UniProtKB:Q9W3N0
FBgn0034277	Oligosaccharide transferase Delta subunit	OstDelta	415.452	183.446	300.297	306.21	371.568	protein N-linked glycosylation ; GO:0006487 | inferred from biological aspect of ancestor with PANTHER:PTN000291016 <newline> encapsulation of foreign target ; GO:0035010 | inferred from mutant phenotype	integral component of membrane ; GO:0016021 | inferred from electronic annotation with InterPro:IPR008814 <newline> oligosaccharyltransferase complex ; GO:0008250 | inferred from biological aspect of ancestor with PANTHER:PTN000291016 <newline> endomembrane system ; GO:0012505 | inferred from high throughput direct assay	dolichyl-diphosphooligosaccharide-protein glycotransferase activity ; GO:0004579 | contributes_to inferred from biological aspect of ancestor with PANTHER:PTN000291016
FBgn0087013	Karyopherin beta 3	Karybeta3	415.309	389.152	530.516	459.381	514.739	protein import into nucleus ; GO:0006606 | inferred from biological aspect of ancestor with PANTHER:PTN000055427	cytoplasm ; GO:0005737 | inferred from biological aspect of ancestor with PANTHER:PTN000055427 <newline> cytosol ; GO:0005829 | inferred from direct assay <newline> nucleus ; GO:0005634 | inferred from biological aspect of ancestor with PANTHER:PTN000055427	nuclear import signal receptor activity ; GO:0061608 | inferred from biological aspect of ancestor with PANTHER:PTN000055427 <newline> nuclear localization sequence binding ; GO:0008139 | inferred from biological aspect of ancestor with PANTHER:PTN000055427
FBgn0010741	Prefoldin 2	Pfdn2	413.937	67.2808	329.344	451.071	452.219	protein folding ; GO:0006457 | inferred from biological aspect of ancestor with PANTHER:PTN000329566 <newline> establishment or maintenance of neuroblast polarity ; GO:0045196 | inferred from mutant phenotype	cytoplasm ; GO:0005737 | inferred from biological aspect of ancestor with PANTHER:PTN000329566 <newline> prefoldin complex ; GO:0016272 | inferred from direct assay	unfolded protein binding ; GO:0051082 | inferred from electronic annotation with InterPro:IPR002777 <newline> protein folding chaperone ; GO:0044183 | inferred from biological aspect of ancestor with PANTHER:PTN000329566
FBgn0265140	Meltrin	Meltrin	413.107	183.398	1298.54	722.08	859.051	membrane protein ectodomain proteolysis ; GO:0006509 | inferred from direct assay <newline> membrane protein ectodomain proteolysis ; GO:0006509 | inferred from sequence or structural similarity with HGNC:195	perivitelline space ; GO:0098595 | inferred from high throughput direct assay <newline> integral component of membrane ; GO:0016021 | inferred from sequence or structural similarity with HGNC:195	identical protein binding ; GO:0042802 | inferred from physical interaction with Meltrin <newline> metalloendopeptidase activity ; GO:0004222 | inferred from direct assay
FBgn0043841	virus-induced RNA 1	vir-1	411.592	336.286	609.685	678.635	669.202	defense response to virus ; GO:0051607 | inferred from expression pattern	-	-
FBgn0003721	Tropomyosin 1	Tm1	410.219	824.486	491.942	476.85	436.254	pole plasm oskar mRNA localization ; GO:0045451 | traceable author statement <newline> actin filament organization ; GO:0007015 | inferred from biological aspect of ancestor with PANTHER:PTN000443979 <newline> dendrite morphogenesis ; GO:0048813 | inferred from mutant phenotype <newline> pole plasm assembly ; GO:0007315 | non-traceable author statement <newline> pole plasm oskar mRNA localization…	sarcomere ; GO:0030017 | inferred from direct assay <newline> sarcoplasmic reticulum ; GO:0016529 | colocalizes_with inferred from direct assay <newline> investment cone ; GO:0070865 | inferred from direct assay <newline> stress fiber ; GO:0001725 | colocalizes_with inferred from mutant phenotype <newline> cytosol ; GO:0005829 | inferred from high throughput direct assay <newline> cortical actin …	actin filament binding ; GO:0051015 | inferred from biological aspect of ancestor with PANTHER:PTN000443979 <newline> actin binding ; GO:0003779 | traceable author statement <newline> actin filament binding ; GO:0051015 | inferred from direct assay <newline> protein kinase binding ; GO:0019901 | inferred from physical interaction with UniProtKB:A8DYP0 <newline> kinesin binding ; GO:0019894 | infe…
FBgn0035623	methuselah-like 2	mthl2	408.904	18.9183	459.182	382.992	442.947	cell surface receptor signaling pathway ; GO:0007166 | inferred from electronic annotation with InterPro:IPR017981 <newline> response to starvation ; GO:0042594 | inferred from sequence or structural similarity with UniProtKB:O97148 <newline> G protein-coupled receptor signaling pathway ; GO:0007186 | inferred from sequence or structural similarity with mth <newline> determination of adult lifesp…	integral component of membrane ; GO:0016021 | inferred from sequence or structural similarity with mth	G protein-coupled receptor activity ; GO:0004930 | inferred from sequence or structural similarity with mth
FBgn0028327	lethal (1) G0320	l(1)G0320	408.532	301.981	276.246	286.025	326.083	-	endoplasmic reticulum membrane ; GO:0005789 | inferred from electronic annotation with InterPro:IPR005595 <newline> endoplasmic reticulum ; GO:0005783 | inferred from high throughput direct assay <newline> endoplasmic reticulum ; GO:0005783 | inferred from direct assay <newline> fusome ; GO:0045169 | inferred from direct assay <newline> endomembrane system ; GO:0012505 | inferred from high throug…	-
FBgn0003514	spaghetti squash	sqh	406.731	292.143	375.972	415.02	419.754	ovarian follicle cell development ; GO:0030707 | traceable author statement <newline> wound healing ; GO:0042060 | inferred from mutant phenotype <newline> myosin II filament assembly ; GO:0031036 | inferred from mutant phenotype <newline> mitotic cytokinesis ; GO:0000281 | inferred from mutant phenotype <newline> tube formation ; GO:0035148 | inferred from mutant phenotype <newline> regulation o…	apical part of cell ; GO:0045177 | inferred from direct assay <newline> midbody ; GO:0030496 | inferred from direct assay <newline> cellularization cleavage furrow invagination front ; GO:0110071 | inferred from direct assay <newline> cleavage furrow ; GO:0032154 | inferred from direct assay <newline> perinuclear region of cytoplasm ; GO:0048471 | colocalizes_with inferred from direct assay <newl…	calcium ion binding ; GO:0005509 | inferred from electronic annotation with InterPro:IPR002048 <newline> myosin heavy chain binding ; GO:0032036 | inferred from physical interaction with zip
FBgn0030086	Chaperonin containing TCP1 subunit 2	CCT2	405.873	165.452	524.838	511.266	512.671	protein folding ; GO:0006457 | inferred from electronic annotation with InterPro:IPR002194, InterPro:IPR012716	cytoplasm ; GO:0005737 | inferred from high throughput direct assay <newline> chaperonin-containing T-complex ; GO:0005832 | inferred from biological aspect of ancestor with PANTHER:PTN000144135	ATP binding ; GO:0005524 | inferred from electronic annotation with InterPro:IPR002194, InterPro:IPR002423, InterPro:IPR012716 <newline> unfolded protein binding ; GO:0051082 | inferred from electronic annotation with InterPro:IPR002194, InterPro:IPR012716
FBgn0023529	-	CG2918	405.53	207.817	368.792	438.64	510.213	multicellular organism reproduction ; GO:0032504 | traceable author statement <newline> negative regulation of hypoxia-induced intrinsic apoptotic signaling pathway ; GO:1903298 | inferred from biological aspect of ancestor with PANTHER:PTN000452651 <newline> cellular response to hypoxia ; GO:0071456 | inferred from biological aspect of ancestor with PANTHER:PTN000452651	endoplasmic reticulum ; GO:0005783 | inferred from biological aspect of ancestor with PANTHER:PTN000452651 <newline> endoplasmic reticulum chaperone complex ; GO:0034663 | inferred from biological aspect of ancestor with PANTHER:PTN000452651 <newline> extracellular space ; GO:0005615 | inferred from direct assay <newline> endomembrane system ; GO:0012505 | inferred from high throughput direct ass…	molecular_function ; GO:0003674 | no biological data available
FBgn0040064	yippee interacting protein 2	yip2	404.329	326.945	345.724	501.877	484.781	fatty acid beta-oxidation ; GO:0006635 | inferred from biological aspect of ancestor with PANTHER:PTN000432120 <newline> fatty acid beta-oxidation ; GO:0006635 | inferred from sequence or structural similarity with UniProtKB:P42765	mitochondrion ; GO:0005739 | inferred from sequence or structural similarity with UniProtKB:P42765 <newline> mitochondrion ; GO:0005739 | inferred from biological aspect of ancestor with PANTHER:PTN002498137 <newline> mitochondrion ; GO:0005739 | inferred from sequence model	acetyl-CoA C-acyltransferase activity ; GO:0003988 | inferred from sequence or structural similarity with UniProtKB:P42765 <newline> acetyl-CoA C-acyltransferase activity ; GO:0003988 | inferred from biological aspect of ancestor with PANTHER:PTN000432120 <newline> acetyl-CoA C-acetyltransferase activity ; GO:0003985 | inferred from biological aspect of ancestor with PANTHER:PTN000432120
FBgn0041183	Thioester-containing protein 1	Tep1	403.643	25.3903	594.343	543.621	687.309	innate immune response ; GO:0045087 | inferred from genetic interaction with Tep4, Tep3, Tep2	extracellular space ; GO:0005615 | inferred from electronic annotation with InterPro:IPR011626	endopeptidase inhibitor activity ; GO:0004866 | inferred from electronic annotation with InterPro:IPR001599, InterPro:IPR002890
FBgn0014018	Relish	Rel	403.299	178.965	1795.07	1540.08	1186.91	positive regulation of gene expression ; GO:0010628 | inferred from mutant phenotype <newline> dendrite morphogenesis ; GO:0048813 | inferred from mutant phenotype <newline> positive regulation of transcription by RNA polymerase II ; GO:0045944 | inferred from mutant phenotype <newline> positive regulation of nitric oxide biosynthetic process ; GO:0045429 | inferred from mutant phenotype <newline…	nucleoplasm ; GO:0005654 | inferred from biological aspect of ancestor with PANTHER:PTN000652441 <newline> nucleus ; GO:0005634 | inferred from direct assay <newline> cytosol ; GO:0005829 | inferred from biological aspect of ancestor with PANTHER:PTN000652441 <newline> nuclear euchromatin ; GO:0005719 | inferred from direct assay <newline> cytoplasm ; GO:0005737 | inferred from direct assay <newl…	protein binding ; GO:0005515 | inferred from physical interaction with UniProtKB:Q8IRY7 <newline> RNA polymerase II regulatory region sequence-specific DNA binding ; GO:0000977 | inferred from biological aspect of ancestor with PANTHER:PTN000652441 <newline> RNA polymerase II regulatory region sequence-specific DNA binding ; GO:0000977 | inferred from direct assay <newline> DNA-binding transcript…
FBgn0028665			401.498	218.746	335.541	383.842	396.635
FBgn0003462	Superoxide dismutase 1	Sod1	401.269	155.495	218.425	276.832	202.747	oxidation-reduction process ; GO:0055114 | inferred from electronic annotation with InterPro:IPR001424, InterPro:IPR018152 <newline> regulation of terminal button organization ; GO:2000331 | inferred from mutant phenotype <newline> regulation of synaptic plasticity ; GO:0048167 | inferred from mutant phenotype <newline> response to oxidative stress ; GO:0006979 | inferred from mutant phenotype <n…	peroxisome ; GO:0005777 | inferred from sequence or structural similarity with HGNC:11179 inferred from sequence model inferred from direct assay <newline> extracellular space ; GO:0005615 | inferred from biological aspect of ancestor with PANTHER:PTN000000159 <newline> extracellular region ; GO:0005576 | inferred from biological aspect of ancestor with PANTHER:PTN000000159 <newline> cytoplasm ; …	protein homodimerization activity ; GO:0042803 | inferred from physical interaction with Sod1 <newline> copper ion binding ; GO:0005507 | inferred from biological aspect of ancestor with PANTHER:PTN000000113 <newline> superoxide dismutase activity ; GO:0004784 | inferred from mutant phenotype <newline> antioxidant activity ; GO:0016209 | non-traceable author statement <newline> superoxide dismuta…
FBgn0001248	Isocitrate dehydrogenase	Idh	400.011	235.293	333.33	352.96	343.825	cellular response to oxidative stress ; GO:0034599 | inferred from mutant phenotype <newline> NADP metabolic process ; GO:0006739 | inferred from biological aspect of ancestor with PANTHER:PTN000214400 <newline> oxidation-reduction process ; GO:0055114 | inferred from mutant phenotype <newline> isocitrate metabolic process ; GO:0006102 | inferred from direct assay <newline> isocitrate metabolic p…	mitochondrion ; GO:0005739 | inferred from biological aspect of ancestor with PANTHER:PTN000214284 <newline> mitochondrion ; GO:0005739 | inferred from high throughput direct assay <newline> cytosol ; GO:0005829 | inferred from biological aspect of ancestor with PANTHER:PTN000930158 <newline> cytoplasm ; GO:0005737 | inferred from direct assay <newline> peroxisome ; GO:0005777 | inferred from bio…	NAD binding ; GO:0051287 | inferred from electronic annotation with InterPro:IPR019818 <newline> magnesium ion binding ; GO:0000287 | inferred from electronic annotation with InterPro:IPR019818 <newline> isocitrate dehydrogenase activity ; GO:0004448 | inferred from mutant phenotype <newline> isocitrate dehydrogenase (NADP+) activity ; GO:0004450 | inferred from direct assay <newline> isocitrate …
FBgn0267398	Yeti	Yeti	399.153	323.531	396.01	329.798	382.885	meiotic chromosome condensation ; GO:0010032 | inferred from mutant phenotype <newline> regulation of histone H3-K9 methylation ; GO:0051570 | inferred from mutant phenotype <newline> chromosome organization ; GO:0051276 | inferred from mutant phenotype <newline> mitotic chromosome condensation ; GO:0007076 | inferred from mutant phenotype <newline> regulation of histone H3-K4 methylation ; GO:00…	nucleus ; GO:0005634 | inferred from direct assay <newline> polytene chromosome ; GO:0005700 | inferred from direct assay	kinesin binding ; GO:0019894 | inferred from direct assay
FBgn0036334	-	CG11267	398.781	55.854	258.774	318.609	333.336	chaperone cofactor-dependent protein refolding ; GO:0051085 | inferred from biological aspect of ancestor with PANTHER:PTN000080668	mitochondrial matrix ; GO:0005759 | inferred from biological aspect of ancestor with PANTHER:PTN000080669 <newline> mitochondrion ; GO:0005739 | inferred from high throughput direct assay	chaperone binding ; GO:0051087 | inferred from biological aspect of ancestor with PANTHER:PTN000080668 <newline> metal ion binding ; GO:0046872 | inferred from biological aspect of ancestor with PANTHER:PTN000080668 <newline> unfolded protein binding ; GO:0051082 | inferred from biological aspect of ancestor with PANTHER:PTN000080668
FBgn0086347	Myosin 31DF	Myo31DF	398.353	106.232	1475.93	1150.48	1065.52	determination of left/right symmetry ; GO:0007368 | inferred from mutant phenotype <newline> determination of digestive tract left/right asymmetry ; GO:0071907 | inferred from mutant phenotype <newline> mesoderm development ; GO:0007498 | inferred from expression pattern <newline> imaginal disc-derived male genitalia morphogenesis ; GO:0048803 | inferred from mutant phenotype	myosin complex ; GO:0016459 | inferred from electronic annotation with InterPro:IPR001609, InterPro:IPR010926 <newline> cell cortex ; GO:0005938 | inferred from direct assay	ATP binding ; GO:0005524 | inferred from electronic annotation with InterPro:IPR001609 <newline> actin-dependent ATPase activity ; GO:0030898 | inferred from mutant phenotype <newline> phosphatidylinositol-4,5-bisphosphate binding ; GO:0005546 | inferred from direct assay <newline> microfilament motor activity ; GO:0000146 | inferred from direct assay
FBgn0026250	eukaryotic translation initiation factor 1A	eIF1A	397.323	316.561	502.315	409.687	379.186	translational initiation ; GO:0006413 | inferred from electronic annotation with InterPro:IPR001253, InterPro:IPR006196, InterPro:IPR018104 <newline> translational initiation ; GO:0006413 | inferred from sequence or structural similarity <newline> translation ; GO:0006412 | inferred from sequence or structural similarity	nucleoplasm ; GO:0005654 | inferred from high throughput direct assay <newline> cytosol ; GO:0005829 | inferred from sequence or structural similarity <newline> cytosol ; GO:0005829 | inferred from high throughput direct assay <newline> eukaryotic 43S preinitiation complex ; GO:0016282 | inferred from sequence or structural similarity	translation initiation factor activity ; GO:0003743 | inferred from electronic annotation with InterPro:IPR001253, InterPro:IPR006196, InterPro:IPR018104 <newline> translation initiation factor activity ; GO:0003743 | inferred from sequence or structural similarity
FBgn0035423	eukaryotic translation initiation factor 1	eIF1	395.951	275.003	344.168	375.696	412.77	cellular response to hypoxia ; GO:0071456 | inferred from mutant phenotype <newline> formation of translation preinitiation complex ; GO:0001731 | inferred from sequence or structural similarity with SGD:S000005188	eukaryotic 43S preinitiation complex ; GO:0016282 | inferred from sequence or structural similarity with SGD:S000005188 <newline> multi-eIF complex ; GO:0043614 | inferred from sequence or structural similarity with SGD:S000005188 <newline> eukaryotic 43S preinitiation complex ; GO:0016282 | inferred from biological aspect of ancestor with PANTHER:PTN000044132	translation initiation factor activity ; GO:0003743 | inferred from biological aspect of ancestor with PANTHER:PTN000044132 <newline> ribosomal small subunit binding ; GO:0043024 | inferred from biological aspect of ancestor with PANTHER:PTN000044132 <newline> RNA binding ; GO:0003723 | inferred from biological aspect of ancestor with PANTHER:PTN000044131 <newline> translation initiation factor a…
FBgn0039406	Ribosomal protein L34a	RpL34a	395.75	134.135	267.592	344.585	318.831	translation ; GO:0006412 | inferred from electronic annotation with InterPro:IPR008195 <newline> translation ; GO:0006412 | inferred from sequence model <newline> cytoplasmic translation ; GO:0002181 | traceable author statement <newline> ribosome biogenesis ; GO:0042254 | inferred from biological aspect of ancestor with PANTHER:PTN000079601	cytosolic large ribosomal subunit ; GO:0022625 | traceable author statement <newline> cytosolic large ribosomal subunit ; GO:0022625 | inferred from biological aspect of ancestor with PANTHER:PTN000079601	structural constituent of ribosome ; GO:0003735 | inferred from electronic annotation with InterPro:IPR008195 <newline> myosin binding ; GO:0017022 | inferred from physical interaction with Myo10A <newline> structural constituent of ribosome ; GO:0003735 | traceable author statement
FBgn0035121	Tudor staphylococcal nuclease	Tudor-SN	393.234	359.305	483.888	442.402	478.089	gene silencing by RNA ; GO:0031047 | inferred from electronic annotation with InterPro:IPR016685 <newline> spermatogenesis ; GO:0007283 | inferred from mutant phenotype <newline> negative regulation of transposition ; GO:0010529 | inferred from genetic interaction with piwi <newline> RNA catabolic process ; GO:0006401 | inferred from biological aspect of ancestor with PANTHER:PTN000266557	nucleus ; GO:0005634 | inferred from direct assay <newline> cytoplasm ; GO:0005737 | inferred from direct assay <newline> cytoplasm ; GO:0005737 | inferred from biological aspect of ancestor with PANTHER:PTN000266556 <newline> nucleus ; GO:0005634 | inferred from biological aspect of ancestor with PANTHER:PTN000959239 <newline> cytosol ; GO:0005829 | inferred from high throughput direct assay <ne…	protein binding ; GO:0005515 | inferred from physical interaction with UniProtKB:Q9NFU0,UniProtKB:Q9V426,UniProtKB:Q9VUQ5 <newline> RNA binding ; GO:0003723 | inferred from biological aspect of ancestor with PANTHER:PTN000266557 <newline> nuclease activity ; GO:0004518 | inferred from biological aspect of ancestor with PANTHER:PTN000266556 <newline> nuclease activity ; GO:0004518 | inferred from …
FBgn0000579	Enolase	Eno	392.205	626.532	426.914	437.396	354.946	glycolytic process ; GO:0006096 | inferred from electronic annotation with InterPro:IPR000941, InterPro:IPR020809, InterPro:IPR020810, InterPro:IPR020811 <newline> glucose homeostasis ; GO:0042593 | inferred from mutant phenotype	phosphopyruvate hydratase complex ; GO:0000015 | inferred from electronic annotation with InterPro:IPR000941, InterPro:IPR020809, InterPro:IPR020810, InterPro:IPR020811 <newline> cytoplasm ; GO:0005737 | inferred from high throughput direct assay <newline> plasma membrane ; GO:0005886 | inferred from high throughput direct assay	phosphopyruvate hydratase activity ; GO:0004634 | inferred from electronic annotation with InterPro:IPR000941 <newline> magnesium ion binding ; GO:0000287 | inferred from electronic annotation with InterPro:IPR000941, InterPro:IPR020809, InterPro:IPR020810, InterPro:IPR020811
FBgn0002719	Malic enzyme	Men	391.89	214.455	1466.46	1017.63	685.337	malate metabolic process ; GO:0006108 | inferred from biological aspect of ancestor with PANTHER:PTN000601050 <newline> pyruvate metabolic process ; GO:0006090 | inferred from biological aspect of ancestor with PANTHER:PTN000601050 <newline> malate metabolic process ; GO:0006108 | inferred from mutant phenotype <newline> oxidation-reduction process ; GO:0055114 | inferred from direct assay <newli…	mitochondrion ; GO:0005739 | inferred from biological aspect of ancestor with PANTHER:PTN001157886 <newline> cytosol ; GO:0005829 | inferred from direct assay <newline> cytosol ; GO:0005829 | inferred from high throughput direct assay	NAD binding ; GO:0051287 | inferred from electronic annotation with InterPro:IPR012302 <newline> malate dehydrogenase (decarboxylating) (NAD+) activity ; GO:0004471 | inferred from electronic annotation with InterPro:IPR001891, InterPro:IPR012301, InterPro:IPR012302, InterPro:IPR015884 <newline> malate dehydrogenase (decarboxylating) (NADP+) activity ; GO:0004473 | inferred from mutant phenotype …
FBgn0259749	mummy	mmy	388.116	80.4383	382.879	408.444	408.56	chitin-based cuticle development ; GO:0040003 | inferred from mutant phenotype <newline> cuticle chitin biosynthetic process ; GO:0006035 | inferred from mutant phenotype <newline> chitin-based embryonic cuticle biosynthetic process ; GO:0008362 | inferred from mutant phenotype <newline> open tracheal system development ; GO:0007424 | inferred from mutant phenotype <newline> dorsal closure ; GO:0…	-	UDP-N-acetylglucosamine diphosphorylase activity ; GO:0003977 | inferred from biological aspect of ancestor with PANTHER:PTN000237224 <newline> UDP-N-acetylglucosamine diphosphorylase activity ; GO:0003977 | inferred from mutant phenotype
FBgn0015324			387.944	490.382	475.835	418.16	390.575
FBgn0000578	enabled	ena	387.744	96.1561	399.04	339.154	271.74	regulation of actin polymerization or depolymerization ; GO:0008064 | traceable author statement <newline> suture of dorsal opening ; GO:0007396 | inferred from mutant phenotype <newline> actin filament organization ; GO:0007015 | inferred from mutant phenotype <newline> border follicle cell migration ; GO:0007298 | inferred from mutant phenotype <newline> filopodium assembly ; GO:0046847 | infer…	adherens junction ; GO:0005912 | colocalizes_with inferred from direct assay <newline> lamellipodium ; GO:0030027 | inferred from direct assay <newline> subsynaptic reticulum ; GO:0071212 | inferred from direct assay <newline> cell-cell junction ; GO:0005911 | colocalizes_with inferred from direct assay <newline> axon ; GO:0030424 | inferred from direct assay <newline> filopodium tip ; GO:0032433…	protein binding ; GO:0005515 | inferred from physical interaction with UniProtKB:O44924 <newline> protein binding ; GO:0005515 | inferred from physical interaction with Zyx <newline> SH3 domain binding ; GO:0017124 | inferred from physical interaction with UniProtKB:P00522 <newline> protein binding ; GO:0005515 | inferred from physical interaction with UniProtKB:P25843 <newline> protein binding ;…
FBgn0051777	-	CG31777	386.543	7.82335	137.072	371.836	161.034	-	-	serine-type endopeptidase inhibitor activity ; GO:0004867 | inferred from electronic annotation with InterPro:IPR002223
FBgn0030749	Annexin B11	AnxB11	385.371	54.6449	745.529	574.046	624.618	-	cellular_component ; GO:0005575 | no biological data available	calcium ion binding ; GO:0005509 | inferred from electronic annotation with InterPro:IPR001464, InterPro:IPR018252, InterPro:IPR018502 <newline> calcium-dependent phospholipid binding ; GO:0005544 | inferred from sequence or structural similarity with AnxB10
FBgn0035630	-	CG10576	383.483	231.619	350.802	342.131	381.619	-	cytoplasm ; GO:0005737 | inferred from biological aspect of ancestor with PANTHER:PTN000086482 <newline> nucleolus ; GO:0005730 | inferred from biological aspect of ancestor with PANTHER:PTN000086482	nucleic acid binding ; GO:0003676 | inferred from biological aspect of ancestor with PANTHER:PTN000086482
FBgn0016700			382.168	157.818	413.209	601.592	507.852
FBgn0260439	Protein phosphatase 2A at 29B	Pp2A-29B	381.567	287.757	444.194	454.441	463.706	negative regulation of insulin receptor signaling pathway ; GO:0046627 | inferred from mutant phenotype <newline> chromosome segregation ; GO:0007059 | inferred from mutant phenotype <newline> centrosome cycle ; GO:0007098 | inferred from mutant phenotype <newline> centriole replication ; GO:0007099 | inferred from mutant phenotype <newline> negative regulation of hippo signaling ; GO:0035331 | i…	centriole ; GO:0005814 | inferred from direct assay <newline> cytoplasm ; GO:0005737 | inferred from biological aspect of ancestor with PANTHER:PTN000068663 <newline> protein serine/threonine phosphatase complex ; GO:0008287 | inferred from biological aspect of ancestor with PANTHER:PTN000068596 <newline> protein phosphatase type 2A complex ; GO:0000159 | inferred from biological aspect of ancest…	protein phosphatase regulator activity ; GO:0019888 | inferred from sequence or structural similarity <newline> protein serine/threonine phosphatase activity ; GO:0004722 | contributes_to inferred from biological aspect of ancestor with PANTHER:PTN000068596 <newline> protein phosphatase regulator activity ; GO:0019888 | inferred from biological aspect of ancestor with PANTHER:PTN000068596
FBgn0024432	Dynein light chain 90F	Dlc90F	379.995	82.2874	491.887	489.446	490.038	spermatid development ; GO:0007286 | inferred from mutant phenotype <newline> retrograde axonal transport ; GO:0008090 | inferred from mutant phenotype <newline> mitotic cell cycle ; GO:0000278 | inferred from high throughput mutant phenotype <newline> determination of adult lifespan ; GO:0008340 | inferred from mutant phenotype	cytoplasmic dynein complex ; GO:0005868 | inferred from sequence or structural similarity with HGNC:11694 <newline> dynein complex ; GO:0030286 | inferred from direct assay	dynein light intermediate chain binding ; GO:0051959 | inferred from direct assay <newline> protein homodimerization activity ; GO:0042803 | inferred from direct assay <newline> dynein intermediate chain binding ; GO:0045505 | inferred from physical interaction with sw
FBgn0010434	coracle	cora	379.966	267.677	1433.24	1024.3	906.92	maintenance of imaginal disc-derived wing hair orientation ; GO:0035321 | inferred from mutant phenotype <newline> embryo development ending in birth or egg hatching ; GO:0009792 | inferred from mutant phenotype <newline> adult somatic muscle development ; GO:0007527 | inferred from mutant phenotype <newline> cell-cell junction organization ; GO:0045216 | traceable author statement <newline> cell…	septate junction ; GO:0005918 | traceable author statement <newline> septate junction ; GO:0005918 | non-traceable author statement <newline> plasma membrane ; GO:0005886 | inferred from direct assay <newline> septate junction ; GO:0005918 | inferred from direct assay <newline> smooth septate junction ; GO:0005920 | inferred from direct assay <newline> cytoskeleton ; GO:0005856 | inferred from bi…	actin binding ; GO:0003779 | inferred from electronic annotation with InterPro:IPR008379 <newline> structural molecule activity ; GO:0005198 | inferred from electronic annotation with InterPro:IPR008379
FBgn0031143	-	CG1532	378.679	105.354	233.877	359.437	381.473	-	-	-
FBgn0011336	Catalytic subunit 3B of the oligosaccharyltransferase complex	Stt3B	376.563	229.864	323.174	326.886	344.725	protein N-linked glycosylation via asparagine ; GO:0018279 | inferred from biological aspect of ancestor with PANTHER:PTN000356208 <newline> post-translational protein modification ; GO:0043687 | inferred from biological aspect of ancestor with PANTHER:PTN000356208	membrane ; GO:0016020 | inferred from electronic annotation with InterPro:IPR003674 <newline> endomembrane system ; GO:0012505 | inferred from high throughput direct assay	dolichyl-diphosphooligosaccharide-protein glycotransferase activity ; GO:0004579 | inferred from biological aspect of ancestor with PANTHER:PTN000356208
FBgn0028690	Regulatory particle non-ATPase 5	Rpn5	376.163	313.574	303.3	314.324	391.889	proteasome-mediated ubiquitin-dependent protein catabolic process ; GO:0043161 | inferred by curator from GO:0005838 <newline> proteasome-mediated ubiquitin-dependent protein catabolic process ; GO:0043161 | inferred from biological aspect of ancestor with PANTHER:PTN000091582	nuclear proteasome complex ; GO:0031595 | inferred from biological aspect of ancestor with PANTHER:PTN000091582 <newline> proteasome regulatory particle, lid subcomplex ; GO:0008541 | inferred from biological aspect of ancestor with PANTHER:PTN000091582 <newline> proteasome regulatory particle ; GO:0005838 | inferred from direct assay <newline> cytoplasm ; GO:0005737 | inferred from biological as…	molecular_function ; GO:0003674 | no biological data available
FBgn0025366	Intronic Protein 259	Ip259	374.219	151.654	315.258	321.75	342.657	maturation of LSU-rRNA ; GO:0000470 | inferred from biological aspect of ancestor with PANTHER:PTN000291059 <newline> maturation of 5.8S rRNA ; GO:0000460 | inferred from biological aspect of ancestor with PANTHER:PTN000291059	preribosome, large subunit precursor ; GO:0030687 | inferred from biological aspect of ancestor with PANTHER:PTN000291059	-
FBgn0014868	Oligosaccharyltransferase 48kD subunit	Ost48	373.59	114.197	214.057	213.006	205.253	protein N-linked glycosylation via asparagine ; GO:0018279 | inferred from biological aspect of ancestor with PANTHER:PTN000089349	endoplasmic reticulum ; GO:0005783 | inferred from biological aspect of ancestor with PANTHER:PTN000089349 <newline> endomembrane system ; GO:0012505 | inferred from high throughput direct assay <newline> oligosaccharyltransferase complex ; GO:0008250 | inferred from biological aspect of ancestor with PANTHER:PTN000089349	dolichyl-diphosphooligosaccharide-protein glycotransferase activity ; GO:0004579 | contributes_to inferred from biological aspect of ancestor with PANTHER:PTN000089349
FBgn0035763	minerva	mrva	372.017	128.469	343.567	411.323	464.898	transmembrane transport ; GO:0055085 | inferred from electronic annotation with InterPro:IPR011701	integral component of membrane ; GO:0016021 | inferred from electronic annotation with InterPro:IPR011701	-
FBgn0028490	-	CG31705	370.101	228.513	418.587	407.888	371.008	-	-	-
FBgn0014469	Cytochrome P450-4e2	Cyp4e2	367.699	125.553	146.791	170.542	185.662	oxidation-reduction process ; GO:0055114 | inferred from electronic annotation with InterPro:IPR001128, InterPro:IPR002401, InterPro:IPR017972	endomembrane system ; GO:0012505 | inferred from high throughput direct assay	oxidoreductase activity, acting on paired donors, with incorporation or reduction of molecular oxygen ; GO:0016705 | inferred from electronic annotation with InterPro:IPR001128, InterPro:IPR002401, InterPro:IPR017972 <newline> heme binding ; GO:0020037 | inferred from electronic annotation with InterPro:IPR001128, InterPro:IPR002401 <newline> iron ion binding ; GO:0005506 | inferred from electron…
FBgn0259176	bunched	bun	366.469	397.237	631.416	427.091	384.174	regulation of transcription, DNA-templated ; GO:0006355 | inferred from electronic annotation with InterPro:IPR000580 <newline> ovarian follicle cell development ; GO:0030707 | traceable author statement <newline> negative regulation of apoptotic process ; GO:0043066 | inferred from mutant phenotype <newline> positive regulation of neuroblast proliferation ; GO:0002052 | inferred from mutant phen…	cytosol ; GO:0005829 | inferred from high throughput direct assay <newline> cytosol ; GO:0005829 | inferred from direct assay	DNA-binding transcription factor activity ; GO:0003700 | inferred from electronic annotation with InterPro:IPR000580 <newline> protein homodimerization activity ; GO:0042803 | inferred from sequence or structural similarity
FBgn0025117			362.695	130.128	229.727	229.789	212.116
FBgn0033438	Matrix metalloproteinase 2	Mmp2	361.58	86.2939	649.243	664.044	538.102	negative regulation of extracellular matrix assembly ; GO:1901202 | inferred from mutant phenotype <newline> cardioblast migration to the midline involved in heart rudiment formation ; GO:0003319 | inferred from mutant phenotype <newline> cell-cell junction organization ; GO:0045216 | inferred from mutant phenotype <newline> collagen catabolic process ; GO:0030574 | inferred from biological aspec…	extracellular matrix ; GO:0031012 | inferred from electronic annotation with InterPro:IPR001818, InterPro:IPR021190 <newline> external side of plasma membrane ; GO:0009897 | inferred from direct assay <newline> extracellular space ; GO:0005615 | inferred from biological aspect of ancestor with PANTHER:PTN000810753 <newline> dendrite ; GO:0030425 | inferred from mutant phenotype <newline> plasma m…	zinc ion binding ; GO:0008270 | inferred from electronic annotation with InterPro:IPR001818, InterPro:IPR006026, InterPro:IPR021190 <newline> endopeptidase activity ; GO:0004175 | inferred from direct assay <newline> metalloendopeptidase activity ; GO:0004222 | inferred from mutant phenotype <newline> metalloendopeptidase activity ; GO:0004222 | inferred from direct assay <newline> metalloendopep…
FBgn0015795	Rab7	Rab7	361.008	390.385	432.974	399.873	446.768	Rab protein signal transduction ; GO:0032482 | inferred from biological aspect of ancestor with PANTHER:PTN001292747 <newline> dsRNA transport ; GO:0033227 | inferred from mutant phenotype <newline> border follicle cell migration ; GO:0007298 | inferred from mutant phenotype <newline> Rab protein signal transduction ; GO:0032482 | inferred from sequence or structural similarity with Rab11 <newlin…	late endosome ; GO:0005770 | inferred from direct assay <newline> vesicle ; GO:0031982 | inferred from sequence or structural similarity with Rab11 <newline> endomembrane system ; GO:0012505 | inferred from biological aspect of ancestor with PANTHER:PTN001292747 <newline> late endosome ; GO:0005770 | inferred from biological aspect of ancestor with PANTHER:PTN000635769 <newline> synapse ; GO:0045…	GTP binding ; GO:0005525 | inferred from electronic annotation with InterPro:IPR001806, InterPro:IPR003579, InterPro:IPR005225 <newline> GTPase activity ; GO:0003924 | inferred from sequence or structural similarity <newline> protein-containing complex binding ; GO:0044877 | inferred from physical interaction with Vps35 <newline> GTPase activity ; GO:0003924 | inferred from biological aspect of a…
FBgn0032689	-	CG10413	360.836	129.441	529.288	540.808	561.636	potassium ion import across plasma membrane ; GO:1990573 | inferred from biological aspect of ancestor with PANTHER:PTN000214719 <newline> chloride transmembrane transport ; GO:1902476 | inferred from biological aspect of ancestor with PANTHER:PTN000214719 <newline> cell volume homeostasis ; GO:0006884 | inferred from biological aspect of ancestor with PANTHER:PTN000214719 <newline> potassium ion…	membrane ; GO:0016020 | inferred from electronic annotation with InterPro:IPR004841, InterPro:IPR018491	potassium:chloride symporter activity ; GO:0015379 | inferred from biological aspect of ancestor with PANTHER:PTN000214719
FBgn0014184	Ornithine decarboxylase antizyme	Oda	359.063	889.705	493.989	300.91	277.654	positive regulation of protein catabolic process ; GO:0045732 | inferred from biological aspect of ancestor with PANTHER:PTN001616256	cytoplasm ; GO:0005737 | inferred from biological aspect of ancestor with PANTHER:PTN001616256 <newline> nucleoplasm ; GO:0005654 | inferred from high throughput direct assay <newline> cytosol ; GO:0005829 | inferred from high throughput direct assay <newline> nucleus ; GO:0005634 | inferred from biological aspect of ancestor with PANTHER:PTN001616256	ornithine decarboxylase inhibitor activity ; GO:0008073 | inferred from biological aspect of ancestor with PANTHER:PTN001616256 <newline> ornithine decarboxylase inhibitor activity ; GO:0008073 | inferred from sequence or structural similarity with HGNC:8095
FBgn0027835	Dodeca-satellite-binding protein 1	Dp1	358.377	657.73	471.903	425.619	407.221	chromosome segregation ; GO:0007059 | inferred from mutant phenotype <newline> positive regulation of translation ; GO:0045727 | inferred from direct assay <newline> chromosome condensation ; GO:0030261 | inferred from mutant phenotype <newline> heterochromatin assembly ; GO:0031507 | inferred from direct assay	polytene chromosome chromocenter ; GO:0005701 | inferred from direct assay <newline> ribonucleoprotein complex ; GO:1990904 | inferred from direct assay <newline> heterochromatin ; GO:0000792 | inferred from direct assay <newline> nucleus ; GO:0005634 | inferred from direct assay	single-stranded DNA binding ; GO:0003697 | inferred from direct assay <newline> satellite DNA binding ; GO:0003696 | inferred from direct assay <newline> single-stranded DNA binding ; GO:0003697 | traceable author statement <newline> mRNA 3'-UTR binding ; GO:0003730 | inferred from direct assay
FBgn0004926	eukaryotic translation initiation factor 2 subunit beta	eIF2beta	358.377	142.504	360.821	349.623	364.389	response to endoplasmic reticulum stress ; GO:0034976 | inferred from mutant phenotype <newline> formation of translation preinitiation complex ; GO:0001731 | inferred from sequence or structural similarity with SGD:S000006158 <newline> formation of translation preinitiation complex ; GO:0001731 | inferred from biological aspect of ancestor with PANTHER:PTN000543393 <newline> formation of cytopla…	eukaryotic translation initiation factor 2 complex ; GO:0005850 | inferred from sequence or structural similarity <newline> eukaryotic 43S preinitiation complex ; GO:0016282 | inferred from sequence or structural similarity with SGD:S000006158 <newline> eukaryotic translation initiation factor 2 complex ; GO:0005850 | inferred from biological aspect of ancestor with PANTHER:PTN000543461 <newline>…	translation initiation factor activity ; GO:0003743 | inferred from sequence or structural similarity <newline> mRNA binding ; GO:0003729 | inferred from biological aspect of ancestor with PANTHER:PTN000543461 <newline> translation initiation factor activity ; GO:0003743 | inferred from biological aspect of ancestor with PANTHER:PTN000543393 <newline> translation initiation factor activity ; GO:0…
FBgn0052672	Autophagy-related 8a	Atg8a	357.72	840.204	520.006	418.749	379.039	autophagy ; GO:0006914 | inferred from mutant phenotype <newline> autophagy of mitochondrion ; GO:0000422 | inferred from biological aspect of ancestor with PANTHER:PTN000103525 <newline> macroautophagy ; GO:0016236 | inferred from biological aspect of ancestor with PANTHER:PTN000103523 <newline> cellular response to nitrogen starvation ; GO:0006995 | inferred from biological aspect of ancestor w…	autophagosome ; GO:0005776 | inferred from direct assay <newline> autophagosome membrane ; GO:0000421 | inferred from biological aspect of ancestor with PANTHER:PTN000103525 <newline> autophagosome ; GO:0005776 | inferred from biological aspect of ancestor with PANTHER:PTN000103523 <newline> autolysosome ; GO:0044754 | inferred from direct assay <newline> cytosol ; GO:0005829 | inferred from biol…	microtubule binding ; GO:0008017 | inferred from biological aspect of ancestor with PANTHER:PTN000861056 <newline> protein kinase binding ; GO:0019901 | inferred from physical interaction with Atg1 <newline> ubiquitin protein ligase binding ; GO:0031625 | inferred from biological aspect of ancestor with PANTHER:PTN000103525 <newline> protein tag ; GO:0031386 | inferred from sequence or structural…
FBgn0032005	Sorting nexin 6	Snx6	355.232	144.092	452.084	422.446	476.19	positive regulation of Wnt protein secretion ; GO:0061357 | NOT inferred from mutant phenotype <newline> phagosome-lysosome fusion involved in apoptotic cell clearance ; GO:0090389 | inferred from biological aspect of ancestor with PANTHER:PTN000058655 <newline> retrograde transport, endosome to Golgi ; GO:0042147 | inferred from sequence or structural similarity with SGD:S000005658	endosome ; GO:0005768 | inferred from sequence or structural similarity with SGD:S000005658 <newline> retromer, tubulation complex ; GO:0030905 | inferred from sequence or structural similarity with SGD:S000005658	phosphatidylinositol-3-phosphate binding ; GO:0032266 | inferred from sequence or structural similarity with SGD:S000005658
FBgn0046214	vig2	vig2	352.916	172.446	419.816	363.428	365.508	regulation of chromatin silencing ; GO:0031935 | inferred from mutant phenotype <newline> histone H3-K9 methylation ; GO:0051567 | inferred from mutant phenotype <newline> heterochromatin organization ; GO:0070828 | inferred from mutant phenotype	polytene chromosome chromocenter ; GO:0005701 | inferred from direct assay <newline> cytoplasm ; GO:0005737 | inferred from direct assay <newline> polytene chromosome puff ; GO:0005703 | inferred from direct assay <newline> polytene chromosome ; GO:0005700 | inferred from direct assay <newline> nucleus ; GO:0005634 | inferred from direct assay	RNA binding ; GO:0003723 | inferred from electronic annotation with InterPro:IPR039764
FBgn0011570	capping protein beta	cpb	352.315	111.992	406.548	468.541	455.918	actin cytoskeleton organization ; GO:0030036 | inferred from mutant phenotype <newline> negative regulation of filopodium assembly ; GO:0051490 | inferred from biological aspect of ancestor with PANTHER:PTN000835316 <newline> microtubule-based movement ; GO:0007018 | inferred by curator from GO:0005869 <newline> cell morphogenesis ; GO:0000902 | inferred from biological aspect of ancestor with PA…	F-actin capping protein complex ; GO:0008290 | inferred from direct assay <newline> adherens junction ; GO:0005912 | colocalizes_with inferred from direct assay <newline> F-actin capping protein complex ; GO:0008290 | inferred from biological aspect of ancestor with PANTHER:PTN000065509 <newline> WASH complex ; GO:0071203 | inferred from sequence or structural similarity with UniProtKB:P47756 <ne…	protein heterodimerization activity ; GO:0046982 | inferred from physical interaction with cpa <newline> actin filament binding ; GO:0051015 | inferred from biological aspect of ancestor with PANTHER:PTN000065509
FBgn0086706	pixie	pix	351.743	301.958	366.09	327.998	359.181	nuclear-transcribed mRNA catabolic process, non-stop decay ; GO:0070481 | inferred from genetic interaction with pcm <newline> translation ; GO:0006412 | inferred from mutant phenotype <newline> translational termination ; GO:0006415 | inferred from biological aspect of ancestor with PANTHER:PTN000443727 <newline> ribosome disassembly ; GO:0032790 | inferred from sequence or structural similarity…	cytoplasm ; GO:0005737 | inferred from direct assay <newline> eukaryotic translation initiation factor 3 complex ; GO:0005852 | colocalizes_with inferred from biological aspect of ancestor with PANTHER:PTN000443727 <newline> cytosol ; GO:0005829 | inferred from direct assay	ATPase activity ; GO:0016887 | inferred from electronic annotation with InterPro:IPR003439, InterPro:IPR017871 <newline> ATP binding ; GO:0005524 | inferred from mutant phenotype <newline> ATP binding ; GO:0005524 | inferred from biological aspect of ancestor with PANTHER:PTN000443727 <newline> iron ion binding ; GO:0005506 | inferred from biological aspect of ancestor with PANTHER:PTN000443727 <…
FBgn0262881	-	CG43236	351.057	5.14445	217.47	865.862	801.13	biological_process ; GO:0008150 | no biological data available	cellular_component ; GO:0005575 | no biological data available	molecular_function ; GO:0003674 | no biological data available
FBgn0033377	Phosphoglucomutase 2a	Pgm2a	350.256	105.354	330.463	381.323	403.692	carbohydrate metabolic process ; GO:0005975 | inferred from electronic annotation with InterPro:IPR005841, InterPro:IPR005844, InterPro:IPR005845, InterPro:IPR005846, InterPro:IPR016055	-	intramolecular transferase activity, phosphotransferases ; GO:0016868 | inferred from electronic annotation with InterPro:IPR005841, InterPro:IPR005843, InterPro:IPR005844, InterPro:IPR005846, InterPro:IPR016055 <newline> magnesium ion binding ; GO:0000287 | inferred from electronic annotation with InterPro:IPR016066
FBgn0023174	Proteasome beta2 subunit	Prosbeta2	349.341	223.131	240.647	299.275	308.561	proteasomal ubiquitin-independent protein catabolic process ; GO:0010499 | inferred from biological aspect of ancestor with PANTHER:PTN000174701 <newline> proteasome-mediated ubiquitin-dependent protein catabolic process ; GO:0043161 | inferred from biological aspect of ancestor with PANTHER:PTN000174701 <newline> proteasome-mediated ubiquitin-dependent protein catabolic process ; GO:0043161 | in…	nucleus ; GO:0005634 | inferred from biological aspect of ancestor with PANTHER:PTN000174701 <newline> proteasome complex ; GO:0000502 | inferred from direct assay <newline> proteasome core complex ; GO:0005839 | inferred from direct assay <newline> proteasome core complex ; GO:0005839 | inferred from biological aspect of ancestor with PANTHER:PTN000174701 <newline> proteasome core complex, beta-…	threonine-type endopeptidase activity ; GO:0004298 | inferred from electronic annotation with InterPro:IPR001353, InterPro:IPR023333 <newline> endopeptidase activity ; GO:0004175 | inferred from biological aspect of ancestor with PANTHER:PTN000174701 <newline> endopeptidase activity ; GO:0004175 | inferred from sequence or structural similarity with SGD:S000005683 <newline> endopeptidase activity…
FBgn0085360	-	CG34331	348.798	16.1683	268.52	230.868	222.508	-	-	-
FBgn0035601	Ubiquitin-conjugating enzyme variant 1A	Uev1A	348.14	235.72	288.149	302.154	263.466	postreplication repair ; GO:0006301 | inferred from biological aspect of ancestor with PANTHER:PTN000629507 <newline> peptidoglycan recognition protein signaling pathway ; GO:0061057 | inferred from mutant phenotype <newline> protein polyubiquitination ; GO:0000209 | inferred from direct assay <newline> protein K63-linked ubiquitination ; GO:0070534 | inferred from biological aspect of ancestor w…	UBC13-UEV1A complex ; GO:0035370 | inferred from direct assay <newline> nucleus ; GO:0005634 | inferred from biological aspect of ancestor with PANTHER:PTN000629507	ubiquitin conjugating enzyme binding ; GO:0031624 | inferred from physical interaction with ben
FBgn0001291	Jun-related antigen	Jra	342.421	73.6106	632.644	694.862	537.786	positive regulation of transcription by RNA polymerase II ; GO:0045944 | inferred from direct assay <newline> MAPK cascade ; GO:0000165 | traceable author statement <newline> multicellular organism aging ; GO:0010259 | inferred from mutant phenotype <newline> regulation of cell population proliferation ; GO:0042127 | inferred from biological aspect of ancestor with PANTHER:PTN000894785 <newline> …	transcription factor complex ; GO:0005667 | inferred from physical interaction with kay <newline> nucleoplasm ; GO:0005654 | inferred from biological aspect of ancestor with PANTHER:PTN000894784 <newline> nucleus ; GO:0005634 | inferred from direct assay <newline> transcription factor complex ; GO:0005667 | inferred from biological aspect of ancestor with PANTHER:PTN000894784 <newline> cytosol ; …	protein binding ; GO:0005515 | inferred from physical interaction with UniProtKB:A8MPH9 <newline> protein binding ; GO:0005515 | inferred from physical interaction with chm <newline> RNA polymerase II proximal promoter sequence-specific DNA binding ; GO:0000978 | inferred from biological aspect of ancestor with PANTHER:PTN000894784 <newline> DNA-binding transcription factor activity, RNA polymera…
FBgn0022097	Vacuolar H[+] ATPase 36kD subunit 1	Vha36-1	342.393	172.872	293.936	399.153	350.201	proton transmembrane transport ; GO:1902600 | inferred by curator from GO:0033181	vacuolar proton-transporting V-type ATPase, V1 domain ; GO:0000221 | inferred from sequence or structural similarity with SGD:S000000777 <newline> plasma membrane proton-transporting V-type ATPase complex ; GO:0033181 | inferred from mutant phenotype <newline> proton-transporting V-type ATPase complex ; GO:0033176 | inferred from biological aspect of ancestor with PANTHER:PTN002268884	proton-transporting ATPase activity, rotational mechanism ; GO:0046961 | contributes_to inferred by curator from GO:0033181 <newline> proton-transporting ATPase activity, rotational mechanism ; GO:0046961 | inferred from biological aspect of ancestor with PANTHER:PTN002268884
FBgn0003886	alpha-Tubulin at 85E	alphaTub85E	341.992	22.8537	255.962	201.556	298.413	microtubule-based process ; GO:0007017 | inferred from biological aspect of ancestor with PANTHER:PTN000172598 <newline> mitotic cell cycle ; GO:0000278 | inferred from biological aspect of ancestor with PANTHER:PTN000172598 <newline> unidimensional cell growth ; GO:0009826 | inferred from expression pattern <newline> microtubule cytoskeleton organization ; GO:0000226 | inferred from biological a…	microtubule ; GO:0005874 | inferred from direct assay <newline> spindle microtubule ; GO:0005876 | inferred from mutant phenotype <newline> cytoplasmic microtubule ; GO:0005881 | inferred from mutant phenotype <newline> cytoplasm ; GO:0005737 | inferred from biological aspect of ancestor with PANTHER:PTN000172598 <newline> microtubule ; GO:0005874 | inferred from biological aspect of ancestor wit…	GTPase activity ; GO:0003924 | inferred from electronic annotation with InterPro:IPR003008, InterPro:IPR008280 <newline> GTP binding ; GO:0005525 | inferred from biological aspect of ancestor with PANTHER:PTN000172598 <newline> structural constituent of cytoskeleton ; GO:0005200 | inferred from biological aspect of ancestor with PANTHER:PTN000172598 <newline> structural constituent of cytoskeleto…
FBgn0058191	-	CG40191	341.735	230.338	407.421	421.301	450.564	-	-	-
FBgn0036974	eukaryotic translation release factor 1	eRF1	341.278	280.384	438.216	519.085	591.667	translational termination ; GO:0006415 | inferred from mutant phenotype <newline> cytoplasmic translational termination ; GO:0002184 | inferred from biological aspect of ancestor with PANTHER:PTN000012042	cytosol ; GO:0005829 | inferred from biological aspect of ancestor with PANTHER:PTN000012041 <newline> translation release factor complex ; GO:0018444 | inferred from biological aspect of ancestor with PANTHER:PTN000012041	translation release factor activity, codon specific ; GO:0016149 | inferred from biological aspect of ancestor with PANTHER:PTN000012041 <newline> sequence-specific mRNA binding ; GO:1990825 | inferred from biological aspect of ancestor with PANTHER:PTN000012041
FBgn0023213	eukaryotic translation initiation factor 4G1	eIF4G1	341.249	473.099	613.507	435.597	391.427	mitotic cell cycle ; GO:0000278 | inferred from high throughput mutant phenotype <newline> regulation of translation ; GO:0006417 | inferred from mutant phenotype <newline> translation ; GO:0006412 | inferred from direct assay <newline> translational initiation ; GO:0006413 | inferred from sequence or structural similarity with HGNC:3296,SGD:S000003394 <newline> translational initiation ; GO:0006…	eukaryotic translation initiation factor 4F complex ; GO:0016281 | inferred from biological aspect of ancestor with PANTHER:PTN000583430 <newline> eukaryotic translation initiation factor 4F complex ; GO:0016281 | inferred from direct assay <newline> cytosol ; GO:0005829 | inferred from sequence or structural similarity <newline> cytosol ; GO:0005829 | inferred from high throughput direct assay <…	eukaryotic initiation factor 4E binding ; GO:0008190 | inferred from physical interaction with eIF4E1 inferred from physical interaction with eIF4E4 inferred from physical interaction with eIF4E5 inferred from physical interaction with eIF4E7 inferred from physical interaction with eIF4E3 <newline> translation initiation factor activity ; GO:0003743 | inferred from sequence or structural similari…
FBgn0032453	-	CG6180	339.705	120.669	271.933	321.357	335.599	biological_process ; GO:0008150 | no biological data available	cellular_component ; GO:0005575 | no biological data available	molecular_function ; GO:0003674 | no biological data available
FBgn0052423	alan shepard	shep	338.39	424.926	758.769	514.407	392.303	adult locomotory behavior ; GO:0008344 | inferred from mutant phenotype <newline> metamorphosis ; GO:0007552 | inferred from mutant phenotype <newline> response to gravity ; GO:0009629 | inferred from mutant phenotype <newline> gravitaxis ; GO:0042332 | inferred from mutant phenotype <newline> neuron remodeling ; GO:0016322 | inferred from mutant phenotype <newline> female courtship behavior ; GO…	ribonucleoprotein complex ; GO:1990904 | inferred from biological aspect of ancestor with PANTHER:PTN002768817 <newline> cytosol ; GO:0005829 | inferred from high throughput direct assay	RNA binding ; GO:0003723 | inferred from biological aspect of ancestor with PANTHER:PTN002768817 <newline> mRNA binding ; GO:0003729 | inferred from sequence or structural similarity
FBgn0027338	karyopherin alpha3	Kap-alpha3	337.617	318.6	395.273	364.443	385.902	NLS-bearing protein import into nucleus ; GO:0006607 | inferred from biological aspect of ancestor with PANTHER:PTN000593662 <newline> response to UV ; GO:0009411 | inferred from direct assay	nuclear pore ; GO:0005643 | inferred from biological aspect of ancestor with PANTHER:PTN000593662 <newline> nucleoplasm ; GO:0005654 | inferred from biological aspect of ancestor with PANTHER:PTN000593662 <newline> cytosol ; GO:0005829 | inferred from biological aspect of ancestor with PANTHER:PTN000593662	nuclear import signal receptor activity ; GO:0061608 | inferred from electronic annotation with InterPro:IPR002652, InterPro:IPR024931 <newline> myosin binding ; GO:0017022 | inferred from physical interaction with Myo10A <newline> Notch binding ; GO:0005112 | inferred from direct assay <newline> nuclear localization sequence binding ; GO:0008139 | inferred from biological aspect of ancestor with…
FBgn0037249	eukaryotic translation initiation factor 3 subunit a	eIF3a	337.189	256.748	278.157	253.801	248.864	formation of cytoplasmic translation initiation complex ; GO:0001732 | inferred from biological aspect of ancestor with PANTHER:PTN000360893 <newline> translation reinitiation ; GO:0002188 | inferred from biological aspect of ancestor with PANTHER:PTN000360893 <newline> translational initiation ; GO:0006413 | inferred from sequence or structural similarity <newline> regulation of translational in…	eukaryotic translation initiation factor 3 complex ; GO:0005852 | inferred from sequence or structural similarity with UniProtKB:Q7K550 <newline> cytosol ; GO:0005829 | inferred from sequence or structural similarity <newline> multi-eIF complex ; GO:0043614 | inferred from biological aspect of ancestor with PANTHER:PTN000360893 <newline> eukaryotic translation initiation factor 3 complex ; GO:000…	mRNA binding ; GO:0003729 | inferred from biological aspect of ancestor with PANTHER:PTN000360893 <newline> translation initiation factor activity ; GO:0003743 | inferred from sequence or structural similarity <newline> translation initiation factor activity ; GO:0003743 | contributes_to inferred from biological aspect of ancestor with PANTHER:PTN000360893 <newline> translation initiation factor …
FBgn0023175	Proteasome alpha7 subunit	Prosalpha7	335.101	267.985	250.584	303.789	280.015	ovarian follicle cell development ; GO:0030707 | inferred from mutant phenotype <newline> proteasomal protein catabolic process ; GO:0010498 | inferred from biological aspect of ancestor with PANTHER:PTN000174701 <newline> proteasome-mediated ubiquitin-dependent protein catabolic process ; GO:0043161 | inferred from biological aspect of ancestor with PANTHER:PTN000174701 <newline> proteasome-medi…	cytoplasm ; GO:0005737 | inferred from biological aspect of ancestor with PANTHER:PTN000174701 <newline> proteasome core complex, alpha-subunit complex ; GO:0019773 | inferred from sequence or structural similarity with UniProtKB:P40302 <newline> proteasome complex ; GO:0000502 | inferred from direct assay <newline> proteasome core complex, alpha-subunit complex ; GO:0019773 | inferred from biolo…	threonine-type endopeptidase activity ; GO:0004298 | inferred from electronic annotation with InterPro:IPR001353, InterPro:IPR023332 <newline> endopeptidase activity ; GO:0004175 | contributes_to inferred by curator from GO:0005839 <newline> endopeptidase activity ; GO:0004175 | inferred from biological aspect of ancestor with PANTHER:PTN000174701
FBgn0027095	Mesencephalic astrocyte-derived neurotrophic factor	Manf	332.842	129.038	286.838	334.672	382.739	synaptic transmission, dopaminergic ; GO:0001963 | inferred from mutant phenotype <newline> neuron projection development ; GO:0031175 | inferred from mutant phenotype <newline> dopamine metabolic process ; GO:0042417 | inferred from mutant phenotype <newline> neuron cellular homeostasis ; GO:0070050 | inferred from mutant phenotype <newline> neuron projection development ; GO:0031175 | inferred …	extracellular space ; GO:0005615 | inferred from biological aspect of ancestor with PANTHER:PTN000312771 <newline> endomembrane system ; GO:0012505 | inferred from high throughput direct assay <newline> extracellular region ; GO:0005576 | inferred from direct assay <newline> endoplasmic reticulum ; GO:0005783 | inferred from direct assay <newline> endoplasmic reticulum ; GO:0005783 | inferred fro…	-
FBgn0039858	Cyclin G	CycG	332.613	779.893	622.189	450.548	394.128	negative regulation of G1/S transition of mitotic cell cycle ; GO:2000134 | inferred from genetic interaction with CycE <newline> double-strand break repair ; GO:0006302 | inferred from mutant phenotype <newline> regulation of cyclin-dependent protein serine/threonine kinase activity ; GO:0000079 | inferred from biological aspect of ancestor with PANTHER:PTN000019791 <newline> positive regulation…	cyclin-dependent protein kinase holoenzyme complex ; GO:0000307 | inferred from biological aspect of ancestor with PANTHER:PTN000019791 <newline> polytene chromosome ; GO:0005700 | inferred from direct assay <newline> cytoplasm ; GO:0005737 | inferred from biological aspect of ancestor with PANTHER:PTN000019791 <newline> nucleus ; GO:0005634 | inferred from biological aspect of ancestor with PANT…	protein kinase activity ; GO:0004672 | contributes_to inferred from biological aspect of ancestor with PANTHER:PTN000019791 <newline> protein kinase binding ; GO:0019901 | inferred from biological aspect of ancestor with PANTHER:PTN000019791 <newline> protein phosphatase inhibitor activity ; GO:0004864 | inferred from physical interaction with wdb, wrd <newline> cyclin-dependent protein serine/th…
FBgn0027594	draper	drpr	331.899	145.182	536.44	555.693	425.936	phagocytosis, engulfment ; GO:0006911 | inferred from mutant phenotype <newline> phagocytosis ; GO:0006909 | traceable author statement <newline> apoptotic cell clearance ; GO:0043277 | inferred from mutant phenotype <newline> cell competition in a multicellular organism ; GO:0035212 | inferred from mutant phenotype <newline> phagocytosis ; GO:0006909 | inferred from mutant phenotype <newline> po…	plasma membrane ; GO:0005886 | inferred from direct assay <newline> axon ; GO:0030424 | inferred from mutant phenotype <newline> intrinsic component of membrane ; GO:0031224 | non-traceable author statement <newline> cytoplasm ; GO:0005737 | inferred from direct assay <newline> postsynapse ; GO:0098794 | inferred from mutant phenotype	protein binding ; GO:0005515 | inferred from physical interaction with UniProtKB:Q7JUY7 <newline> phosphatidylserine binding ; GO:0001786 | inferred from direct assay
FBgn0037702	-	CG8176	330.412	133.139	368.192	366.733	386.462	clathrin-dependent endocytosis ; GO:0072583 | inferred from biological aspect of ancestor with PANTHER:PTN000552124 <newline> clathrin coat assembly ; GO:0048268 | inferred from biological aspect of ancestor with PANTHER:PTN000552124 <newline> clathrin-dependent endocytosis ; GO:0072583 | inferred from sequence or structural similarity with HGNC:29002	cytoskeleton ; GO:0005856 | inferred from biological aspect of ancestor with PANTHER:PTN002747256 <newline> plasma membrane ; GO:0005886 | inferred from sequence or structural similarity with HGNC:29002 <newline> clathrin-coated pit ; GO:0005905 | inferred from biological aspect of ancestor with PANTHER:PTN000552124 <newline> clathrin-coated pit ; GO:0005905 | inferred from sequence or structural…	cytoskeletal protein binding ; GO:0008092 | inferred from biological aspect of ancestor with PANTHER:PTN002747256 <newline> phospholipid binding ; GO:0005543 | inferred from sequence model <newline> AP-2 adaptor complex binding ; GO:0035612 | inferred from sequence or structural similarity with HGNC:29002
FBgn0033717	-	CG8839	330.097	258.028	442.447	468.508	423.843	-	cytoplasm ; GO:0005737 | inferred from high throughput direct assay <newline> endomembrane system ; GO:0012505 | inferred from high throughput direct assay	-
FBgn0261394	Proteasome alpha3 subunit	Prosalpha3	327.466	259.095	249.438	278.926	246.163	proteasomal ubiquitin-independent protein catabolic process ; GO:0010499 | inferred from biological aspect of ancestor with PANTHER:PTN000174701 <newline> proteasome-mediated ubiquitin-dependent protein catabolic process ; GO:0043161 | inferred from biological aspect of ancestor with PANTHER:PTN000174701 <newline> proteasome-mediated ubiquitin-dependent protein catabolic process ; GO:0043161 | in…	proteasome core complex ; GO:0005839 | inferred from biological aspect of ancestor with PANTHER:PTN000174701 <newline> cytoplasm ; GO:0005737 | inferred from biological aspect of ancestor with PANTHER:PTN000174701 <newline> proteasome core complex, alpha-subunit complex ; GO:0019773 | inferred from sequence or structural similarity with UniProtKB:P40302 <newline> proteasome core complex ; GO:0005…	threonine-type endopeptidase activity ; GO:0004298 | inferred from electronic annotation with InterPro:IPR001353, InterPro:IPR023332 <newline> endopeptidase activity ; GO:0004175 | inferred from biological aspect of ancestor with PANTHER:PTN000174701 <newline> endopeptidase activity ; GO:0004175 | contributes_to inferred by curator from GO:0005839
FBgn0086134	Proteasome alpha2 subunit	Prosalpha2	325.779	300.251	284.218	339.35	313.112	proteasomal protein catabolic process ; GO:0010498 | inferred from biological aspect of ancestor with PANTHER:PTN000174701 <newline> proteasome-mediated ubiquitin-dependent protein catabolic process ; GO:0043161 | inferred from mutant phenotype <newline> proteasome-mediated ubiquitin-dependent protein catabolic process ; GO:0043161 | inferred by curator from GO:0005839 <newline> proteasomal ubiqu…	proteasome core complex ; GO:0005839 | inferred from direct assay <newline> nucleus ; GO:0005634 | inferred from biological aspect of ancestor with PANTHER:PTN000174701 <newline> proteasome core complex ; GO:0005839 | inferred from biological aspect of ancestor with PANTHER:PTN000174701 <newline> cytoplasm ; GO:0005737 | inferred from biological aspect of ancestor with PANTHER:PTN000174701 <newli…	threonine-type endopeptidase activity ; GO:0004298 | inferred from electronic annotation with InterPro:IPR001353, InterPro:IPR023332 <newline> endopeptidase activity ; GO:0004175 | inferred from biological aspect of ancestor with PANTHER:PTN000174701 <newline> endopeptidase activity ; GO:0004175 | contributes_to inferred by curator from GO:0005839
FBgn0032213	-	CG5390	324.149	158.482	232.785	277.29	309.632	proteolysis ; GO:0006508 | inferred from biological aspect of ancestor with PANTHER:PTN001207268	extracellular region ; GO:0005576 | inferred from high throughput direct assay <newline> extracellular space ; GO:0005615 | inferred from biological aspect of ancestor with PANTHER:PTN001207268	serine-type endopeptidase activity ; GO:0004252 | inferred from biological aspect of ancestor with PANTHER:PTN001207268 <newline> serine-type endopeptidase activity ; GO:0004252 | NOT inferred from key residues
FBgn0032961	-	CG1416	323.778	82.5719	276.847	426.83	441.633	-	-	ATPase activator activity ; GO:0001671 | inferred from electronic annotation with InterPro:IPR015310 <newline> chaperone binding ; GO:0051087 | inferred from electronic annotation with InterPro:IPR015310 <newline> Hsp90 protein binding ; GO:0051879 | inferred from electronic annotation with InterPro:IPR039981
FBgn0015622	Calnexin 99A	Cnx99A	321.547	216.896	291.125	334.476	386.413	protein folding ; GO:0006457 | inferred from biological aspect of ancestor with PANTHER:PTN000117401 <newline> protein stabilization ; GO:0050821 | inferred from mutant phenotype <newline> regulation of calcium ion transport into cytosol ; GO:0010522 | inferred from mutant phenotype <newline> endoplasmic reticulum unfolded protein response ; GO:0030968 | inferred from biological aspect of ancesto…	endoplasmic reticulum membrane ; GO:0005789 | inferred from biological aspect of ancestor with PANTHER:PTN000117401 <newline> endomembrane system ; GO:0012505 | inferred from high throughput direct assay <newline> plasma membrane ; GO:0005886 | inferred from sequence or structural similarity <newline> perinuclear endoplasmic reticulum ; GO:0097038 | inferred from direct assay	unfolded protein binding ; GO:0051082 | inferred from electronic annotation with InterPro:IPR001580 <newline> calcium ion binding ; GO:0005509 | inferred from biological aspect of ancestor with PANTHER:PTN000117401
FBgn0262716	Actin-related protein 3	Arp3	320.432	114.197	401.361	416.197	453.314	myoblast fusion ; GO:0007520 | inferred from mutant phenotype inferred from genetic interaction with WASp <newline> actin cytoskeleton organization ; GO:0030036 | inferred from mutant phenotype <newline> pseudocleavage involved in syncytial blastoderm formation ; GO:0030589 | inferred from physical interaction with Arpc1 <newline> chaeta development ; GO:0022416 | inferred from mutant phenotype <…	lamellipodium ; GO:0030027 | inferred from direct assay <newline> actin cortical patch ; GO:0030479 | inferred from biological aspect of ancestor with PANTHER:PTN000233796 <newline> Arp2/3 protein complex ; GO:0005885 | inferred from biological aspect of ancestor with PANTHER:PTN000233796 <newline> Arp2/3 protein complex ; GO:0005885 | inferred from sequence or structural similarity with HGNC:170…	ATP binding ; GO:0005524 | inferred from electronic annotation with InterPro:IPR015623 <newline> actin filament binding ; GO:0051015 | contributes_to inferred from biological aspect of ancestor with PANTHER:PTN000233796 <newline> structural constituent of cytoskeleton ; GO:0005200 | inferred from sequence or structural similarity with HGNC:170
FBgn0031453	Bacchus	Bacc	320.06	457.097	300.488	184.086	207.833	behavioral response to ethanol ; GO:0048149 | inferred from mutant phenotype	nucleus ; GO:0005634 | inferred from direct assay <newline> nucleoplasm ; GO:0005654 | inferred from direct assay	-
FBgn0053303	-	CG33303	318.573	147.861	274.799	238	270.84	protein N-linked glycosylation via asparagine ; GO:0018279 | inferred from biological aspect of ancestor with PANTHER:PTN000471615	integral component of membrane ; GO:0016021 | inferred from electronic annotation with InterPro:IPR007676 <newline> endomembrane system ; GO:0012505 | inferred from high throughput direct assay <newline> oligosaccharyltransferase complex ; GO:0008250 | inferred from biological aspect of ancestor with PANTHER:PTN000471615	dolichyl-diphosphooligosaccharide-protein glycotransferase activity ; GO:0004579 | inferred from biological aspect of ancestor with PANTHER:PTN000471615
FBgn0019624	Cytochrome c oxidase subunit 5A	COX5A	317.029	101.798	195.548	226.19	186.733	mitochondrial electron transport, cytochrome c to oxygen ; GO:0006123 | inferred from biological aspect of ancestor with PANTHER:PTN000367750 <newline> mitochondrial electron transport, cytochrome c to oxygen ; GO:0006123 | inferred from sequence or structural similarity with UniProtKB:P20674 <newline> positive regulation of cell cycle ; GO:0045787 | inferred from mutant phenotype	mitochondrial respiratory chain complex IV ; GO:0005751 | inferred from sequence or structural similarity with UniProtKB:P20674 <newline> mitochondrion ; GO:0005739 | inferred from high throughput direct assay <newline> mitochondrial respiratory chain complex IV ; GO:0005751 | inferred from biological aspect of ancestor with PANTHER:PTN000367750	cytochrome-c oxidase activity ; GO:0004129 | inferred from sequence or structural similarity with UniProtKB:P20674 <newline> cytochrome-c oxidase activity ; GO:0004129 | inferred from biological aspect of ancestor with PANTHER:PTN000367750
FBgn0029903	pod1 coronin	pod1	315.914	243.401	471.139	388.324	295.444	axon guidance ; GO:0007411 | inferred from mutant phenotype <newline> actin filament organization ; GO:0007015 | inferred from biological aspect of ancestor with PANTHER:PTN000091698 <newline> AMPA glutamate receptor clustering ; GO:0097113 | inferred from mutant phenotype <newline> actin cytoskeleton reorganization ; GO:0031532 | inferred from direct assay	Golgi apparatus ; GO:0005794 | inferred from electronic annotation with InterPro:IPR027331 <newline> actin filament ; GO:0005884 | colocalizes_with inferred from direct assay <newline> neuromuscular junction ; GO:0031594 | inferred from direct assay <newline> cytoplasmic microtubule ; GO:0005881 | colocalizes_with inferred from direct assay <newline> growth cone ; GO:0030426 | inferred from direc…	actin filament binding ; GO:0051015 | inferred from biological aspect of ancestor with PANTHER:PTN000091698 <newline> microtubule binding ; GO:0008017 | inferred from direct assay <newline> actin filament binding ; GO:0051015 | inferred from direct assay <newline> protein binding, bridging ; GO:0030674 | inferred from direct assay
FBgn0003607	Suppressor of variegation 205	Su(var)205	315.542	149.07	291.643	286.451	264.829	telomere maintenance ; GO:0000723 | inferred from mutant phenotype <newline> regulation of apoptotic process ; GO:0042981 | inferred from mutant phenotype <newline> regulation of histone methylation ; GO:0031060 | inferred from mutant phenotype <newline> gene silencing ; GO:0016458 | inferred from direct assay inferred from mutant phenotype <newline> negative regulation of gene expression ; GO:00…	nuclear heterochromatin ; GO:0005720 | inferred from direct assay <newline> polytene chromosome chromocenter ; GO:0005701 | inferred from direct assay <newline> polytene chromosome chromocenter ; GO:0005701 | traceable author statement <newline> condensed nuclear chromosome, centromeric region ; GO:0000780 | inferred from direct assay <newline> nucleus ; GO:0005634 | inferred from direct assay <n…	chromatin binding ; GO:0003682 | inferred from direct assay <newline> methylated histone binding ; GO:0035064 | traceable author statement <newline> chromatin binding ; GO:0003682 | inferred from mutant phenotype <newline> protein binding ; GO:0005515 | inferred from physical interaction with ADD1 inferred from physical interaction with HIPP1 <newline> rDNA binding ; GO:0000182 | inferred from di…
FBgn0262125	Secretory 23	Sec23	312.597	175.859	297.158	327.377	314.256	intracellular protein transport ; GO:0006886 | inferred from electronic annotation with InterPro:IPR006895, InterPro:IPR006896, InterPro:IPR006900 <newline> regulation of cell shape ; GO:0008360 | inferred from mutant phenotype <newline> lumen formation, open tracheal system ; GO:0035149 | inferred from mutant phenotype <newline> positive regulation of cell-cell adhesion ; GO:0022409 | inferred f…	endoplasmic reticulum exit site ; GO:0070971 | inferred from biological aspect of ancestor with PANTHER:PTN000124617 <newline> COPII vesicle coat ; GO:0030127 | inferred from biological aspect of ancestor with PANTHER:PTN000124617 <newline> COPII vesicle coat ; GO:0030127 | inferred from sequence or structural similarity with SGD:S000006385 <newline> endoplasmic reticulum exit site ; GO:0070971 |…	zinc ion binding ; GO:0008270 | inferred from electronic annotation with InterPro:IPR006895, InterPro:IPR036174 <newline> GTPase activator activity ; GO:0005096 | inferred from biological aspect of ancestor with PANTHER:PTN000124617 <newline> GTPase activator activity ; GO:0005096 | inferred from sequence or structural similarity with SGD:S000006385
FBgn0028691	Regulatory particle non-ATPase 9	Rpn9	312.397	346.408	300.734	310.692	313.794	ubiquitin-dependent protein catabolic process ; GO:0006511 | inferred from biological aspect of ancestor with PANTHER:PTN000056911 <newline> proteasome-mediated ubiquitin-dependent protein catabolic process ; GO:0043161 | inferred by curator from GO:0005838 <newline> proteasome assembly ; GO:0043248 | inferred from biological aspect of ancestor with PANTHER:PTN000056911	proteasome regulatory particle, lid subcomplex ; GO:0008541 | inferred from sequence or structural similarity with SGD:S000002835 <newline> proteasome regulatory particle ; GO:0005838 | inferred from direct assay <newline> cytosol ; GO:0005829 | inferred from biological aspect of ancestor with PANTHER:PTN000056911 <newline> nucleus ; GO:0005634 | inferred from biological aspect of ancestor with P…	structural molecule activity ; GO:0005198 | inferred from biological aspect of ancestor with PANTHER:PTN000056911
FBgn0036740	Vacuolar protein sorting 60	Vps60	312.054	128.161	304.501	380.244	353.924	vacuolar transport ; GO:0007034 | inferred from electronic annotation with InterPro:IPR005024 <newline> endosome transport via multivesicular body sorting pathway ; GO:0032509 | inferred from sequence or structural similarity with SGD:S000002894	ESCRT III complex ; GO:0000815 | non-traceable author statement	molecular_function ; GO:0003674 | no biological data available
FBgn0037468	-	CG1943	311.854	208.836	447.525	406.546	363.61	wing disc dorsal/ventral pattern formation ; GO:0048190 | inferred from genetic interaction with Bx, ap	-	-
FBgn0034654	eukaryotic translation initiation factor 3 subunit k	eIF3k	311.711	122.352	244.087	246.898	245.481	regulation of translational initiation ; GO:0006446 | inferred from electronic annotation with InterPro:IPR016020 <newline> translational initiation ; GO:0006413 | inferred from sequence or structural similarity with HGNC:24656	eukaryotic translation initiation factor 3 complex ; GO:0005852 | inferred from biological aspect of ancestor with PANTHER:PTN000314720 <newline> cytoplasm ; GO:0005737 | inferred from sequence or structural similarity with HGNC:24656 <newline> eukaryotic translation initiation factor 3 complex ; GO:0005852 | inferred from sequence or structural similarity with HGNC:24656	ribosome binding ; GO:0043022 | inferred from electronic annotation with InterPro:IPR016020 <newline> translation initiation factor activity ; GO:0003743 | contributes_to inferred from sequence or structural similarity with HGNC:24656 <newline> translation initiation factor activity ; GO:0003743 | contributes_to inferred from biological aspect of ancestor with PANTHER:PTN000314720
FBgn0026418	Hsc70Cb	Hsc70Cb	310.881	244.017	471.63	421.857	441.292	-	cytosol ; GO:0005829 | inferred from biological aspect of ancestor with PANTHER:PTN000452854 <newline> cytoplasm ; GO:0005737 | inferred from high throughput direct assay <newline> nucleus ; GO:0005634 | inferred from high throughput direct assay <newline> cytosol ; GO:0005829 | inferred from high throughput direct assay <newline> nucleus ; GO:0005634 | inferred from biological aspect of ancestor…	-
FBgn0034368	zonda	zda	309.795	163.935	316.732	337.715	332.046	-	endomembrane system ; GO:0012505 | inferred from high throughput direct assay	-
FBgn0011016	Signal sequence receptor beta	SsRbeta	309.051	182.26	263.47	285.535	336.986	-	integral component of membrane ; GO:0016021 | inferred from electronic annotation with InterPro:IPR008856 <newline> endoplasmic reticulum ; GO:0005783 | inferred from biological aspect of ancestor with PANTHER:PTN000983375 <newline> endomembrane system ; GO:0012505 | inferred from high throughput direct assay	-
FBgn0034180	Eps15 homology domain containing protein-binding protein 1	Ehbp1	308.908	133.4	239.446	247.814	231.707	positive regulation of Notch signaling pathway ; GO:0045747 | inferred from mutant phenotype <newline> sensory organ precursor cell division ; GO:0045035 | inferred from mutant phenotype <newline> actin cytoskeleton organization ; GO:0030036 | inferred from biological aspect of ancestor with PANTHER:PTN001141409 <newline> regulation of basement membrane organization ; GO:0110011 | inferred from m…	microtubule organizing center ; GO:0005815 | inferred from biological aspect of ancestor with PANTHER:PTN001141409 <newline> plasma membrane ; GO:0005886 | inferred from direct assay <newline> cell cortex ; GO:0005938 | inferred from direct assay <newline> filamentous actin ; GO:0031941 | inferred from biological aspect of ancestor with PANTHER:PTN001141409	-
FBgn0010288	Ubiquitin carboxy-terminal hydrolase	Uch	306.135	229.746	287.03	301.957	306.687	ubiquitin-dependent protein catabolic process ; GO:0006511 | inferred from electronic annotation with InterPro:IPR001578 <newline> protein deubiquitination ; GO:0016579 | inferred from biological aspect of ancestor with PANTHER:PTN000063280 <newline> protein deubiquitination ; GO:0016579 | inferred from direct assay	cytoplasm ; GO:0005737 | inferred from biological aspect of ancestor with PANTHER:PTN000063280	thiol-dependent ubiquitin-specific protease activity ; GO:0004843 | inferred from direct assay <newline> thiol-dependent ubiquitin-specific protease activity ; GO:0004843 | inferred from biological aspect of ancestor with PANTHER:PTN000063280
FBgn0013269	FK506-binding protein 39kD	Fkbp39	306.106	91.6991	227.243	203.911	244.459	negative regulation of macroautophagy ; GO:0016242 | inferred from mutant phenotype <newline> negative regulation of autophagy ; GO:0010507 | inferred from mutant phenotype <newline> juvenile hormone mediated signaling pathway ; GO:0035626 | inferred from mutant phenotype	heterochromatin ; GO:0000792 | inferred from direct assay	juvenile hormone response element binding ; GO:0070594 | inferred from direct assay <newline> FK506 binding ; GO:0005528 | inferred from direct assay <newline> protein binding ; GO:0005515 | inferred from physical interaction with Chd64
FBgn0014455	Adenosylhomocysteinase	Ahcy	305.935	77.7594	243.459	222.559	228.787	S-adenosylhomocysteine catabolic process ; GO:0019510 | inferred from mutant phenotype <newline> S-adenosylmethionine cycle ; GO:0033353 | inferred from biological aspect of ancestor with PANTHER:PTN000602759	cytosol ; GO:0005829 | inferred from biological aspect of ancestor with PANTHER:PTN000602759	adenosylhomocysteinase activity ; GO:0004013 | inferred from biological aspect of ancestor with PANTHER:PTN000602759 <newline> adenosylhomocysteinase activity ; GO:0004013 | inferred from sequence or structural similarity with UniProtKB:P39954
FBgn0030608	Lipid storage droplet-2	Lsd-2	305.706	234.463	406.602	429.414	435.476	sequestering of triglyceride ; GO:0030730 | inferred from mutant phenotype <newline> regulation of transport ; GO:0051049 | inferred from mutant phenotype <newline> lipid storage ; GO:0019915 | inferred from expression pattern inferred from mutant phenotype <newline> lipid transport ; GO:0006869 | inferred from expression pattern <newline> lipid droplet transport along microtubule ; GO:0031887 | …	lipid droplet ; GO:0005811 | inferred from direct assay <newline> cytosol ; GO:0005829 | inferred from direct assay	protein binding ; GO:0005515 | inferred from physical interaction with klar
FBgn0023143	Ubiquitin activating enzyme 1	Uba1	304.362	531.158	467.344	409.458	416.542	ubiquitin-dependent protein catabolic process ; GO:0006511 | inferred from biological aspect of ancestor with PANTHER:PTN000102404 <newline> cellular response to DNA damage stimulus ; GO:0006974 | inferred from biological aspect of ancestor with PANTHER:PTN000102404 <newline> glucose homeostasis ; GO:0042593 | inferred from mutant phenotype <newline> protein ubiquitination ; GO:0016567 | inferred…	plasma membrane ; GO:0005886 | inferred from high throughput direct assay <newline> cytoplasm ; GO:0005737 | inferred from biological aspect of ancestor with PANTHER:PTN000102040 <newline> nucleus ; GO:0005634 | inferred from biological aspect of ancestor with PANTHER:PTN000102404 <newline> dendrite ; GO:0030425 | inferred from mutant phenotype	ubiquitin activating enzyme activity ; GO:0004839 | inferred from direct assay <newline> ubiquitin activating enzyme activity ; GO:0004839 | inferred from biological aspect of ancestor with PANTHER:PTN000102404
FBgn0053494	-	CG33494	303.647	30.3688	339.909	355.053	390.259	-	-	-
FBgn0010391	Signal recognition particle receptor alpha	SrpRalpha	303.475	95.2078	172.48	244.216	197.539	SRP-dependent cotranslational protein targeting to membrane ; GO:0006614 | inferred from electronic annotation with InterPro:IPR000897, InterPro:IPR013822 <newline> protein targeting ; GO:0006605 | inferred from biological aspect of ancestor with PANTHER:PTN000169915 <newline> axonogenesis ; GO:0007409 | inferred from expression pattern <newline> regulation of protein secretion ; GO:0050708 | inf…	signal recognition particle receptor complex ; GO:0005785 | inferred from electronic annotation with InterPro:IPR007222 <newline> membrane ; GO:0016020 | inferred from biological aspect of ancestor with PANTHER:PTN000169915 <newline> endomembrane system ; GO:0012505 | inferred from high throughput direct assay <newline> endoplasmic reticulum membrane ; GO:0005789 | inferred from biological aspect…	GTP binding ; GO:0005525 | inferred from electronic annotation with InterPro:IPR000897, InterPro:IPR007222, InterPro:IPR013822 <newline> GTPase activity ; GO:0003924 | inferred from biological aspect of ancestor with PANTHER:PTN000169915 <newline> RNA binding ; GO:0003723 | non-traceable author statement <newline> signal recognition particle binding ; GO:0005047 | inferred from biological aspect …
FBgn0058045	-	CG40045	303.332	137.596	313.183	382.567	376.947	proteasome-mediated ubiquitin-dependent protein catabolic process ; GO:0043161 | inferred from biological aspect of ancestor with PANTHER:PTN000629795 <newline> protein polyubiquitination ; GO:0000209 | inferred from sequence or structural similarity with HGNC:12482 <newline> ubiquitin-dependent protein catabolic process ; GO:0006511 | inferred from biological aspect of ancestor with PANTHER:PTN0…	-	ubiquitin-protein transferase activity ; GO:0004842 | inferred from sequence or structural similarity with HGNC:12482 <newline> ubiquitin conjugating enzyme activity ; GO:0061631 | inferred from biological aspect of ancestor with PANTHER:PTN000629793
FBgn0036237	viral IAP-associated factor	viaf	302.932	29.2783	526.721	601.755	547.861	regulation of cysteine-type endopeptidase activity involved in apoptotic process ; GO:0043281 | inferred from sequence or structural similarity with UniProtKB:Q9H2J4	cytoplasm ; GO:0005737 | inferred from sequence or structural similarity with UniProtKB:Q9H2J4	-
FBgn0027590	Glutathione S transferase E12	GstE12	301.874	237.451	172.889	197.663	200.629	glutathione metabolic process ; GO:0006749 | inferred from biological aspect of ancestor with PANTHER:PTN001679864 <newline> glutathione metabolic process ; GO:0006749 | inferred from direct assay	cytoplasm ; GO:0005737 | inferred from biological aspect of ancestor with PANTHER:PTN001679864 <newline> cytoplasm ; GO:0005737 | inferred from sequence or structural similarity with RGD:70952	glutathione transferase activity ; GO:0004364 | inferred from biological aspect of ancestor with PANTHER:PTN001679864 <newline> glutathione transferase activity ; GO:0004364 | inferred from direct assay
FBgn0032172	-	CG5850	300.502	56.2333	378.866	454.474	374.683	-	integral component of membrane ; GO:0016021 | inferred from biological aspect of ancestor with PANTHER:PTN000603211	-
FBgn0001089	beta galactosidase	Gal	299.644	17.97	177.121	211.599	159.355	galactose metabolic process ; GO:0006012 | inferred from direct assay	vacuole ; GO:0005773 | inferred from biological aspect of ancestor with PANTHER:PTN000602923	protein homodimerization activity ; GO:0042803 | inferred from physical interaction with Gal <newline> beta-galactosidase activity ; GO:0004565 | inferred from direct assay <newline> beta-galactosidase activity ; GO:0004565 | inferred from biological aspect of ancestor with PANTHER:PTN000602923
FBgn0004888	Succinyl-coenzyme A synthetase alpha subunit 1	Scsalpha1	298.986	188.732	273.707	329.241	282.935	tricarboxylic acid cycle ; GO:0006099 | inferred from sequence or structural similarity with UniProtKB:P53597 <newline> succinate metabolic process ; GO:0006105 | inferred from biological aspect of ancestor with PANTHER:PTN000122012 <newline> succinyl-CoA metabolic process ; GO:0006104 | inferred from biological aspect of ancestor with PANTHER:PTN000122012 <newline> nucleoside triphosphate biosyn…	cytosol ; GO:0005829 | inferred from biological aspect of ancestor with PANTHER:PTN000122012 <newline> succinate-CoA ligase complex (GDP-forming) ; GO:0045244 | inferred from sequence or structural similarity with UniProtKB:P53597 <newline> mitochondrion ; GO:0005739 | inferred from high throughput direct assay <newline> mitochondrion ; GO:0005739 | inferred from biological aspect of ancestor wit…	cofactor binding ; GO:0048037 | inferred from electronic annotation with InterPro:IPR003781 <newline> succinate-CoA ligase (ADP-forming) activity ; GO:0004775 | inferred from biological aspect of ancestor with PANTHER:PTN000122012 <newline> nucleoside diphosphate kinase activity ; GO:0004550 | inferred from biological aspect of ancestor with PANTHER:PTN000122012 <newline> succinyl-CoA hydrolase a…
FBgn0262737	mushroom-body expressed	mub	298.214	261.49	125.279	126.279	78.4119	regulation of alternative mRNA splicing, via spliceosome ; GO:0000381 | inferred from mutant phenotype inferred from high throughput mutant phenotype	nucleus ; GO:0005634 | inferred by curator from GO:0000381	RNA binding ; GO:0003723 | inferred from electronic annotation with InterPro:IPR004088
FBgn0037632	Chaperonin containing TCP1 subunit 7	CCT7	298.157	121.783	414.383	410.669	458.814	protein folding ; GO:0006457 | inferred from electronic annotation with InterPro:IPR002194, InterPro:IPR012720	cytosol ; GO:0005829 | inferred from high throughput direct assay <newline> chaperonin-containing T-complex ; GO:0005832 | inferred from biological aspect of ancestor with PANTHER:PTN000143937	ATP binding ; GO:0005524 | inferred from electronic annotation with InterPro:IPR002194, InterPro:IPR002423, InterPro:IPR012720 <newline> unfolded protein binding ; GO:0051082 | inferred from electronic annotation with InterPro:IPR002194, InterPro:IPR012720
FBgn0002780	modulo	mod	298.128	159.667	389.458	330.092	466.797	mRNA cis splicing, via spliceosome ; GO:0045292 | inferred from biological aspect of ancestor with PANTHER:PTN000567445 <newline> regulation of alternative mRNA splicing, via spliceosome ; GO:0000381 | inferred from biological aspect of ancestor with PANTHER:PTN000567445	nuclear speck ; GO:0016607 | inferred from biological aspect of ancestor with PANTHER:PTN000567445 <newline> nucleolus ; GO:0005730 | inferred from direct assay <newline> nucleus ; GO:0005634 | inferred from biological aspect of ancestor with PANTHER:PTN000567445 <newline> nucleus ; GO:0005634 | inferred from direct assay <newline> protein-containing complex ; GO:0032991 | inferred from physical …	sequence-specific DNA binding ; GO:0043565 | inferred from direct assay <newline> DNA binding ; GO:0003677 | inferred from direct assay <newline> RNA binding ; GO:0003723 | inferred from biological aspect of ancestor with PANTHER:PTN000567445 <newline> protein binding ; GO:0005515 | inferred from physical interaction with nej
FBgn0029882	-	CG3226	296.698	45.0672	209.061	293.877	279.212	heart development ; GO:0007507 | inferred from mutant phenotype <newline> heart development ; GO:0007507 | inferred from biological aspect of ancestor with PANTHER:PTN000322964	nucleus ; GO:0005634 | inferred from biological aspect of ancestor with PANTHER:PTN000322962	S100 protein binding ; GO:0044548 | inferred from electronic annotation with InterPro:IPR037893 <newline> tubulin binding ; GO:0015631 | inferred from electronic annotation with InterPro:IPR037893 <newline> ubiquitin protein ligase binding ; GO:0031625 | inferred from electronic annotation with InterPro:IPR037893
FBgn0004449	Tenascin major	Ten-m	296.127	228.75	798.136	630.021	378.188	postsynaptic membrane organization ; GO:0001941 | inferred from mutant phenotype <newline> cytoplasmic microtubule organization ; GO:0031122 | inferred from mutant phenotype <newline> regulation of homotypic cell-cell adhesion ; GO:0034110 | inferred from mutant phenotype <newline> compound eye photoreceptor development ; GO:0042051 | inferred from mutant phenotype <newline> compound eye morphoge…	neuronal cell body ; GO:0043025 | inferred from direct assay <newline> neuromuscular junction ; GO:0031594 | inferred from direct assay <newline> extracellular matrix ; GO:0031012 | inferred from sequence or structural similarity <newline> plasma membrane ; GO:0005886 | inferred from high throughput direct assay <newline> postsynaptic membrane ; GO:0045211 | inferred from direct assay <newline> i…	identical protein binding ; GO:0042802 | inferred from direct assay <newline> protein binding ; GO:0005515 | inferred from physical interaction with UniProtKB:Q9VYN8 <newline> filamin binding ; GO:0031005 | inferred from direct assay <newline> protein homodimerization activity ; GO:0042803 | inferred from direct assay <newline> protein binding ; GO:0005515 | inferred from physical interaction wit…
FBgn0010488	NAT1	NAT1	295.497	949.802	484.789	396.307	365.654	translational initiation ; GO:0006413 | inferred from sequence or structural similarity with SGD:S000003017 <newline> chaeta development ; GO:0022416 | inferred from mutant phenotype	eukaryotic translation initiation factor 4F complex ; GO:0016281 | inferred from biological aspect of ancestor with PANTHER:PTN000583430	mRNA binding ; GO:0003729 | inferred from sequence or structural similarity with SGD:S000003017 <newline> translation initiation factor activity ; GO:0003743 | inferred from biological aspect of ancestor with PANTHER:PTN000583430 <newline> mRNA binding ; GO:0003729 | inferred from biological aspect of ancestor with PANTHER:PTN000583430 <newline> translation initiation factor activity ; GO:0003743…
FBgn0039160	-	CG5510	294.954	70.8843	214.139	280.137	237.548	endoplasmic reticulum organization ; GO:0007029 | inferred from biological aspect of ancestor with PANTHER:PTN000259611 <newline> endoplasmic reticulum to Golgi vesicle-mediated transport ; GO:0006888 | inferred from biological aspect of ancestor with PANTHER:PTN000259611 <newline> Golgi organization ; GO:0007030 | inferred from biological aspect of ancestor with PANTHER:PTN000259611	endomembrane system ; GO:0012505 | inferred from high throughput direct assay <newline> endoplasmic reticulum-Golgi intermediate compartment ; GO:0005793 | inferred from biological aspect of ancestor with PANTHER:PTN000259611 <newline> Golgi membrane ; GO:0000139 | inferred from biological aspect of ancestor with PANTHER:PTN000259611 <newline> endoplasmic reticulum membrane ; GO:0005789 | inferre…	mannose binding ; GO:0005537 | inferred from biological aspect of ancestor with PANTHER:PTN000259611
FBgn0262512	Vacuolar H[+] ATPase 14kD subunit 1	Vha14-1	294.84	127.07	238.327	334.051	328.639	ion transmembrane transport ; GO:0034220 | inferred from electronic annotation with InterPro:IPR008218, InterPro:IPR036906 <newline> proton transmembrane transport ; GO:1902600 | inferred by curator from GO:0033181	membrane ; GO:0016020 | inferred from biological aspect of ancestor with PANTHER:PTN001015339 <newline> plasma membrane proton-transporting V-type ATPase complex ; GO:0033181 | inferred from mutant phenotype <newline> vacuolar proton-transporting V-type ATPase, V1 domain ; GO:0000221 | inferred from sequence or structural similarity with SGD:S000003252	proton-transporting ATPase activity, rotational mechanism ; GO:0046961 | inferred from electronic annotation with InterPro:IPR005772 <newline> proton-transporting ATPase activity, rotational mechanism ; GO:0046961 | contributes_to inferred by curator from GO:0033181 <newline> ATPase-coupled ion transmembrane transporter activity ; GO:0042625 | inferred from biological aspect of ancestor with PANT…
FBgn0032036	-	CG13384	294.239	46.7741	359.592	444.823	393.082	amino acid transmembrane transport ; GO:0003333 | inferred from sequence or structural similarity with Eaat1 <newline> amino acid transmembrane transport ; GO:0003333 | inferred from biological aspect of ancestor with PANTHER:PTN000535793	vacuolar membrane ; GO:0005774 | inferred from biological aspect of ancestor with PANTHER:PTN001119389	amino acid transmembrane transporter activity ; GO:0015171 | inferred from biological aspect of ancestor with PANTHER:PTN000535793 <newline> amino acid transmembrane transporter activity ; GO:0015171 | inferred from sequence or structural similarity with Eaat1
FBgn0001105	G protein beta-subunit 13F	Gbeta13F	294.096	327.656	457.489	318.904	253.804	regulation of gastrulation ; GO:0010470 | inferred from mutant phenotype <newline> apical protein localization ; GO:0045176 | traceable author statement <newline> cell adhesion involved in heart morphogenesis ; GO:0061343 | inferred from mutant phenotype <newline> convergent extension involved in gastrulation ; GO:0060027 | inferred from mutant phenotype <newline> mesectoderm development ; GO:004…	plasma membrane ; GO:0005886 | inferred from direct assay <newline> heterotrimeric G-protein complex ; GO:0005834 | inferred from direct assay	molecular_function ; GO:0003674 | no biological data available
FBgn0259715	-	CG42369	293.81	5.68971	132.404	102.266	96.7372	biological_process ; GO:0008150 | no biological data available	cellular_component ; GO:0005575 | no biological data available	molecular_function ; GO:0003674 | no biological data available
FBgn0001941	infertile crescent	ifc	292.867	80.5331	478.346	431.344	392.571	spermatogenesis ; GO:0007283 | traceable author statement <newline> ceramide biosynthetic process ; GO:0046513 | inferred from biological aspect of ancestor with PANTHER:PTN001767866 <newline> spindle assembly involved in male meiosis ; GO:0007053 | inferred from mutant phenotype	integral component of membrane ; GO:0016021 | inferred from electronic annotation with InterPro:IPR011388 <newline> mitochondrion ; GO:0005739 | inferred from direct assay <newline> mitochondrion ; GO:0005739 | traceable author statement <newline> plasma membrane ; GO:0005886 | inferred from sequence or structural similarity <newline> contractile ring ; GO:0070938 | inferred from direct assay <ne…	sphingolipid delta-4 desaturase activity ; GO:0042284 | inferred from biological aspect of ancestor with PANTHER:PTN001767866 <newline> sphingolipid delta-4 desaturase activity ; GO:0042284 | inferred from direct assay
FBgn0011747	Ankyrin	Ank	291.923	439.577	410.151	278.435	303.28	signal transduction ; GO:0007165 | inferred from electronic annotation with InterPro:IPR000488 <newline> cytoskeletal anchoring at plasma membrane ; GO:0007016 | inferred from direct assay	plasma membrane ; GO:0005886 | inferred from direct assay <newline> fusome ; GO:0045169 | NOT inferred from direct assay <newline> plasma membrane ; GO:0005886 | inferred from high throughput direct assay <newline> spectrosome ; GO:0045170 | inferred from direct assay	-
[truncated: 17,090 more rows]
