# Supplementary material for: Comparative RNA-Seq analyses of Drosophila plasmatocytes reveal gene specific signatures in response to clean injury and septic injury
Source: PLoS One. 2020 Jun 29;15(6):e0235294. doi: 10.1371/journal.pone.0235294 (PMC7323993; doi:10.1371/journal.pone.0235294)
Supplement: S2 File — Results of the differential gene expression analysis between unchallenged plasmatocytes and L3 whole larvae. Cut-off values are fold change ≥ 2, logCPM > 2, P-value < 0.05. (XLSX) [file pone.0235294.s005.xlsx]

## Sheet: Diff. Expression RUVseq
CG	Full name	Gene	FBgn	FC	logFC	logCPM	Pvalue	FDR
CG42566	-	CG42566	FBgn0260768	96.4769	6.59211	8.88378	6.12859e-28	8.47473e-27
CR42715	long non-coding RNA:CR42715	lncRNA:CR42715	FBgn0261632	81.901	6.35581	3.40833	5.75226e-18	2.89346e-17
CG43236	-	CG43236	FBgn0262881	78.3935	6.29266	7.47477	2.17835e-17	1.03654e-16
CG31777	-	CG31777	FBgn0051777	70.3119	6.1357	7.96077	7.39389e-34	1.85877e-32
CG31359	Heat-shock-protein-70Bb	Hsp70Bb	FBgn0013278	55.0687	5.78316	3.06217	2.7511e-15	1.09995e-14
CG33458	-	CG33458	FBgn0053458	53.7107	5.74714	3.27086	6.89747e-31	1.31451e-29
CG14946	firelighter	firl	FBgn0032405	53.3556	5.73757	10.074	4.25418e-38	1.58111e-36
CG10131	beta Hydroxy acid dehydrogenase 2	Had2	FBgn0033949	52.9	5.72519	10.4296	7.28064e-34	1.83443e-32
CG33465	-	CG33465	FBgn0053465	49.7242	5.63588	3.85125	7.84565e-19	4.27726e-18
CG8501	-	CG8501	FBgn0033724	49.6349	5.63328	11.5062	1.46057e-41	7.63525e-40
CG31770	Hemese	He	FBgn0028430	49.0501	5.61618	9.89518	1.15913e-33	2.8752e-32
CG4099	Scavenger receptor class C, type I	Sr-CI	FBgn0014033	48.9921	5.61448	10.3453	1.24391e-27	1.65269e-26
CG6310	-	CG6310	FBgn0036121	48.9338	5.61276	8.71556	2.62312e-44	1.83405e-42
CG42369	-	CG42369	FBgn0259715	43.6924	5.44931	7.43525	4.84933e-18	2.46253e-17
CG4950	-	CG4950	FBgn0036587	43.5088	5.44324	9.03488	7.02376e-33	1.6577e-31
CG13117	-	CG13117	FBgn0032140	41.8673	5.38775	8.71576	6.64143e-25	6.62781e-24
CG33461	-	CG33461	FBgn0053461	37.3711	5.22385	3.99097	8.92355e-24	7.91655e-23
CG42711	-	CG42711	FBgn0261628	36.9195	5.20631	6.07809	8.30047e-32	1.72277e-30
CG14193	Heterochromatin Protein 1D3 chromoshadow domain	HP1D3csd	FBgn0030994	36.7252	5.1987	5.78548	7.37842e-38	2.6541e-36
CG45095	-	CG45095	FBgn0266534	36.4311	5.1871	6.08164	2.91805e-17	1.37218e-16
CG31219	-	CG31219	FBgn0051219	35.3479	5.14355	4.04794	1.57947e-05	3.05384e-05
CG5397	-	CG5397	FBgn0031327	34.6351	5.11416	10.8007	2.49235e-23	2.12515e-22
CG2958	lectin-24Db	lectin-24Db	FBgn0040102	33.9275	5.08438	8.79209	3.10759e-35	8.84596e-34
CG4259	-	CG4259	FBgn0031389	33.4519	5.06401	8.42239	3.3677e-33	8.15464e-32
CG6698	NtR	NtR	FBgn0029147	33.2758	5.0564	8.73989	6.68132e-36	2.00386e-34
CG1092	-	CG1092	FBgn0037228	33.0878	5.04823	9.39384	1.01162e-30	1.89883e-29
CG1787	Hexosaminidase 2	Hexo2	FBgn0041629	32.6731	5.03003	10.065	1.78184e-27	2.30711e-26
			FBgn0040813	32.6217	5.02776	9.44915	1.50134e-21	1.06705e-20
CG1803	regucalcin	regucalcin	FBgn0030362	32.3468	5.01555	13.6714	1.32363e-34	3.56806e-33
CG9148	supercoiling factor	scf	FBgn0025682	32.0594	5.00267	10.4776	5.27435e-33	1.26347e-31
CG17795	methuselah-like 2	mthl2	FBgn0035623	30.698	4.94007	7.97773	5.66194e-23	4.68839e-22
CG4927	-	CG4927	FBgn0034139	30.3114	4.92179	7.11538	8.94322e-33	2.09744e-31
CG31337	-	CG31337	FBgn0051337	29.4101	4.87824	7.10765	2.18352e-34	5.74755e-33
CG33462	-	CG33462	FBgn0053462	28.8727	4.85163	4.34471	1.77411e-12	5.61282e-12
CG8936	Actin-related protein 2/3 complex, subunit 3B	Arpc3B	FBgn0065032	27.6175	4.78751	8.85793	7.09052e-36	2.1209e-34
CG43175	-	CG43175	FBgn0262794	26.8987	4.74947	4.04734	1.58275e-06	3.3345e-06
CG8942	Nimrod C1	NimC1	FBgn0259896	26.5519	4.73074	9.64538	2.56512e-26	2.97985e-25
CG9372	-	CG9372	FBgn0036891	26.4549	4.72546	8.31261	7.11387e-28	9.77676e-27
CG34331	-	CG34331	FBgn0085360	26.4389	4.72459	7.77223	1.96195e-35	5.6714e-34
CG4250	-	CG4250	FBgn0034761	26.0566	4.70358	8.04517	1.52279e-30	2.81112e-29
CG8046	-	CG8046	FBgn0033388	25.7328	4.68554	5.77001	6.24511e-25	6.24344e-24
CG42640	Prophenoloxidase 3	PPO3	FBgn0261363	25.5929	4.67767	4.72265	3.4384e-20	2.12986e-19
CG3568	-	CG3568	FBgn0029710	24.5604	4.61826	6.56642	3.8637e-30	6.74308e-29
CG9092	beta galactosidase	Gal	FBgn0001089	24.4953	4.61443	7.59544	2.03803e-24	1.94203e-23
CG7106	lectin-28C	lectin-28C	FBgn0040099	24.4668	4.61275	10.3166	8.96862e-25	8.87894e-24
CG10142	Ance-5	Ance-5	FBgn0035076	24.4003	4.60883	8.71436	2.41918e-25	2.53403e-24
CG7607	-	CG7607	FBgn0036145	24.358	4.60632	6.19405	1.34511e-16	5.96143e-16
CG33119	Nimrod B1	NimB1	FBgn0027929	23.2716	4.5405	7.28223	2.56971e-18	1.33771e-17
CG43799	-	CG43799	FBgn0264343	21.7779	4.44479	3.39027	1.29654e-16	5.7603e-16
CG7122	Rho GTPase activating protein at 16F	RhoGAP16F	FBgn0030893	20.667	4.36926	7.04991	2.65447e-27	3.38991e-26
CG32495	Glutathione synthetase 2	Gss2	FBgn0052495	20.1784	4.33474	3.69125	5.15152e-21	3.4885e-20
CG43124	-	CG43124	FBgn0262587	19.4021	4.27814	8.49545	1.1368e-24	1.11069e-23
CR43957	antisense RNA:CR43957	asRNA:CR43957	FBgn0264617	19.3046	4.27087	5.57247	1.79969e-27	2.32753e-26
CG6967	-	CG6967	FBgn0034187	19.2985	4.27042	2.52744	4.34234e-13	1.44062e-12
CG43446	-	CG43446	FBgn0263400	19.2365	4.26578	6.54282	2.91049e-14	1.06508e-13
CG18096	Thioester-containing protein 1	Tep1	FBgn0041183	19.1957	4.26271	7.83873	2.86121e-26	3.30323e-25
CG6953	fat-spondin	fat-spondin	FBgn0026721	19.1022	4.25567	9.54941	4.82847e-25	4.89276e-24
CG9280	Glutactin	Glt	FBgn0001114	18.6238	4.21908	11.7151	4.72548e-22	3.53368e-21
CG4139	Karl	Karl	FBgn0030334	18.4479	4.20539	7.08854	5.58595e-28	7.78207e-27
CG33460	-	CG33460	FBgn0053460	18.3702	4.1993	7.05453	4.18663e-22	3.15818e-21
CG14629	-	CG14629	FBgn0040398	18.3531	4.19795	11.139	1.80255e-22	1.4023e-21
CG17760	-	CG17760	FBgn0033756	18.0791	4.17625	6.35326	4.93102e-15	1.92879e-14
CG33115	Nimrod B4	NimB4	FBgn0028542	17.6913	4.14497	8.35735	5.13414e-14	1.83853e-13
CG15695	-	CG15695	FBgn0038832	17.4283	4.12336	5.73034	3.03322e-16	1.30862e-15
CG3831	-	CG3831	FBgn0034804	17.3717	4.11866	7.19253	6.07603e-24	5.50385e-23
CG13559	-	CG13559	FBgn0034870	17.3257	4.11484	3.69797	4.04414e-16	1.73075e-15
CG6207	Glucuronyltransferase P	GlcAT-P	FBgn0036144	17.1789	4.10256	8.6694	2.61109e-13	8.82753e-13
CG14225	eye transformer	et	FBgn0031055	17.1625	4.10118	7.04805	1.59579e-17	7.69157e-17
CG43125	-	CG43125	FBgn0262588	16.7435	4.06553	5.60949	4.49961e-20	2.7582e-19
CG6378	Secreted protein, acidic, cysteine-rich	SPARC	FBgn0026562	16.2157	4.01932	9.20779	1.43685e-16	6.35337e-16
CG10200	hase und igel	hui	FBgn0033968	16.1281	4.01151	9.44597	6.06207e-14	2.16113e-13
CG42867	-	CG42867	FBgn0262141	16.0086	4.00078	5.12298	4.83344e-14	1.73585e-13
CG3978	pannier	pnr	FBgn0003117	15.633	3.96652	6.505	1.79018e-22	1.39462e-21
CG12002	Peroxidasin	Pxn	FBgn0011828	15.5125	3.95536	10.315	8.14968e-22	5.99018e-21
CG6124	eater	eater	FBgn0243514	15.3526	3.94041	8.16238	4.24349e-23	3.56128e-22
CG12051	Actin 42A	Act42A	FBgn0000043	15.2992	3.93539	12.6175	6.79785e-26	7.50717e-25
CG34437	-	CG34437	FBgn0085466	15.286	3.93414	6.76192	1.41043e-16	6.23901e-16
CG13608	mitochondrial ribosomal protein S24	mRpS24	FBgn0039159	14.9888	3.90582	4.1411	2.68776e-18	1.39721e-17
CG9505	Neprilysin-like 4	Nepl4	FBgn0031805	14.9429	3.90139	6.79524	2.95008e-14	1.07887e-13
CG17928	-	CG17928	FBgn0032603	13.9241	3.79951	7.20465	1.78699e-24	1.71303e-23
CG7635	Mec2	Mec2	FBgn0030993	13.9183	3.79891	8.81478	1.53339e-24	1.48007e-23
CG3401	beta-Tubulin at 60D	betaTub60D	FBgn0003888	13.9116	3.79822	10.3974	1.72141e-18	9.10515e-18
CG33494	-	CG33494	FBgn0053494	13.9005	3.79706	7.573	2.00164e-18	1.05326e-17
CG18593	viral IAP-associated factor	viaf	FBgn0036237	13.8641	3.79329	7.50929	6.25849e-24	5.65996e-23
CG1890	-	CG1890	FBgn0039869	13.7196	3.77817	8.47243	1.30793e-24	1.26903e-23
CG16707	visgun	vsg	FBgn0045823	13.6193	3.76758	11.8027	1.36115e-20	8.8325e-20
CG18550	yellow-f	yellow-f	FBgn0041710	13.5521	3.76045	9.41582	2.0301e-14	7.57782e-14
CG5854	-	CG5854	FBgn0039130	13.0648	3.70762	9.89166	1.7519e-23	1.51574e-22
CG1572	-	CG1572	FBgn0030309	12.88	3.68706	9.98909	1.13144e-17	5.52001e-17
CG9476	alpha-Tubulin at 85E	alphaTub85E	FBgn0003886	12.8776	3.68679	7.70347	3.30344e-08	7.86792e-08
CG7091	-	CG7091	FBgn0038099	12.7796	3.67577	4.2062	8.904e-14	3.11863e-13
CG30187	-	CG30187	FBgn0050187	12.6034	3.65574	5.7027	4.4397e-19	2.47962e-18
CG7777	Prip	Prip	FBgn0033635	12.4724	3.64067	9.32827	7.08913e-24	6.36486e-23
CG6034	-	CG6034	FBgn0036750	12.3104	3.62181	6.12055	4.30197e-09	1.08661e-08
CG8891	-	CG8891	FBgn0031663	12.2008	3.60891	6.88596	2.91234e-19	1.66311e-18
CG14489	olf186-M	olf186-M	FBgn0015522	12.0608	3.59225	6.22628	1.11259e-19	6.63461e-19
CG8978	Actin-related protein 2/3 complex, subunit 1	Arpc1	FBgn0001961	11.9159	3.57481	9.53111	1.75733e-23	1.51926e-22
CG7194	-	CG7194	FBgn0035868	11.9053	3.57353	5.75257	1.56276e-20	1.00649e-19
CG31955	-	CG31955	FBgn0051955	11.8387	3.56544	4.4415	2.49534e-20	1.57358e-19
CG31915	-	CG31915	FBgn0051915	11.7811	3.55841	6.81957	1.93866e-18	1.02108e-17
CG11133	Brother of Yb	BoYb	FBgn0037205	11.6397	3.54098	2.57866	5.06799e-11	1.4571e-10
			FBgn0261362	11.532	3.52756	11.9482	4.13679e-12	1.28053e-11
CG9119	-	CG9119	FBgn0035189	11.4648	3.51914	9.25994	1.0671e-10	2.9874e-10
CG14523	Neprilysin-like 19	Nepl19	FBgn0039612	11.3199	3.50079	6.04042	1.2971e-18	6.94291e-18
CG1102	Melanization Protease 1	MP1	FBgn0027930	11.2758	3.49516	8.37512	1.44285e-14	5.45494e-14
CG17295	Reduction in Cnn dots 4	Rcd4	FBgn0032034	10.8354	3.43769	4.98769	5.13592e-18	2.59745e-17
CG34436	-	CG34436	FBgn0085465	10.7185	3.42203	6.2171	6.52418e-14	2.32047e-13
CG42807	-	CG42807	FBgn0261989	10.6195	3.40865	11.187	2.19034e-05	4.18208e-05
CG13751	-	CG13751	FBgn0033340	10.5986	3.4058	6.28342	2.21954e-20	1.406e-19
CG13369	-	CG13369	FBgn0025640	10.5488	3.39901	6.24026	4.42712e-11	1.27843e-10
CG6134	spatzle	spz	FBgn0003495	10.4967	3.39186	7.47313	5.28158e-19	2.93226e-18
CG17932	UDP-glycosyltransferase family 37 member D1	Ugt37D1	FBgn0040260	10.445	3.38474	6.12035	2.67129e-11	7.79032e-11
CG6776	Glutathione S transferase O3	GstO3	FBgn0035904	10.4292	3.38256	9.91777	1.798e-19	1.04816e-18
CG44167	Sulfotransferase 3	St3	FBgn0265052	10.3589	3.3728	5.02916	1.66272e-12	5.27534e-12
CR32027	long non-coding RNA:CR32027	lncRNA:CR32027	FBgn0052027	10.3395	3.37009	2.86483	4.13786e-11	1.19551e-10
CG4723	Neprilysin-like 14	Nepl14	FBgn0039023	10.1667	3.34579	6.19854	2.14227e-17	1.02068e-16
CG6293	-	CG6293	FBgn0037807	10.1615	3.34504	3.33569	3.55652e-12	1.10519e-11
CG8051	-	CG8051	FBgn0031012	10.1445	3.34263	6.55317	1.30966e-20	8.5181e-20
CG7227	-	CG7227	FBgn0031970	10.0583	3.33032	2.61063	3.54849e-12	1.103e-11
CG32858	singed	sn	FBgn0003447	9.91314	3.30934	9.1518	1.44523e-06	3.05167e-06
CG34296	-	CG34296	FBgn0085325	9.88658	3.30547	7.03036	5.9345e-05	0.000108853
CG6783	fatty acid binding protein	fabp	FBgn0037913	9.7301	3.28246	10.5641	1.47037e-14	5.55336e-14
CG1665	Mitochondrial amidoxime reducing component	Marc	FBgn0033451	9.72848	3.28221	7.35242	4.4016e-17	2.04318e-16
CG1740	Nuclear transport factor-2	Ntf-2	FBgn0031145	9.72194	3.28124	8.9439	8.48703e-20	5.1018e-19
CR6900	-	CR6900	FBgn0030958	9.71136	3.27967	4.70046	1.02139e-18	5.52528e-18
CG31324	-	CG31324	FBgn0051324	9.66694	3.27306	6.39624	6.40485e-17	2.92932e-16
CR43973	long non-coding RNA:CR43973	lncRNA:CR43973	FBgn0264704	9.64063	3.26913	2.58635	1.14903e-07	2.63698e-07
CG6234	Dpp target gene	Dtg	FBgn0038071	9.63542	3.26835	8.57462	4.18658e-08	9.89547e-08
CG9968	Annexin B11	AnxB11	FBgn0030749	9.54884	3.25533	7.91944	1.3344e-18	7.12211e-18
CG5377	-	CG5377	FBgn0038974	9.45537	3.24113	6.17912	9.21101e-16	3.82919e-15
CG2198	Amalgam	Ama	FBgn0000071	9.40171	3.23292	9.68651	4.96738e-18	2.51904e-17
CG13993	Prefoldin 1	Pfdn1	FBgn0031776	9.29938	3.21713	7.10049	1.89277e-18	9.97783e-18
CG4764	Vacuolar protein sorting 29	Vps29	FBgn0031310	9.2059	3.20256	6.81937	5.21855e-19	2.8987e-18
CG3171	Trapped in endoderm 1	Tre1	FBgn0046687	9.19691	3.20115	6.21509	6.15059e-17	2.81764e-16
CG14701	-	CG14701	FBgn0037883	9.1812	3.19868	4.04239	5.58063e-14	1.99395e-13
CG11267	-	CG11267	FBgn0036334	9.11343	3.18799	8.00844	3.01595e-18	1.56129e-17
CG8193	Prophenoloxidase 2	PPO2	FBgn0033367	9.09673	3.18535	12.1274	2.71749e-11	7.92301e-11
CG32579	-	CG32579	FBgn0052579	9.09511	3.18509	5.85263	1.2526e-15	5.14612e-15
CG31229	-	CG31229	FBgn0051229	9.04595	3.17727	4.42762	2.03044e-15	8.22097e-15
CG11143	myo-inositol-1-phosphate synthase	Inos	FBgn0025885	8.96923	3.16498	9.82997	6.89886e-16	2.89706e-15
CG5336	Ced-12	Ced-12	FBgn0032409	8.91029	3.15547	7.13166	6.89581e-17	3.14358e-16
CG6236	-	CG6236	FBgn0038318	8.77994	3.13421	7.57023	5.49139e-18	2.76597e-17
CG3322	Laminin B2	LanB2	FBgn0267348	8.74326	3.12817	9.3378	2.52218e-17	1.19456e-16
CG13283	Neprilysin-like 9	Nepl9	FBgn0032613	8.73843	3.12737	4.04825	4.28706e-13	1.42355e-12
CG1527	Ribosomal protein S14b	RpS14b	FBgn0004404	8.69738	3.12058	10.0412	1.18052e-14	4.50272e-14
CG32407	-	CG32407	FBgn0052407	8.64738	3.11226	4.93783	2.34638e-11	6.87146e-11
CG6199	procollagen lysyl hydroxylase	Plod	FBgn0036147	8.62531	3.10858	8.44061	2.89411e-18	1.49891e-17
CG12768	-	CG12768	FBgn0037206	8.58811	3.10234	4.94123	2.8376e-08	6.79375e-08
CG10045	Glutathione S transferase D1	GstD1	FBgn0001149	8.55401	3.0966	12.1078	6.96139e-18	3.47821e-17
CG17523	Glutathione S transferase E2	GstE2	FBgn0063498	8.50701	3.08865	2.68906	3.62689e-10	9.80759e-10
CG6891	-	CG6891	FBgn0030955	8.44417	3.07796	10.2157	1.56385e-18	8.30712e-18
CG12286	karmoisin	kar	FBgn0001296	8.41393	3.07278	6.95817	9.55132e-08	2.20401e-07
CG2003	-	CG2003	FBgn0039886	8.38166	3.06724	6.58852	8.35223e-18	4.14169e-17
CG3922	Ribosomal protein S17	RpS17	FBgn0005533	8.22885	3.04069	11.8511	9.308e-13	3.00776e-12
CG10764	-	CG10764	FBgn0034221	8.16036	3.02863	6.81991	1.20111e-14	4.5797e-14
CG30090	-	CG30090	FBgn0050090	8.08358	3.01499	5.50824	5.33083e-16	2.2598e-15
CG14715	-	CG14715	FBgn0037930	7.98403	2.99712	7.45485	3.26093e-16	1.4047e-15
CG3576	schlank	schlank	FBgn0040918	7.97296	2.99512	9.17852	2.30508e-11	6.75758e-11
CG6302	Prefoldin 2	Pfdn2	FBgn0010741	7.93165	2.98762	8.07562	2.15979e-16	9.39772e-16
CG11331	Serpin 27A	Spn27A	FBgn0028990	7.92841	2.98703	8.44134	8.04516e-14	2.83826e-13
CG3226	-	CG3226	FBgn0029882	7.90577	2.98291	7.564	1.96495e-12	6.19908e-12
CG8300	-	CG8300	FBgn0029937	7.89537	2.98101	6.40254	8.82152e-14	3.09264e-13
CG8849	mitochondrial ribosomal protein L24	mRpL24	FBgn0031651	7.87723	2.97769	6.47475	3.59706e-14	1.3065e-13
CG32147	-	CG32147	FBgn0047178	7.85728	2.97403	5.75755	5.35059e-17	2.46427e-16
CG9360	-	CG9360	FBgn0030332	7.82572	2.96822	3.57961	6.92691e-12	2.11206e-11
CG7629	Attacin-D	AttD	FBgn0038530	7.80118	2.96369	5.63643	0.00427976	0.0064395
CG5850	-	CG5850	FBgn0032172	7.79147	2.9619	7.67214	2.33557e-13	7.92718e-13
CG14210	-	CG14210	FBgn0031040	7.76186	2.9564	4.18199	3.36812e-14	1.22693e-13
CG4183	Heat shock protein 26	Hsp26	FBgn0001225	7.6852	2.94208	8.92734	1.05612e-09	2.77344e-09
CG32335	-	CG32335	FBgn0063667	7.67379	2.93994	7.00578	6.49121e-07	1.41306e-06
CG10467	-	CG10467	FBgn0035679	7.63973	2.93352	10.0045	5.7903e-10	1.54082e-09
CG7291	Niemann-Pick type C-2a	Npc2a	FBgn0031381	7.59057	2.92421	9.05411	1.37708e-14	5.22393e-14
CG12921	mitochondrial ribosomal protein L42	mRpL42	FBgn0033480	7.51404	2.90959	5.92899	1.09939e-10	3.07395e-10
CG14253	-	CG14253	FBgn0039467	7.47761	2.90258	6.87313	1.2203e-12	3.90488e-12
CG31950	Sabbat	Sbat	FBgn0051950	7.44564	2.8964	4.82372	5.43401e-12	1.67052e-11
CG13384	-	CG13384	FBgn0032036	7.44268	2.89582	7.48575	5.92982e-16	2.50328e-15
CG30173	Haematopoietic stem/progenitor cell protein 300	HSPC300	FBgn0061198	7.39157	2.88588	6.26106	2.59231e-15	1.04055e-14
CG8207	-	CG8207	FBgn0034035	7.37241	2.88214	6.97073	6.10161e-15	2.37587e-14
CG3893	asterix	arx	FBgn0036826	7.3232	2.87247	4.59046	2.54193e-15	1.02143e-14
CG2976	Farnesyl transferase alpha	Fnta	FBgn0031633	7.32276	2.87239	7.2212	4.39278e-16	1.8778e-15
CG9688	mitochondrial ribosomal protein S18C	mRpS18C	FBgn0039765	7.32029	2.8719	4.64124	4.41259e-15	1.73449e-14
CG15083	-	CG15083	FBgn0034399	7.30514	2.86891	6.74647	6.1385e-13	2.00852e-12
CG10582	Sex-lethal interactor	Sin	FBgn0028402	7.2185	2.8517	6.23471	1.41277e-12	4.49634e-12
CG7123	LanB1	LanB1	FBgn0261800	7.21333	2.85066	9.70752	4.64288e-14	1.67278e-13
CG1599	Vesicle-associated membrane protein 7	Vamp7	FBgn0266186	7.20537	2.84907	8.54847	3.39743e-15	1.34872e-14
CG4414	UDP-glycosyltransferase family 317 member A1	Ugt317A1	FBgn0040091	7.2024	2.84848	5.60954	1.11551e-13	3.88037e-13
CG17544	-	CG17544	FBgn0032775	7.19662	2.84732	7.11173	6.67313e-12	2.0369e-11
CG8338	mitochondrial ribosomal protein S16	mRpS16	FBgn0033907	7.19389	2.84677	5.47973	8.67212e-16	3.61322e-15
CG3637	Cortactin	Cortactin	FBgn0025865	7.18958	2.84591	8.74193	2.23386e-14	8.28314e-14
CG10641	Swiprosin-1	Swip-1	FBgn0032731	7.18684	2.84536	7.04511	2.02542e-11	5.97059e-11
CG14527	Neprilysin-like 20	Nepl20	FBgn0039613	7.18073	2.84413	6.11087	6.45608e-14	2.29721e-13
CG4593	-	CG4593	FBgn0029929	7.17817	2.84362	5.84028	3.82269e-15	1.51325e-14
CG14413	mitochondrial ribosomal protein S25	mRpS25	FBgn0030572	7.14385	2.8367	5.3081	6.73715e-09	1.68121e-08
CG11400	-	CG11400	FBgn0034198	7.12373	2.83263	2.90854	0.000238594	0.00041299
CG1163	RNA polymerase II 18kD subunit	RpII18	FBgn0003275	7.12186	2.83225	6.50351	5.87363e-15	2.28869e-14
CG3992	serpent	srp	FBgn0003507	7.05819	2.8193	7.64686	6.49766e-09	1.62398e-08
CG8607	-	CG8607	FBgn0035760	7.05546	2.81874	2.74066	4.52703e-12	1.39746e-11
CG9862	Rae1	Rae1	FBgn0034646	7.03662	2.81488	6.46513	2.37119e-14	8.76619e-14
CG3715	SHC-adaptor protein	Shc	FBgn0015296	7.02624	2.81275	7.05906	6.53714e-15	2.53927e-14
CG31363	Jupiter	Jupiter	FBgn0051363	6.99524	2.80637	9.89352	8.72095e-09	2.1588e-08
CG30414	-	CG30414	FBgn0050414	6.98039	2.80331	7.06707	8.63557e-07	1.85745e-06
CG15877	-	CG15877	FBgn0035337	6.93945	2.79482	4.49793	2.6876e-14	9.88044e-14
CG5527	Neprilysin 7	Nep7	FBgn0039564	6.90899	2.78848	2.85833	1.79105e-08	4.34819e-08
CG5321	-	CG5321	FBgn0030575	6.9076	2.78818	4.46311	1.31761e-13	4.55363e-13
CG15611	-	CG15611	FBgn0034194	6.89474	2.7855	7.37109	5.01169e-10	1.33969e-09
CG1444	spidey	spidey	FBgn0029975	6.87926	2.78225	6.93039	3.01501e-11	8.76758e-11
CG9989	Stress induced DNase	Sid	FBgn0039593	6.87128	2.78058	8.40726	1.3587e-14	5.15772e-14
CG15101	Juvenile hormone epoxide hydrolase 1	Jheh1	FBgn0010053	6.83782	2.77354	7.02089	4.18214e-15	1.65028e-14
CG30185	aaRS-interacting multifunctional protein 3	AIMP3	FBgn0050185	6.83301	2.77252	5.80356	1.80651e-09	4.66623e-09
CG4535	FK506-binding protein 59kD	Fkbp59	FBgn0029174	6.82742	2.77134	9.03405	2.16747e-11	6.37588e-11
CG15237	-	CG15237	FBgn0033104	6.76228	2.75751	5.23324	4.81495e-13	1.58987e-12
CG7002	Hemolectin	Hml	FBgn0029167	6.75844	2.75669	9.42072	3.20332e-10	8.70005e-10
CG6719	merry-go-round	mgr	FBgn0264694	6.73961	2.75266	7.30527	4.1972e-13	1.39412e-12
CG4045	-	CG4045	FBgn0025629	6.72505	2.74954	5.70648	4.84854e-08	1.14119e-07
CG7857	-	CG7857	FBgn0026738	6.6975	2.74362	6.05167	1.77006e-13	6.07413e-13
CG12112	-	CG12112	FBgn0030048	6.68371	2.74065	6.48211	1.90692e-12	6.02279e-12
CG5325	Peroxin 19	Pex19	FBgn0032407	6.67358	2.73846	6.58092	4.48922e-11	1.29502e-10
CG2762	u-shaped	ush	FBgn0003963	6.66227	2.73601	6.93966	2.87454e-08	6.8786e-08
CG14270	-	CG14270	FBgn0029665	6.62922	2.72884	5.46757	8.06536e-14	2.84449e-13
CG3083	Peroxiredoxin 6005	Prx6005	FBgn0031479	6.6182	2.72644	5.68184	1.84619e-13	6.32181e-13
CG31800	-	CG31800	FBgn0051800	6.61661	2.72609	6.01163	1.56436e-14	5.8984e-14
CG17202	-	CG17202	FBgn0038043	6.61169	2.72502	6.47917	1.49772e-14	5.65473e-14
CG8778	-	CG8778	FBgn0033761	6.60616	2.72381	6.61194	5.73342e-15	2.23484e-14
CG5210	Imaginal disc growth factor 6	Idgf6	FBgn0013763	6.59693	2.72179	10.6763	8.23452e-10	2.17007e-09
CG5992	Adenosine deaminase-related growth factor A	Adgf-A	FBgn0036752	6.59499	2.72137	6.95247	4.26801e-14	1.54219e-13
CG4525	Tetratricopeptide repeat domain 26	Ttc26	FBgn0038358	6.56385	2.71454	3.49345	5.39356e-12	1.65854e-11
CG5934	-	CG5934	FBgn0039505	6.55123	2.71177	5.81134	3.07168e-14	1.12151e-13
CG16992	methuselah-like 6	mthl6	FBgn0035789	6.53842	2.70894	3.85963	2.14957e-10	5.89249e-10
CG5869	Glia maturation factor	GMF	FBgn0028894	6.53601	2.70841	6.91745	8.49475e-10	2.2376e-09
CG17361	-	CG17361	FBgn0036395	6.53292	2.70773	3.46963	3.67157e-10	9.92123e-10
CG3314	Ribosomal protein L7A	RpL7A	FBgn0014026	6.53221	2.70757	12.259	1.97993e-11	5.84112e-11
CG7453	-	CG7453	FBgn0030991	6.51094	2.70287	7.56117	9.6873e-14	3.38239e-13
CG12363	Dynein light chain 90F	Dlc90F	FBgn0024432	6.5064	2.70186	8.03497	1.7171e-14	6.44387e-14
CG8332	Ribosomal protein S15	RpS15	FBgn0034138	6.48983	2.69818	12.039	8.9455e-14	3.13121e-13
CG7622	Ribosomal protein L36	RpL36	FBgn0002579	6.48856	2.6979	11.7579	1.74133e-12	5.51381e-12
CG2021	-	CG2021	FBgn0035271	6.48753	2.69767	5.53216	2.72504e-13	9.20442e-13
CG9881	Actin-related protein 2/3 complex, subunit 5	Arpc5	FBgn0031437	6.43274	2.68543	7.45885	2.81625e-14	1.03296e-13
CG1291	ALG2, alpha-1,3/1,6-mannosyltransferase	Alg2	FBgn0035401	6.4316	2.68518	6.88385	1.08017e-11	3.25096e-11
CG2493	-	CG2493	FBgn0032864	6.42273	2.68319	8.43679	8.78048e-14	3.07922e-13
CG12372	spt4	spt4	FBgn0028683	6.40224	2.67858	5.5512	8.16884e-14	2.87995e-13
CG16858	viking	vkg	FBgn0016075	6.39765	2.67754	9.50438	2.21451e-11	6.50743e-11
CG9285	Dipeptidase B	Dip-B	FBgn0000454	6.36635	2.67047	9.61168	9.58149e-13	3.09256e-12
CG3704	-	CG3704	FBgn0040346	6.35635	2.6682	5.63901	6.98601e-10	1.85064e-09
CG5771	Rab11	Rab11	FBgn0015790	6.34605	2.66586	9.71326	6.19094e-13	2.02509e-12
CG15112	enabled	ena	FBgn0000578	6.33298	2.66288	8.17005	6.70601e-07	1.45742e-06
CG2275	Jun-related antigen	Jra	FBgn0001291	6.30454	2.65639	7.82233	4.99733e-14	1.79241e-13
CG10685	lethal (2) 37Cg	l(2)37Cg	FBgn0086447	6.30396	2.65626	3.52718	1.29535e-12	4.1344e-12
CG30046	-	CG30046	FBgn0050046	6.26358	2.64699	7.3189	4.10568e-11	1.18713e-10
CG17337	Carnosine dipeptidase 2	Cndp2	FBgn0259979	6.26117	2.64643	9.51537	9.68709e-12	2.92259e-11
CG8495	Ribosomal protein S29	RpS29	FBgn0261599	6.23487	2.64036	11.7142	5.98763e-13	1.96203e-12
CG8965	rau	rau	FBgn0031745	6.23046	2.63934	5.02975	6.9704e-13	2.27274e-12
CG14887	Dihydrofolate reductase	Dhfr	FBgn0004087	6.22567	2.63823	6.03304	1.73678e-10	4.78791e-10
CG4027	Actin 5C	Act5C	FBgn0000042	6.22197	2.63737	13.3933	2.85125e-11	8.30865e-11
CG9139	Rabaptin-5-associated exchange factor for Rab5	Rabex-5	FBgn0262937	6.21121	2.63487	7.02916	1.7041e-12	5.40356e-12
CG8498	Acyl-CoA binding protein 1	Acbp1	FBgn0031992	6.19049	2.63005	7.66981	7.81089e-10	2.06162e-09
CG31223	-	CG31223	FBgn0051223	6.18847	2.62958	5.13342	1.57204e-09	4.07281e-09
CG1322	Zn finger homeodomain 1	zfh1	FBgn0004606	6.17582	2.62663	7.34627	9.67062e-08	2.23016e-07
CG7048	Prefoldin 5	Pfdn5	FBgn0038976	6.17118	2.62555	7.19668	7.709e-13	2.50554e-12
CG4742	mitochondrial ribosomal protein L22	mRpL22	FBgn0030786	6.15305	2.6213	6.19774	6.15496e-11	1.75294e-10
CG3661	Ribosomal protein L23	RpL23	FBgn0010078	6.1269	2.61516	11.3229	1.64119e-11	4.87649e-11
CG32854	mitochondrial ribosomal protein S21	mRpS21	FBgn0044511	6.12528	2.61478	3.71058	3.91415e-11	1.13263e-10
CG15871	mitochondrial ribosomal protein L38	mRpL38	FBgn0030552	6.12342	2.61434	5.779	7.44348e-10	1.96717e-09
CG5888	-	CG5888	FBgn0028523	6.1155	2.61247	6.26139	2.10111e-12	6.62115e-12
CG3328	-	CG3328	FBgn0034985	6.1136	2.61202	7.35193	2.66593e-12	8.354e-12
CG16792	Small ribonucleoprotein particle protein SmF	SmF	FBgn0000426	6.09555	2.60776	6.11285	6.16474e-12	1.88584e-11
CG17855	-	CG17855	FBgn0032124	6.08326	2.60484	6.26934	3.50816e-10	9.49801e-10
			FBgn0025687	6.07594	2.60311	7.35271	3.3228e-11	9.63758e-11
CG3639	Peroxin 12	Pex12	FBgn0031282	6.06475	2.60045	4.70078	1.23719e-09	3.23451e-09
CG32418	viriato	vito	FBgn0052418	6.06183	2.59975	4.90806	2.37962e-12	7.47566e-12
CG2200	-	CG2200	FBgn0030447	6.05271	2.59758	6.14173	4.40117e-13	1.45841e-12
CG18278	-	CG18278	FBgn0033836	6.04481	2.5957	3.8661	4.38809e-11	1.26748e-10
CG1381	Ribosomal protein LP0-like	RpLP0-like	FBgn0033485	6.04383	2.59546	6.55286	2.91086e-13	9.79952e-13
CG3527	-	CG3527	FBgn0029714	6.03888	2.59428	5.57729	7.72484e-11	2.18613e-10
CG9354	Ribosomal protein L34b	RpL34b	FBgn0037686	6.02924	2.59198	9.49009	2.8359e-11	8.26609e-11
CG5114	-	CG5114	FBgn0036460	5.97857	2.5798	6.04289	2.22633e-11	6.53872e-11
CG9366	Rho-like	RhoL	FBgn0014380	5.96919	2.57754	7.34123	4.07142e-10	1.09488e-09
CG11637	Ninjurin B	NijB	FBgn0036822	5.95846	2.57494	2.353	3.57899e-09	9.09133e-09
CG32039	-	CG32039	FBgn0052039	5.95654	2.57448	5.75781	5.51083e-11	1.57793e-10
CG7636	mitochondrial ribosomal protein L2	mRpL2	FBgn0036135	5.95555	2.57424	5.38206	1.11458e-10	3.11409e-10
CG9535	mummy	mmy	FBgn0259749	5.95285	2.57358	8.00516	1.11318e-10	3.11113e-10
CG13072	Programmed Cell Death 5	PDCD-5	FBgn0036580	5.94201	2.57095	5.96296	2.44122e-13	8.27073e-13
CG12373	mitochondrial ribosomal protein L18	mRpL18	FBgn0026741	5.91388	2.56411	4.93646	1.02654e-11	3.09539e-11
CG4472	Imaginal disc growth factor 1	Idgf1	FBgn0020416	5.91053	2.56329	7.43336	6.79335e-07	1.47539e-06
CG8398	axundead	axed	FBgn0035708	5.9081	2.56269	5.46479	3.67736e-10	9.93448e-10
CG3021	-	CG3021	FBgn0040337	5.89149	2.55863	5.57155	1.24306e-12	3.97432e-12
CG7939	Ribosomal protein L32	RpL32	FBgn0002626	5.88933	2.5581	11.1752	2.5069e-11	7.32429e-11
CG15536	-	CG15536	FBgn0039766	5.87808	2.55534	4.16639	1.40136e-11	4.18389e-11
CG8707	Ras-related GTP binding C/D	RagC-D	FBgn0033272	5.85526	2.54973	7.34411	1.19674e-13	4.15001e-13
CG6359	Sorting nexin 3	Snx3	FBgn0038065	5.85361	2.54933	8.50242	6.21143e-11	1.76857e-10
CG3058	Dim1	Dim1	FBgn0031601	5.84087	2.54618	5.7774	3.76232e-12	1.16817e-11
CG31648	-	CG31648	FBgn0051648	5.8362	2.54503	4.37034	8.1644e-12	2.47857e-11
CG4618	Charged multivesicular body protein 2b	CHMP2B	FBgn0035589	5.82706	2.54277	5.99762	2.65819e-11	7.75616e-11
CG4510	Surfeit 6	Surf6	FBgn0038746	5.80114	2.53634	5.21234	4.42793e-13	1.46684e-12
CG10075	-	CG10075	FBgn0035722	5.79978	2.536	3.40375	1.62874e-10	4.50115e-10
CG9553	chickadee	chic	FBgn0000308	5.79844	2.53566	11.7892	8.41154e-09	2.08555e-08
CG17565	-	CG17565	FBgn0038424	5.79382	2.53452	6.50317	2.0766e-13	7.07828e-13
CG11086	Growth arrest and DNA damage-inducible 45	Gadd45	FBgn0033153	5.78308	2.53184	6.51878	1.75886e-10	4.8476e-10
CG10236	Laminin A	LanA	FBgn0002526	5.77541	2.52992	10.5195	2.63367e-10	7.18257e-10
CG6751	no child left behind	nclb	FBgn0263510	5.74995	2.52355	6.4424	2.42484e-08	5.82619e-08
CG5374	Chaperonin containing TCP1 subunit 1	CCT1	FBgn0003676	5.74131	2.52138	8.95755	7.47031e-09	1.85795e-08
CG4944	ciboulot	cib	FBgn0026084	5.73961	2.52095	11.674	1.63751e-05	3.1606e-05
CG8204	-	CG8204	FBgn0034033	5.73388	2.51951	4.97739	5.42458e-08	1.27099e-07
CG31637	-	CG31637	FBgn0051637	5.72527	2.51734	6.6683	1.90574e-10	5.24078e-10
CG8612	mitochondrial ribosomal protein L50	mRpL50	FBgn0028648	5.72169	2.51644	5.22531	7.54838e-11	2.13782e-10
CG14817	-	CG14817	FBgn0026089	5.7039	2.51195	5.49797	1.47542e-11	4.39445e-11
CG9149	-	CG9149	FBgn0035203	5.70079	2.51116	5.72861	2.15107e-09	5.53196e-09
CG4775	Transport and Golgi organization 14	Tango14	FBgn0031312	5.68716	2.50771	4.22186	6.45976e-06	1.29114e-05
CG12173	-	CG12173	FBgn0037305	5.68005	2.5059	6.16242	1.6239e-10	4.48889e-10
CG5510	-	CG5510	FBgn0039160	5.67646	2.50499	7.67843	6.65785e-13	2.17337e-12
CG34132	-	CG34132	FBgn0083968	5.6724	2.50396	5.72061	9.50248e-09	2.34874e-08
CG31938	Ribosomal RNA processing 40	Rrp40	FBgn0260648	5.67039	2.50345	4.29979	3.62772e-11	1.05111e-10
CG4087	Ribosomal protein LP1	RpLP1	FBgn0002593	5.65214	2.4988	11.2869	1.42797e-10	3.96592e-10
CG8439	Chaperonin containing TCP1 subunit 5	CCT5	FBgn0010621	5.64681	2.49744	9.00104	5.09825e-11	1.46542e-10
CG31842	mitochondrial ribosomal protein S23	mRpS23	FBgn0260407	5.63178	2.49359	4.96993	3.96966e-12	1.2305e-11
CG10673	p53-related protein kinase	Prpk	FBgn0035590	5.6311	2.49342	5.02383	1.6439e-12	5.2171e-12
CG4735	shutdown	shu	FBgn0003401	5.60416	2.4865	3.62994	1.07458e-10	3.00532e-10
CG11994	Adenosine deaminase	Ada	FBgn0037661	5.59469	2.48406	4.45467	6.18597e-08	1.44322e-07
			FBgn0033342	5.59176	2.4833	8.75315	3.332e-09	8.48896e-09
CG13895	-	CG13895	FBgn0035158	5.58954	2.48273	5.54829	1.29263e-12	4.1269e-12
CG14894	-	CG14894	FBgn0038428	5.58059	2.48042	6.88787	6.72584e-13	2.19428e-12
CG9429	Calreticulin	Calr	FBgn0005585	5.57835	2.47984	11.3587	2.46237e-12	7.72694e-12
CG9065	-	CG9065	FBgn0030610	5.56906	2.47743	5.11595	3.57992e-11	1.03753e-10
CG8734	beta-1,3-Galactosyltransferase II	beta3GalTII	FBgn0033315	5.55562	2.47395	4.66142	4.10509e-10	1.10367e-09
CG9667	-	CG9667	FBgn0037550	5.54318	2.47071	5.27302	3.65237e-10	9.87412e-10
CG17642	mitochondrial ribosomal protein L48	mRpL48	FBgn0031357	5.54204	2.47042	4.21908	1.47496e-10	4.09337e-10
CG9629	Aldehyde dehydrogenase 7 family member A1	Aldh7A1	FBgn0036857	5.5385	2.46949	8.26542	3.01823e-11	8.77291e-11
CG9282	Ribosomal protein L24	RpL24	FBgn0032518	5.53797	2.46936	10.1716	6.06059e-08	1.41574e-07
			FBgn0031781	5.53122	2.4676	6.54288	1.21e-10	3.37479e-10
CG30498	boca	boca	FBgn0004132	5.53024	2.46734	6.47581	7.36759e-13	2.39978e-12
CG6607	-	CG6607	FBgn0039204	5.52452	2.46585	5.77557	3.58577e-08	8.52221e-08
CG13631	-	CG13631	FBgn0040600	5.50759	2.46142	5.80132	1.06987e-10	2.99365e-10
CG1363	blown fuse	blow	FBgn0004133	5.49062	2.45697	6.69849	1.76877e-12	5.59752e-12
CG30373	-	CG30373	FBgn0050373	5.48537	2.45559	4.81247	4.42768e-09	1.11685e-08
CG33459	-	CG33459	FBgn0053459	5.4799	2.45415	4.91425	3.18871e-07	7.08341e-07
CG10880	daedalus	daed	FBgn0031398	5.4765	2.45325	5.05072	2.14756e-11	6.31897e-11
CG2006	-	CG2006	FBgn0039664	5.47623	2.45318	2.92456	1.04447e-08	2.57029e-08
CG7823	RhoGDI	RhoGDI	FBgn0036921	5.46809	2.45104	10.0764	1.38133e-10	3.8421e-10
CG3172	twinfilin	twf	FBgn0038206	5.45903	2.44865	6.40048	1.29851e-12	4.14331e-12
CG8950	-	CG8950	FBgn0034186	5.45342	2.44716	4.60184	2.18878e-11	6.43518e-11
CG9947	-	CDC50	FBgn0030752	5.44743	2.44558	7.35629	7.42642e-10	1.96312e-09
CG6018	gasoline	gas	FBgn0034736	5.44009	2.44363	5.83466	4.00711e-08	9.48329e-08
CG9378	mitochondrial ribosomal protein L47	mRpL47	FBgn0014023	5.43855	2.44322	5.42033	6.31869e-12	1.93135e-11
CG8066	-	CG8066	FBgn0038243	5.43673	2.44274	7.04479	8.91805e-12	2.69857e-11
CG10166	-	CG10166	FBgn0032799	5.42496	2.43961	6.87543	6.87112e-12	2.09562e-11
CG12346	cag	cag	FBgn0017414	5.42333	2.43918	5.195	2.41561e-11	7.0668e-11
CG2720	Stress induced phosphoprotein 1	Stip1	FBgn0024352	5.41561	2.43712	8.7629	1.90922e-11	5.64292e-11
CG8449	TBC1 domain family member 5	TBC1D5	FBgn0038129	5.41545	2.43708	7.05943	3.18636e-06	6.56271e-06
CG17282	Bride of doubletime	Bdbt	FBgn0038857	5.41224	2.43623	5.65652	1.14849e-09	3.00894e-09
CG9769	eukaryotic translation initiation factor 3 subunit f1	eIF3f1	FBgn0037270	5.39628	2.43196	8.77561	1.12812e-09	2.95696e-09
CG9422	Ribonuclease P/MRP subunit p25	Rpp25	FBgn0033092	5.39498	2.43162	5.09023	4.39237e-09	1.1082e-08
CG9743	-	CG9743	FBgn0039756	5.38121	2.42793	6.078	3.29858e-05	6.19459e-05
CG3594	-	CG3594	FBgn0035063	5.38054	2.42775	4.9323	8.80538e-11	2.48e-10
			FBgn0002607	5.37349	2.42586	11.4853	6.08213e-10	1.61732e-09
CG1558	kinetochore Mis12-Ndc80 network component 1	Kmn1	FBgn0027259	5.36961	2.42482	4.23314	8.98026e-11	2.52735e-10
CG4043	Rrp46	Rrp46	FBgn0037815	5.36179	2.42271	4.19659	5.30914e-08	1.24593e-07
CG4091	salivary glands marred	sigmar	FBgn0034894	5.36073	2.42243	6.672	2.41648e-12	7.5872e-12
CG3694	G protein subunit gamma at 30A	Ggamma30A	FBgn0267252	5.3601	2.42226	7.17774	4.36866e-12	1.35006e-11
CG4173	Septin 2	2002-09-01	FBgn0014029	5.3565	2.42129	8.30593	2.2943e-12	7.21574e-12
CG8759	Nascent polypeptide associated complex protein alpha subunit	Nacalpha	FBgn0086904	5.34081	2.41706	10.0411	8.33089e-11	2.35229e-10
CG8222	PDGF- and VEGF-receptor related	Pvr	FBgn0032006	5.32033	2.41151	8.6197	3.22885e-10	8.76514e-10
CG4793	-	CG4793	FBgn0028514	5.31898	2.41115	6.37039	3.44669e-09	8.76918e-09
CG5974	pelle	pll	FBgn0010441	5.30853	2.40831	6.05465	8.80882e-12	2.66696e-11
CG15908	-	CG15908	FBgn0033085	5.30352	2.40695	3.65554	9.95642e-11	2.79645e-10
CG7354	mitochondrial ribosomal protein S26	mRpS26	FBgn0036774	5.29883	2.40568	5.51495	1.37731e-08	3.36199e-08
CG8635	-	CG8635	FBgn0033317	5.29791	2.40542	7.19796	1.28333e-08	3.1415e-08
CG13098	mitochondrial ribosomal protein L51	mRpL51	FBgn0032053	5.29169	2.40373	5.07276	7.36971e-12	2.24218e-11
CG14642	-	CG14642	FBgn0037222	5.28842	2.40284	6.14173	1.17446e-11	3.52338e-11
CG9520	Core 1 Galactosyltransferase A	C1GalTA	FBgn0032078	5.27406	2.39892	6.65846	4.53556e-11	1.30771e-10
CG4897	Ribosomal protein L7	RpL7	FBgn0005593	5.26434	2.39625	11.6218	3.85479e-11	1.11603e-10
CG14789	O-fucosyltransferase 2	O-fut2	FBgn0027791	5.25758	2.3944	4.86856	1.34377e-06	2.84496e-06
CG4258	dribble	dbe	FBgn0020305	5.2572	2.3943	5.54574	1.00739e-10	2.82801e-10
CG9617	suppressor-of-G2-allele-of-skp1	Sgt1	FBgn0265101	5.24889	2.39201	7.21054	2.08311e-10	5.71451e-10
CG6712	-	CG6712	FBgn0032408	5.23264	2.38754	5.19563	5.4394e-10	1.45055e-09
			FBgn0036615	5.22852	2.3864	4.92177	6.41584e-08	1.49405e-07
CG11858	-	CG11858	FBgn0039305	5.22368	2.38507	5.91814	5.37695e-12	1.65389e-11
CG9917	-	CG9917	FBgn0030740	5.2236	2.38504	7.07517	1.57833e-09	4.08816e-09
CG12242	Glutathione S transferase D5	GstD5	FBgn0010041	5.22341	2.38499	3.05566	0.00048758	0.000819125
CG1983	-	CG1983	FBgn0039751	5.21706	2.38324	5.65328	1.43174e-11	4.27117e-11
CG8111	-	CG8111	FBgn0035825	5.2105	2.38142	5.84316	2.3279e-08	5.60893e-08
CG9053	opossum	opm	FBgn0264389	5.19628	2.37748	5.99029	3.57373e-09	9.08001e-09
CG3189	DNA polymerase interacting tpr containing protein of 47kD	Dpit47	FBgn0266518	5.19588	2.37737	6.35246	1.31917e-07	3.01729e-07
CG1542	-	CG1542	FBgn0039828	5.19246	2.37642	6.09952	4.69458e-09	1.18258e-08
CR33940	hairpin RNA:CR33940	hpRNA:CR33940	FBgn0062928	5.18717	2.37495	6.39177	1.35143e-06	2.86009e-06
CG3712	mitochondrial ribosomal protein L33	mRpL33	FBgn0040907	5.18549	2.37448	4.4863	6.49171e-11	1.8465e-10
CG4398	jetboil	jtb	FBgn0034126	5.18371	2.37399	5.29273	3.65222e-07	8.09218e-07
CG12261	mitochondrial ribosomal protein S22	mRpS22	FBgn0039555	5.1816	2.3734	6.17401	1.6761e-07	3.80026e-07
CG10688	Phosphomannomutase type 2	Pmm2	FBgn0036300	5.18001	2.37295	6.43029	3.17904e-09	8.10852e-09
CG7842	bad egg	beg	FBgn0036691	5.1788	2.37262	4.73187	3.74706e-10	1.01106e-09
CG5525	Chaperonin containing TCP1 subunit 4	CCT4	FBgn0032444	5.17743	2.37224	8.5141	2.6651e-09	6.82565e-09
CG3065	-	CG3065	FBgn0034946	5.17538	2.37166	5.96217	1.10169e-11	3.31216e-11
CG4207	bonsai	bonsai	FBgn0026261	5.16734	2.36942	5.84347	1.34374e-11	4.01937e-11
CG31849	-	CG31849	FBgn0051849	5.15226	2.36521	3.89628	1.46975e-08	3.58137e-08
CG2227	GIP-like	Gip	FBgn0011770	5.14743	2.36385	7.47508	2.00761e-07	4.5253e-07
CG12752	NTF2-related export protein 1	Nxt1	FBgn0028411	5.14439	2.363	5.54413	4.6606e-10	1.24912e-09
CG4860	-	CG4860	FBgn0037999	5.12921	2.35874	6.30213	8.20976e-12	2.49166e-11
CG4084	ALG3, alpha-1,3- mannosyltransferase	Alg3	FBgn0011297	5.12396	2.35726	4.6404	3.52642e-09	8.96796e-09
CG15343	-	CG15343	FBgn0030029	5.12132	2.35652	6.47822	5.20796e-11	1.49427e-10
CG8636	eukaryotic translation initiation factor 3 subunit g1	eIF3g1	FBgn0029629	5.11974	2.35607	8.30674	8.49143e-09	2.10442e-08
CG5188	-	CG5188	FBgn0032247	5.10749	2.35261	4.74916	1.24316e-10	3.46469e-10
CG9078	infertile crescent	ifc	FBgn0001941	5.09849	2.35007	7.68383	4.75655e-11	1.37002e-10
CG14792	stubarista	sta	FBgn0003517	5.09718	2.3497	11.4052	1.2567e-07	2.87733e-07
CG17652	-	CG17652	FBgn0031361	5.09456	2.34896	4.67521	5.19308e-11	1.49108e-10
CG45057	ringmaker	ringer	FBgn0266417	5.08974	2.34759	7.02618	1.22429e-09	3.20304e-09
CG8977	Chaperonin containing TCP1 subunit 3	CCT3	FBgn0015019	5.08306	2.3457	8.29506	6.60557e-10	1.75235e-09
CG16983	SKP1-related A	SkpA	FBgn0025637	5.06981	2.34193	9.02722	9.53716e-11	2.68071e-10
CG7833	Origin recognition complex subunit 5	Orc5	FBgn0015271	5.0684	2.34153	4.52443	2.61998e-07	5.85609e-07
CG5969	-	CG5969	FBgn0036998	5.06777	2.34135	5.2728	1.51875e-09	3.94206e-09
CG2911	-	CG2911	FBgn0037350	5.05079	2.33651	4.45072	2.42712e-09	6.23042e-09
CG1471	Ceramidase	CDase	FBgn0039774	5.05062	2.33646	6.45852	3.02104e-07	6.72297e-07
CG11583	-	CG11583	FBgn0035524	5.04515	2.3349	5.44807	2.212e-11	6.50174e-11
CG44250	-	CG44250	FBgn0265185	5.0401	2.33345	7.40161	7.06611e-09	1.76094e-08
CG1416	-	CG1416	FBgn0032961	5.01645	2.32667	7.76002	1.59558e-08	3.88208e-08
CG11964	-	CG11964	FBgn0037644	5.01225	2.32546	6.10483	1.57607e-10	4.361e-10
CG5515	-	CG5515	FBgn0039163	5.0001	2.32196	6.80545	1.5932e-11	4.73768e-11
CG10425	-	CG10425	FBgn0039304	4.99985	2.32189	7.2632	4.56921e-09	1.15177e-08
CG4279	Like Sm 1	LSm1	FBgn0261067	4.99598	2.32077	5.75447	2.12277e-11	6.24931e-11
CG9677	eukaryotic translation initiation factor 3 subunit e	eIF3e	FBgn0025582	4.99562	2.32066	9.26226	2.42277e-08	5.82246e-08
CG10648	RNA-binding motif protein 13	Rbm13	FBgn0030067	4.98937	2.31886	5.18514	1.85797e-10	5.11193e-10
CG11523	-	CG11523	FBgn0037156	4.98042	2.31627	4.72249	3.34119e-10	9.0613e-10
CG8288	mitochondrial ribosomal protein L3	mRpL3	FBgn0030686	4.97961	2.31603	5.46766	5.19156e-11	1.49108e-10
CG15094	Major Facilitator Superfamily Transporter 15	MFS15	FBgn0034392	4.97941	2.31598	6.27243	7.3185e-10	1.9378e-09
CG13089	Phosphatidylinositol glycan anchor biosynthesis class U	PIG-U	FBgn0032052	4.97883	2.31581	6.43918	6.33292e-08	1.47597e-07
CG2937	mitochondrial ribosomal protein S2	mRpS2	FBgn0031639	4.97521	2.31476	4.73464	1.01142e-08	2.49278e-08
CG9006	Enigma	Egm	FBgn0086712	4.95558	2.30905	5.42625	2.7413e-07	6.1187e-07
CG31478	mitochondrial ribosomal protein L9	mRpL9	FBgn0038319	4.95265	2.3082	5.52539	6.53261e-08	1.51966e-07
CG5131	-	CG5131	FBgn0032644	4.94851	2.30699	4.63623	6.84559e-10	1.81516e-09
CG14881	-	CG14881	FBgn0038425	4.93978	2.30445	3.85625	1.07694e-06	2.29743e-06
CG1794	Matrix metalloproteinase 2	Mmp2	FBgn0033438	4.934	2.30276	7.84465	1.66266e-10	4.58924e-10
CG4634	Nucleosome remodeling factor - 38kD	Nurf-38	FBgn0016687	4.93291	2.30244	8.57126	8.1873e-11	2.31291e-10
CG3760	-	CG3760	FBgn0022343	4.92958	2.30147	7.47918	9.27932e-11	2.60955e-10
CG15697	Ribosomal protein S30	RpS30	FBgn0038834	4.92748	2.30085	11.222	5.60258e-10	1.49229e-09
CG1532	-	CG1532	FBgn0031143	4.92682	2.30066	8.05192	1.18957e-11	3.56777e-11
CG3870	RabX1	RabX1	FBgn0015372	4.92662	2.3006	6.67468	4.33199e-07	9.55104e-07
CG8615	Ribosomal protein L18	RpL18	FBgn0035753	4.92082	2.2989	10.0591	3.87164e-10	1.04266e-09
CG7341	-	CG7341	FBgn0036777	4.91003	2.29573	2.99662	6.53839e-09	1.63306e-08
CG12237	-	CG12237	FBgn0031048	4.89518	2.29136	6.24305	1.01159e-05	1.98957e-05
CG8200	Flotillin 1	Flo1	FBgn0024754	4.89437	2.29112	7.11882	2.17074e-11	6.38382e-11
CG4371	Glutathione S transferase D7	GstD7	FBgn0010043	4.89265	2.29062	2.39359	0.00207154	0.00323754
CG6779	Ribosomal protein S3	RpS3	FBgn0002622	4.8829	2.28774	11.2621	1.74425e-11	5.16898e-11
CG3717	bcn92	bcn92	FBgn0013432	4.87765	2.28619	5.30213	4.47189e-08	1.05587e-07
CG8885	Synthesis of cytochrome c oxidase	Scox	FBgn0262467	4.87417	2.28516	5.89418	9.67751e-10	2.54376e-09
CG14816	Phosphoglycerate mutase 5	Pgam5	FBgn0023517	4.86864	2.28352	5.93828	4.1446e-09	1.04781e-08
CG17776	-	CG17776	FBgn0040899	4.867	2.28303	4.93673	2.10527e-09	5.42041e-09
CG11100	Mesoderm-expressed 2	Mes2	FBgn0037207	4.8623	2.28164	6.12663	2.23055e-10	6.10699e-10
CG8993	-	CG8993	FBgn0035334	4.85775	2.28029	6.33465	1.3951e-10	3.87846e-10
CG12775	Ribosomal protein L21	RpL21	FBgn0032987	4.85645	2.2799	11.5956	3.01841e-11	8.77291e-11
CG3609	-	CG3609	FBgn0031418	4.85178	2.27851	6.97688	2.61492e-10	7.13489e-10
CG17257	beta4GalNAcTB pilot	GABPI	FBgn0031495	4.84696	2.27708	5.61855	3.78495e-10	1.02054e-09
CG3931	Rrp4	Rrp4	FBgn0034879	4.84326	2.27598	5.30816	5.12643e-06	1.03594e-05
CG7111	Receptor of activated protein kinase C 1	Rack1	FBgn0020618	4.84076	2.27523	11.5774	4.71502e-11	1.35841e-10
CG12134	-	CG12134	FBgn0033471	4.83072	2.27224	5.01481	3.72634e-10	1.00571e-09
CG12204	-	CG12204	FBgn0031022	4.82502	2.27053	3.44702	9.86644e-07	2.11205e-06
CG42274	Rho GTPase activating protein at 18B	RhoGAP18B	FBgn0261461	4.81706	2.26815	7.29932	7.62675e-09	1.89643e-08
CG31431	-	CG31431	FBgn0051431	4.81334	2.26704	5.85809	1.8717e-07	4.23004e-07
CG7989	wicked	wcd	FBgn0262560	4.8132	2.267	4.90123	6.60733e-07	1.43666e-06
CG13922	mitochondrial ribosomal protein L46	mRpL46	FBgn0035272	4.80878	2.26567	5.46205	1.10854e-09	2.90767e-09
CG3817	-	CG3817	FBgn0038275	4.80662	2.26502	4.82003	1.06093e-10	2.9716e-10
CG1424	misato	mst	FBgn0020272	4.79252	2.26078	4.42647	3.09258e-09	7.89339e-09
CG1263	Ribosomal protein L8	RpL8	FBgn0261602	4.78974	2.25995	11.0268	1.6825e-07	3.81401e-07
CG4789	-	CG4789	FBgn0030792	4.78948	2.25987	6.81345	1.0651e-07	2.44768e-07
CG18643	D-aminoacyl-tRNA deacylase	Dtd	FBgn0037898	4.78177	2.25754	2.56029	8.46528e-09	2.09841e-08
CG5446	-	CG5446	FBgn0032429	4.76636	2.25289	7.3751	1.87334e-08	4.54207e-08
CG1628	-	CG1628	FBgn0030218	4.76469	2.25238	3.65357	3.18207e-08	7.58531e-08
CG17370	Signal peptide peptidase-like	SppL	FBgn0039381	4.76378	2.25211	7.23762	1.9025e-10	5.23315e-10
CG2101	mitochondrial ribosomal protein S35	mRpS35	FBgn0035374	4.75739	2.25017	5.27697	3.39951e-08	8.08983e-08
CG14741	ATPase 8B	ATP8B	FBgn0037989	4.75653	2.24991	6.4797	5.30373e-09	1.33302e-08
CG14695	-	CG14695	FBgn0037850	4.75455	2.24931	4.53565	7.23134e-06	1.43868e-05
CG10635	Prefoldin 4	Pfdn4	FBgn0035603	4.75344	2.24897	6.20756	6.97883e-11	1.98102e-10
CG12746	-	CG12746	FBgn0037341	4.74909	2.24765	5.46101	2.28462e-06	4.75056e-06
CG14057	POP5 ribonuclease P/MRP subunit	Pop5	FBgn0036696	4.74741	2.24714	4.08006	1.17428e-07	2.69415e-07
CG4280	croquemort	crq	FBgn0015924	4.74388	2.24607	8.6587	4.91365e-10	1.31442e-09
CG1475	Ribosomal protein L13A	RpL13A	FBgn0037351	4.74372	2.24602	10.4677	2.01908e-09	5.20448e-09
CG10954	Actin-related protein 2/3 complex, subunit 2	Arpc2	FBgn0032859	4.74287	2.24576	8.3819	1.64217e-09	4.25156e-09
CG2641	-	CG2641	FBgn0037518	4.73895	2.24457	6.45436	9.88309e-07	2.11521e-06
CG4636	SCAR	SCAR	FBgn0041781	4.73866	2.24448	7.30516	1.40269e-08	3.42096e-08
CG1575	-	CG1575	FBgn0029999	4.73649	2.24382	5.1046	0.000156446	0.000275659
CG7382	-	CG7382	FBgn0031708	4.73297	2.24275	5.99851	1.25625e-09	3.28126e-09
CG8415	Ribosomal protein S23	RpS23	FBgn0033912	4.7276	2.24111	11.4737	7.66449e-11	2.17015e-10
CG33228	-	CG33228	FBgn0261373	4.7151	2.23729	4.43481	1.14109e-07	2.62016e-07
CG11242	tubulin-binding cofactor B	TBCB	FBgn0034451	4.71431	2.23705	7.01256	5.83671e-10	1.5528e-09
CG3024	Torsin	Torsin	FBgn0025615	4.71062	2.23592	6.68287	1.66754e-10	4.60156e-10
CG1764	-	CG1764	FBgn0030467	4.70681	2.23475	4.71264	2.40859e-08	5.79212e-08
CG7011	-	CG7011	FBgn0036489	4.70256	2.23345	5.38306	2.52887e-09	6.48567e-09
CG33002	mitochondrial ribosomal protein L27	mRpL27	FBgn0053002	4.69849	2.2322	4.87402	2.84822e-09	7.28631e-09
CG14283	mitochondrial ribosomal protein L55	mRpL55	FBgn0038678	4.69632	2.23153	4.08432	4.44535e-10	1.19285e-09
CG4145	Collagen type IV alpha 1	Col4a1	FBgn0000299	4.69299	2.23051	9.99457	3.92275e-08	9.29348e-08
CG13392	-	CG13392	FBgn0032033	4.69027	2.22967	3.5792	6.05964e-06	1.21508e-05
CG42359	-	CG42359	FBgn0259705	4.68595	2.22834	4.19706	8.89263e-08	2.05456e-07
CG3371	earthbound 1	ebd1	FBgn0035153	4.68267	2.22733	5.03503	5.7912e-09	1.45293e-08
CG15897	wuho	wuho	FBgn0029857	4.6758	2.22521	5.3298	1.30867e-07	2.99389e-07
CG12297	Fas-associated death domain	Fadd	FBgn0038928	4.67379	2.22459	4.24965	1.69633e-08	4.12362e-08
CG10540	capping protein alpha	cpa	FBgn0034577	4.67361	2.22454	8.66593	1.97058e-09	5.08298e-09
CG13941	Arc2	Arc2	FBgn0033928	4.66778	2.22274	5.06098	7.02543e-06	1.39971e-05
CG6148	Putative Achaete Scute Target 1	Past1	FBgn0016693	4.65849	2.21986	8.42622	6.52234e-11	1.85474e-10
CG1745	Heterochromatin protein 5	HP5	FBgn0030301	4.65001	2.21723	6.59998	9.75613e-05	0.000174935
CG11999	-	CG11999	FBgn0037312	4.64146	2.21458	5.92861	1.33886e-09	3.48971e-09
CG3751	Ribosomal protein S24	RpS24	FBgn0261596	4.63779	2.21344	10.6559	8.6808e-11	2.44676e-10
CG4036	-	CG4036	FBgn0032149	4.63351	2.2121	5.28501	1.66303e-06	3.49836e-06
CG13994	-	CG13994	FBgn0031772	4.62838	2.21051	5.56575	1.2621e-09	3.29579e-09
CG6769	-	CG6769	FBgn0030878	4.62658	2.20994	5.17726	2.54891e-07	5.6995e-07
CG5310	nmdyn-D6	nmdyn-D6	FBgn0030573	4.6261	2.2098	2.33294	6.8182e-07	1.4805e-06
CG9401	mago nashi	mago	FBgn0002736	4.62371	2.20905	7.11173	1.52449e-10	4.22349e-10
CG14048	mitochondrial ribosomal protein L14	mRpL14	FBgn0040389	4.61712	2.20699	4.74653	1.12136e-09	2.94061e-09
CG3069	TBP-associated factor 10b	Taf10b	FBgn0026324	4.61538	2.20645	5.70248	4.50025e-10	1.20672e-09
CG4254	twinstar	tsr	FBgn0011726	4.61531	2.20643	11.1278	4.91784e-09	1.23798e-08
			FBgn0260441	4.60715	2.20387	10.7972	1.96733e-08	4.76685e-08
CG11276	Ribosomal protein S4	RpS4	FBgn0011284	4.5988	2.20126	11.9258	1.32848e-08	3.24989e-08
CG14977	-	CG14977	FBgn0035469	4.59599	2.20038	5.79696	2.38708e-10	6.52437e-10
CG33051	-	CG33051	FBgn0053051	4.58666	2.19744	4.33543	3.3212e-08	7.90852e-08
CG16817	p23	p23	FBgn0037728	4.58443	2.19674	9.63407	3.53819e-09	8.99586e-09
CG13388	A kinase anchor protein 200	Akap200	FBgn0027932	4.58289	2.19626	10.8176	1.80767e-05	3.47642e-05
CG9662	-	CG9662	FBgn0031529	4.58223	2.19605	5.66974	1.85007e-08	4.48758e-08
CG4829	-	CG4829	FBgn0030796	4.57971	2.19526	5.94859	6.19703e-09	1.55266e-08
CG12030	UDP-galactose 4'-epimerase	Gale	FBgn0035147	4.57782	2.19466	8.70167	4.16708e-08	9.85354e-08
CG14407	-	CG14407	FBgn0030584	4.57014	2.19224	5.51089	1.04294e-07	2.40019e-07
CG18178	-	CG18178	FBgn0036035	4.56283	2.18993	5.92292	9.78153e-10	2.5705e-09
CG1577	mitochondrial ribosomal protein L52	mRpL52	FBgn0033208	4.5615	2.18951	5.57964	3.4213e-08	8.13996e-08
CG6353	Archease	Archease	FBgn0038893	4.55775	2.18832	5.54581	2.47371e-07	5.538e-07
CG5786	peter pan	ppan	FBgn0010770	4.55646	2.18791	4.76365	5.17283e-10	1.38177e-09
CG5372	Integrin alphaPS5 subunit	ItgaPS5	FBgn0034880	4.54747	2.18507	2.59812	2.78454e-05	5.26817e-05
CG9060	Zpr1	Zpr1	FBgn0030096	4.54671	2.18482	5.58542	8.59964e-09	2.13077e-08
CG9114	-	CG9114	FBgn0030628	4.54103	2.18302	4.64004	1.05546e-06	2.25376e-06
CG14543	-	CG14543	FBgn0039404	4.53852	2.18222	5.00276	6.12084e-08	1.42922e-07
CG30148	-	CG30148	FBgn0050148	4.53575	2.18134	5.5522	2.47299e-07	5.53751e-07
CG9267	3-hydroxyacyl-CoA dehydratase 2	Hacd2	FBgn0032524	4.535	2.1811	6.36352	9.36223e-10	2.46262e-09
CG6878	-	CG6878	FBgn0036488	4.52148	2.1768	5.3949	4.62755e-08	1.0917e-07
CG2986	Ribosomal protein S21	RpS21	FBgn0015521	4.51748	2.17552	9.61351	5.91485e-08	1.3825e-07
CG34125	-	CG34125	FBgn0083961	4.50712	2.1722	5.76754	1.57161e-09	4.07265e-09
CG32708	-	CG32708	FBgn0052708	4.50436	2.17132	4.29572	1.70674e-08	4.14802e-08
CG10320	NADH dehydrogenase (ubiquinone) B12 subunit	ND-B12	FBgn0034645	4.50284	2.17083	6.56213	5.57325e-06	1.12197e-05
CG8149	-	CG8149	FBgn0037700	4.50232	2.17067	6.27443	2.54075e-10	6.93762e-10
CG8261	G protein gamma 1	Ggamma1	FBgn0004921	4.49843	2.16942	9.1972	1.6047e-09	4.15551e-09
CG8073	Phosphoglucomutase 2a	Pgm2a	FBgn0033377	4.49591	2.16861	7.94842	2.48406e-10	6.78446e-10
CG11780	beta-4-galactosyltransferase 7	beta4GalT7	FBgn0039258	4.49051	2.16688	5.05243	6.47635e-08	1.50688e-07
CG8857	Ribosomal protein S11	RpS11	FBgn0033699	4.48808	2.1661	11.1398	3.06793e-10	8.33843e-10
CG12065	-	CG12065	FBgn0030052	4.48264	2.16435	7.21047	4.61591e-07	1.0145e-06
CG33977	-	CG33977	FBgn0053977	4.48009	2.16353	4.86221	1.69034e-09	4.37121e-09
CG13014	-	CG13014	FBgn0030759	4.47349	2.1614	4.87558	1.08736e-07	2.49779e-07
CG4918	Ribosomal protein LP2	RpLP2	FBgn0003274	4.47308	2.16127	10.5505	3.31423e-06	6.81926e-06
CG4842	-	CG4842	FBgn0036620	4.46676	2.15923	4.55943	9.67364e-05	0.000173567
CG7490	Ribosomal protein LP0	RpLP0	FBgn0000100	4.46598	2.15898	11.2415	1.07524e-06	2.29424e-06
CG10711	Vacuolar protein sorting 36	Vps36	FBgn0086785	4.46193	2.15767	5.72228	1.23587e-08	3.02796e-08
CG5924	mitochondrial DNA helicase	mtDNA-helicase	FBgn0032154	4.4617	2.15759	3.88407	0.000239844	0.000415089
CR44042	long non-coding RNA:CR44042	lncRNA:CR44042	FBgn0264834	4.46018	2.1571	4.47809	3.29127e-09	8.38902e-09
CG2998	Ribosomal protein S28b	RpS28b	FBgn0030136	4.45733	2.15618	10.9111	2.06928e-10	5.67795e-10
CG2713	tiny tim 50	ttm50	FBgn0250874	4.45542	2.15556	5.86199	7.77271e-09	1.93101e-08
CG16865	-	CG16865	FBgn0028919	4.44216	2.15126	4.85215	7.36096e-10	1.94766e-09
CG12530	Cdc42	Cdc42	FBgn0010341	4.44155	2.15106	9.26807	2.35729e-07	5.28688e-07
CG7081	Peroxin 2	Pex2	FBgn0035876	4.43885	2.15019	4.51345	3.94436e-09	9.98995e-09
CG17746	-	CG17746	FBgn0035425	4.43696	2.14957	6.72638	1.14913e-07	2.63698e-07
CG4463	Heat shock protein 23	Hsp23	FBgn0001224	4.42914	2.14703	11.4812	6.97679e-07	1.51434e-06
CG17158	capping protein beta	cpb	FBgn0011570	4.42813	2.1467	7.98519	4.52064e-10	1.21189e-09
CG9286	-	CG9286	FBgn0038183	4.427	2.14633	5.84427	1.21321e-09	3.17552e-09
CG32243	-	CG32243	FBgn0052243	4.42562	2.14588	6.83701	1.01294e-08	2.49544e-08
CG6070	genderblind	gb	FBgn0039487	4.42225	2.14478	6.11699	8.35595e-09	2.07222e-08
CG11278	Syntaxin 13	Syx13	FBgn0036341	4.42149	2.14453	7.10912	1.99837e-06	4.17396e-06
CG7424	Ribosomal protein L36A	RpL36A	FBgn0031980	4.4185	2.14356	10.8497	4.41322e-10	1.18452e-09
CG7057	Adaptor Protein complex 2, mu subunit	AP-2mu	FBgn0263351	4.41804	2.14341	7.70327	2.59482e-09	6.6487e-09
CG11522	Ribosomal protein L6	RpL6	FBgn0039857	4.41568	2.14264	11.1876	3.69413e-10	9.97735e-10
CG5919	Isopentenyl-diphosphate delta isomerase	Idi	FBgn0038876	4.40862	2.14033	4.8521	8.68479e-09	2.15091e-08
CG31098	-	CG31098	FBgn0051098	4.40727	2.13988	5.62568	2.97442e-08	7.11001e-08
CG11811	-	CG11811	FBgn0036099	4.40714	2.13984	6.61229	1.17589e-09	3.07928e-09
CG13488	-	CG13488	FBgn0034670	4.40435	2.13893	3.15818	1.14491e-05	2.23996e-05
CG30108	-	CG30108	FBgn0050108	4.40093	2.13781	3.97564	9.48884e-09	2.34589e-08
CG6196	TRAPP subunit 33	Trs33	FBgn0266722	4.39897	2.13717	3.33283	7.35109e-09	1.82911e-08
CG3939	-	CG3939	FBgn0040396	4.39876	2.1371	6.67564	1.28133e-08	3.13729e-08
CG1883	Ribosomal protein S7	RpS7	FBgn0039757	4.39777	2.13677	11.5	4.76076e-10	1.27535e-09
CG8231	Chaperonin containing TCP1 subunit 6	CCT6	FBgn0027329	4.39238	2.135	8.23794	1.94037e-09	5.0062e-09
CG31126	-	CG31126	FBgn0051126	4.38934	2.134	4.38886	1.00542e-08	2.47964e-08
CG12740	Ribosomal protein L28	RpL28	FBgn0035422	4.38862	2.13377	10.714	3.79592e-10	1.02325e-09
CG4609	failed axon connections	fax	FBgn0014163	4.38413	2.13229	10.7851	0.000808667	0.00132369
CG11739	Sideroflexin 1/3	Sfxn1-3	FBgn0037239	4.37594	2.12959	7.71311	5.55632e-07	1.21309e-06
CG12107	-	CG12107	FBgn0033209	4.37564	2.12949	6.05209	6.31024e-10	1.67559e-09
CG12352	separation anxiety	san	FBgn0024188	4.36827	2.12706	6.13679	2.20396e-09	5.66406e-09
CG7380	barrier to autointegration factor	baf	FBgn0031977	4.36083	2.1246	7.38072	2.41752e-07	5.41762e-07
CG7914	-	CG7914	FBgn0030995	4.3602	2.12439	3.08862	6.2922e-05	0.000115131
CG12101	Heat shock protein 60A	Hsp60A	FBgn0015245	4.35804	2.12368	8.44147	2.10691e-05	4.02797e-05
CG5986	-	CG5986	FBgn0043455	4.35626	2.12309	5.7656	6.42734e-08	1.4961e-07
CG4162	lace	lace	FBgn0002524	4.3524	2.12181	7.40159	1.54955e-09	4.01829e-09
CG11654	Adenosylhomocysteinase	Ahcy	FBgn0014455	4.34881	2.12062	7.70524	3.18661e-06	6.56271e-06
CG3337	-	CG3337	FBgn0038871	4.33269	2.11526	4.36615	1.10891e-08	2.72407e-08
CG1345	Glutamine:fructose-6-phosphate aminotransferase 2	Gfat2	FBgn0039580	4.3302	2.11443	7.10082	1.82911e-08	4.43769e-08
CG17166	mitochondrial ribosomal protein L39	mRpL39	FBgn0036462	4.32973	2.11428	5.54906	7.60464e-08	1.76244e-07
CG8039	mitochondrial ribosomal protein L19	mRpL19	FBgn0037608	4.32585	2.11298	5.44883	1.28307e-07	2.93652e-07
CG18616	CCR4-NOT transcription complex subunit 10	Not10	FBgn0260444	4.32461	2.11257	5.48521	8.0211e-05	0.000145221
CG6638	-	CG6638	FBgn0035911	4.32245	2.11185	5.73031	1.02998e-06	2.20314e-06
CG10944	Ribosomal protein S6	RpS6	FBgn0261592	4.31119	2.10809	11.1617	5.30837e-09	1.33389e-08
CG5479	mitochondrial ribosomal protein L43	mRpL43	FBgn0034893	4.30597	2.10634	4.78304	1.85684e-09	4.79402e-09
CG5502	Ribosomal protein L4	RpL4	FBgn0003279	4.30533	2.10612	10.8188	3.33509e-08	7.93992e-08
CG6846	Ribosomal protein L26	RpL26	FBgn0036825	4.29807	2.10369	10.4564	2.27584e-09	5.84745e-09
CG11562	-	CG11562	FBgn0031247	4.28777	2.10023	4.75484	1.07981e-08	2.65549e-08
CG5174	-	CG5174	FBgn0034345	4.28485	2.09924	8.44368	4.2057e-10	1.13018e-09
CG5788	Ubiquitin conjugating enzyme 10	Ubc10	FBgn0026316	4.2844	2.09909	6.92805	3.68928e-09	9.36296e-09
CG9115	myotubularin	mtm	FBgn0025742	4.27383	2.09553	6.64872	1.34674e-08	3.29238e-08
			FBgn0031308	4.27283	2.09519	3.81705	5.3103e-08	1.24594e-07
CG4466	Heat shock protein 27	Hsp27	FBgn0001226	4.27277	2.09517	9.9252	0.000684807	0.0011306
CG31381	-	CG31381	FBgn0043799	4.26574	2.0928	3.19085	7.90189e-08	1.8302e-07
CG16886	-	Vajk1	FBgn0028938	4.25748	2.09	4.40738	0.00184403	0.00289817
CG7438	Myosin 31DF	Myo31DF	FBgn0086347	4.25665	2.08972	7.96847	2.25135e-07	5.05944e-07
CG8996	walrus	wal	FBgn0010516	4.25646	2.08965	8.47834	3.91796e-08	9.28409e-08
CG9596	-	CG9596	FBgn0031832	4.25288	2.08844	4.96312	8.72243e-09	2.1588e-08
CG11127	-	CG11127	FBgn0033178	4.25187	2.0881	5.8872	2.16201e-07	4.8606e-07
CG9154	-	CG9154	FBgn0031777	4.24889	2.08708	4.34196	1.30551e-08	3.19509e-08
CG12608	-	CG12608	FBgn0030630	4.24869	2.08702	5.95361	6.40644e-09	1.60297e-08
CG4086	Suppressor of ref(2)P sterility	Su(P)	FBgn0004465	4.24316	2.08514	6.00442	6.66776e-09	1.66463e-08
CG8416	Rho1	Rho1	FBgn0014020	4.24233	2.08486	10.3311	1.52492e-07	3.46733e-07
CG1320	mitochondrial ribosomal protein L23	mRpL23	FBgn0035335	4.23674	2.08295	4.94252	2.71881e-08	6.5171e-08
CG6523	-	CG6523	FBgn0032509	4.2329	2.08165	7.03292	1.07218e-09	2.81493e-09
CG33979	capulet	capt	FBgn0261458	4.22116	2.07764	8.62925	2.74375e-09	7.02227e-09
CG32069	-	CG32069	FBgn0052069	4.21741	2.07636	4.75228	3.22349e-07	7.15925e-07
CG17593	-	CG17593	FBgn0031544	4.21321	2.07492	7.22729	4.93025e-07	1.08168e-06
CG5560	doppelganger von brummer	dob	FBgn0030607	4.21284	2.07479	4.38473	3.51287e-06	7.20677e-06
CG13390	-	CG13390	FBgn0032031	4.2095	2.07365	4.48973	2.37002e-05	4.51215e-05
CG6198	CHORD	CHORD	FBgn0029503	4.20598	2.07244	5.663	3.3456e-08	7.96324e-08
CG4202	Something about silencing 10	Sas10	FBgn0029755	4.19578	2.06894	4.70938	5.65386e-08	1.32211e-07
CG11900	Metazoan SpoT homolog-1	Mesh1	FBgn0039650	4.1949	2.06864	3.49038	4.76477e-06	9.66169e-06
CG17592	Usf	Usf	FBgn0029711	4.19437	2.06845	5.82499	3.71271e-09	9.41816e-09
CG9125	Rat1 Interacting Protein 1	Rai1	FBgn0030793	4.18957	2.0668	5.11391	1.64246e-05	3.16906e-05
CG42806	-	CG42806	FBgn0261975	4.18394	2.06486	5.3095	4.31048e-07	9.50737e-07
CG7977	Ribosomal protein L23A	RpL23A	FBgn0026372	4.18096	2.06383	10.4453	6.50611e-09	1.62573e-08
CG4872	-	CG4872	FBgn0030799	4.18014	2.06355	4.89347	3.33259e-06	6.8545e-06
CG8556	Rac2	Rac2	FBgn0014011	4.17971	2.0634	7.08016	2.287e-08	5.51393e-08
CG9353	mitochondrial ribosomal protein L54	mRpL54	FBgn0034579	4.17379	2.06136	4.31467	4.80984e-08	1.13327e-07
CG5190	roswell	rswl	FBgn0034351	4.17301	2.06109	4.65869	4.77317e-06	9.67696e-06
CG14781	meiotic 38	mei-38	FBgn0260986	4.17074	2.0603	3.5201	9.34139e-07	2.00464e-06
CG10189	-	CG10189	FBgn0032793	4.16382	2.05791	4.92274	1.6039e-05	3.09786e-05
CG6510	Ribosomal protein L18A	RpL18A	FBgn0010409	4.16033	2.0567	10.9996	3.80355e-09	9.64203e-09
CG8395	Rrp42	Rrp42	FBgn0034065	4.15525	2.05494	4.63804	1.88618e-06	3.94923e-06
CG2060	Cytochrome P450-4e2	Cyp4e2	FBgn0014469	4.15303	2.05416	8.12755	1.79822e-07	4.06818e-07
CG7041	Heterochromatin Protein 1b	HP1b	FBgn0030082	4.15005	2.05313	5.99053	2.35061e-09	6.03541e-09
CG4140	lethal (2) 35Be	l(2)35Be	FBgn0261881	4.14624	2.0518	4.20029	1.11365e-08	2.7351e-08
CG4071	Vacuolar protein sorting 20	Vps20	FBgn0034744	4.14186	2.05028	6.72037	1.41976e-09	3.69625e-09
CG8044	Heterochromatin protein 4	HP4	FBgn0035829	4.13839	2.04907	6.05925	1.7825e-08	4.32838e-08
CG3265	Eb1	Eb1	FBgn0027066	4.13634	2.04835	9.22245	5.94455e-06	1.19307e-05
CG13879	wee Augmin	wac	FBgn0035120	4.12849	2.04562	4.99891	1.11778e-08	2.74466e-08
CG14782	rush hour	rush	FBgn0025381	4.12536	2.04452	7.32937	1.3731e-08	3.35317e-08
CG3460	Nonsense-mediated mRNA 3	Nmd3	FBgn0023542	4.12423	2.04412	5.96736	2.56029e-06	5.29916e-06
CG8132	-	CG8132	FBgn0037687	4.12354	2.04388	5.50297	5.36107e-08	1.25706e-07
CG13221	von Hippel-Lindau	Vhl	FBgn0041174	4.12206	2.04336	3.27995	4.95005e-08	1.16435e-07
CG12210	Synaptobrevin	Syb	FBgn0003660	4.11755	2.04179	8.87157	1.44333e-09	3.75413e-09
CG13897	hinge3	hng3	FBgn0035160	4.11604	2.04126	5.88826	1.66344e-06	3.49857e-06
CG13654	-	CG13654	FBgn0039290	4.11429	2.04064	5.57716	2.58444e-08	6.20166e-08
CG11170	-	CG11170	FBgn0034705	4.10884	2.03873	5.39364	7.91531e-07	1.70658e-06
CG12019	Cdc37	Cdc37	FBgn0011573	4.10848	2.0386	7.28991	5.19676e-09	1.30643e-08
CG4364	-	CG4364	FBgn0032138	4.10557	2.03758	8.39053	2.797e-08	6.70166e-08
CG11024	clot	cl	FBgn0000318	4.10293	2.03666	7.57596	1.50352e-07	3.41937e-07
CG12177	-	CG12177	FBgn0030510	4.10018	2.03569	4.52852	2.01528e-06	4.20851e-06
CG6773	Secretory 13	Sec13	FBgn0024509	4.09894	2.03525	7.62026	3.26129e-08	7.77084e-08
CG11979	Rpb5	Rpb5	FBgn0033571	4.08311	2.02967	6.17545	6.1385e-08	1.43304e-07
CG8038	POP4 ribonuclease P/MRP subunit	Pop4	FBgn0035831	4.07672	2.02741	4.48872	3.47082e-05	6.49834e-05
CG17721	-	CG17721	FBgn0037885	4.07577	2.02707	5.05886	5.56779e-09	1.39782e-08
CG8902	Nuf2	Nuf2	FBgn0031886	4.07158	2.02559	4.55738	9.2636e-09	2.29122e-08
CG12292	spichthyin	spict	FBgn0032451	4.06575	2.02352	6.84932	1.33184e-06	2.82076e-06
CG1544	-	CG1544	FBgn0039827	4.06556	2.02345	6.99605	1.61742e-07	3.67318e-07
CG1896	-	CG1896	FBgn0039870	4.06256	2.02239	5.04117	6.68158e-09	1.66771e-08
CG8525	Deoxyribose-phosphate aldolase	Dera	FBgn0033735	4.06095	2.02182	6.21425	1.20433e-08	2.95263e-08
CG10341	-	CG10341	FBgn0032701	4.05672	2.02031	5.44325	1.57016e-08	3.82106e-08
CG7726	Ribosomal protein L11	RpL11	FBgn0013325	4.0434	2.01557	10.8749	1.14682e-06	2.44138e-06
CG9328	-	CG9328	FBgn0032886	4.04267	2.01531	5.86309	1.98103e-08	4.79899e-08
CG15162	Misexpression suppressor of ras 3	MESR3	FBgn0032694	4.04095	2.0147	7.13208	2.99437e-09	7.6497e-09
CG10469	-	CG10469	FBgn0035678	4.03877	2.01392	5.06541	6.48746e-09	1.62215e-08
CG6459	P32	P32	FBgn0034259	4.03655	2.01312	6.81714	2.8505e-08	6.82254e-08
CG14804	Vacuolar protein sorting 26	Vps26	FBgn0014411	4.0355	2.01275	6.91313	9.63376e-09	2.37962e-08
CG10652	Ribosomal protein L30	RpL30	FBgn0086710	4.03077	2.01105	10.3943	6.18054e-09	1.54887e-08
CG5168	WD repeat and FYVE domain containing 2	Wdfy2	FBgn0032246	4.03002	2.01079	8.52625	7.43129e-07	1.60832e-06
CG12792	lethal (2) 09851	l(2)09851	FBgn0022288	4.02998	2.01077	5.95983	4.61206e-07	1.01386e-06
CG3260	Zinc finger protein RP-8	Zfrp8	FBgn0021875	4.02426	2.00872	4.60221	9.54779e-07	2.04697e-06
CG44239	Phosphatidylinositol glycan anchor biosynthesis class V	PIG-V	FBgn0265174	4.02022	2.00727	5.67755	3.79496e-09	9.62243e-09
CG12975	-	CG12975	FBgn0037061	4.01508	2.00543	4.11185	1.23449e-07	2.8288e-07
CG8908	-	CG8908	FBgn0034493	4.01242	2.00447	3.47322	5.43225e-06	1.09437e-05
CG18249	-	CG18249	FBgn0037553	4.00559	2.00201	6.08178	6.51583e-07	1.41732e-06
CG31937	-	CG31937	FBgn0031360	4.00287	2.00103	6.36527	7.3377e-08	1.70234e-07
CG6056	Adaptor Protein complex 2, sigma subunit	AP-2sigma	FBgn0043012	4.00189	2.00068	7.0735	3.47666e-09	8.84344e-09
CG12730	-	CG12730	FBgn0029771	4.00126	2.00045	5.12151	1.66424e-08	4.04649e-08
CG12918	seele	sel	FBgn0263260	3.99957	1.99985	7.11532	1.31982e-07	3.01816e-07
CG7038	mitochondrial ribosomal protein L30	mRpL30	FBgn0029718	3.99819	1.99935	6.05898	1.98518e-07	4.47656e-07
CG7933	janus A	janA	FBgn0001280	3.99745	1.99908	6.50669	8.80354e-09	2.17839e-08
CG6141	Ribosomal protein L9	RpL9	FBgn0015756	3.99156	1.99695	11.5825	5.3729e-08	1.2593e-07
CG15019	-	CG15019	FBgn0035541	3.98725	1.9954	6.62385	5.5697e-09	1.39799e-08
CG4591	Tetraspanin 86D	Tsp86D	FBgn0037848	3.98624	1.99503	5.38205	5.35928e-09	1.34638e-08
CG2033	Ribosomal protein S15Aa	RpS15Aa	FBgn0010198	3.98586	1.99489	11.2044	2.98649e-09	7.6313e-09
CG5163	Transcription-factor-IIA-S	TfIIA-S	FBgn0013347	3.985	1.99458	7.22282	2.09156e-08	5.05691e-08
CG30499	Ribulose-5-phosphate-3-epimerase	Rpe	FBgn0050499	3.98388	1.99418	6.31949	7.7958e-08	1.806e-07
CG3214	NADH dehydrogenase (ubiquinone) B17.2 subunit	ND-B17.2	FBgn0031436	3.98312	1.9939	7.12635	7.31736e-09	1.82153e-08
CG8315	Peroxin 11	Pex11	FBgn0034058	3.9818	1.99342	5.23999	6.10569e-06	1.22387e-05
CG8602	minerva	mrva	FBgn0035763	3.98174	1.9934	8.08119	4.10607e-09	1.03877e-08
CG9575	Rab35	Rab35	FBgn0031090	3.97774	1.99195	6.78597	2.99985e-08	7.16774e-08
CG32554	-	CG32554	FBgn0052554	3.97655	1.99152	2.7501	6.56883e-07	1.42857e-06
CG10373	Jwa	Jwa	FBgn0032704	3.96904	1.98879	8.64947	3.62328e-08	8.60403e-08
CG3558	-	CG3558	FBgn0025681	3.96838	1.98855	7.24219	1.12822e-08	2.76967e-08
CG10701	Moesin	Moe	FBgn0011661	3.96239	1.98637	9.9337	1.24268e-07	2.847e-07
CG10375	-	CG10375	FBgn0039116	3.96145	1.98603	5.02535	1.4962e-08	3.64423e-08
CG6226	FK506-binding protein 39kD	Fkbp39	FBgn0013269	3.95625	1.98413	7.78232	2.91747e-08	6.97603e-08
CG6764	Ribosomal protein L24-like	RpL24-like	FBgn0037899	3.95481	1.98361	7.36739	0.00010772	0.000192502
CG7917	Nucleoplasmin	Nlp	FBgn0016685	3.95422	1.98339	8.72704	2.10063e-08	5.07773e-08
CG10610	ECSIT	ECSIT	FBgn0028436	3.9514	1.98236	4.20406	1.53345e-07	3.48601e-07
CG14286	-	CG14286	FBgn0038673	3.95104	1.98223	4.18264	7.50275e-08	1.73919e-07
CG3736	okra	okr	FBgn0002989	3.94713	1.9808	4.08467	8.6679e-06	1.71352e-05
CG42495	-	CG42495	FBgn0260027	3.94576	1.9803	2.65456	1.07833e-05	2.1145e-05
CG18081	-	CG18081	FBgn0036537	3.94285	1.97924	7.1872	4.84685e-08	1.14103e-07
			FBgn0027559	3.94032	1.97831	4.38774	1.95849e-08	4.74646e-08
CG6567	-	CG6567	FBgn0037842	3.93663	1.97696	5.35949	1.22467e-07	2.80746e-07
CG7006	-	CG7006	FBgn0039233	3.93441	1.97615	5.09147	3.17565e-05	5.97376e-05
CG6449	Ninjurin A	NijA	FBgn0036101	3.92184	1.97153	7.06225	3.95392e-08	9.36139e-08
CG33103	Papilin	Ppn	FBgn0003137	3.92112	1.97127	9.03955	1.39542e-08	3.40397e-08
CG8021	SRA stem-loop interacting RNA binding protein 2	SLIRP2	FBgn0037602	3.91427	1.96874	2.74751	6.09338e-06	1.22162e-05
CG1406	U2A	U2A	FBgn0033210	3.91044	1.96733	4.72084	5.42504e-08	1.27099e-07
CG8091	Death regulator Nedd2-like caspase	Dronc	FBgn0026404	3.90784	1.96637	7.09041	2.77881e-08	6.65951e-08
CG14199	kish	ksh	FBgn0040890	3.90519	1.96539	5.32899	2.3931e-07	5.36398e-07
CG31548	-	CG31548	FBgn0051548	3.90494	1.9653	5.93398	1.86914e-06	3.91575e-06
CG14805	-	CG14805	FBgn0023514	3.90277	1.9645	5.53837	7.981e-09	1.98143e-08
CG2859	TBP-associated factor 10	Taf10	FBgn0028398	3.90129	1.96395	5.86399	3.05325e-08	7.2891e-08
CG8386	Ubiquitin-fold modifier conjugating enzyme 1	Ufc1	FBgn0034061	3.90011	1.96352	6.16133	1.0162e-08	2.50237e-08
CG9643	-	CG9643	FBgn0031485	3.89801	1.96274	4.43713	3.48028e-08	8.275e-08
CG4931	specifically Rac1-associated protein 1	Sra-1	FBgn0038320	3.89787	1.96268	7.45235	1.10891e-08	2.72407e-08
CG6627	DNZDHHC/NEW1 zinc finger protein 11	Dnz1	FBgn0027453	3.89435	1.96138	4.80796	1.48888e-08	3.6272e-08
CG16753	-	CG16753	FBgn0035393	3.89272	1.96078	4.42432	6.01788e-07	1.31104e-06
CG5497	mitochondrial ribosomal protein S28	mRpS28	FBgn0034361	3.89245	1.96068	4.85067	6.87793e-06	1.37203e-05
CG11482	Mlh1	Mlh1	FBgn0011659	3.89208	1.96054	4.51769	0.000104208	0.000186374
CG12093	-	CG12093	FBgn0035372	3.89109	1.96018	6.02915	1.36903e-05	2.66032e-05
CG4866	-	CG4866	FBgn0034232	3.88857	1.95924	4.68513	4.9316e-08	1.16025e-07
CG4026	Inositol 1,4,5-triphosphate kinase 1	IP3K1	FBgn0032147	3.8877	1.95892	4.77038	4.32127e-07	9.52929e-07
CG10059	MAGE	MAGE	FBgn0037481	3.88441	1.9577	3.99932	8.09382e-07	1.74462e-06
CG8156	ADP ribosylation factor at 51F	Arf51F	FBgn0013750	3.88126	1.95653	7.59537	3.07425e-05	5.79082e-05
CG3644	bicaudal	bic	FBgn0000181	3.88082	1.95636	9.67949	5.42488e-09	1.36255e-08
CG8444	ATPase H+ transporting accessory protein 2	ATP6AP2	FBgn0037671	3.88062	1.95629	8.99237	1.03457e-06	2.2121e-06
CG17333	-	CG17333	FBgn0030239	3.87989	1.95602	5.80198	6.45924e-08	1.50321e-07
CG18642	Bem46	Bem46	FBgn0025109	3.87893	1.95566	4.65082	3.49404e-08	8.30595e-08
CG3911	Blocked early in transport 3	Bet3	FBgn0260859	3.87705	1.95496	3.93475	2.30546e-06	4.79033e-06
CG11808	-	CG11808	FBgn0034000	3.87647	1.95475	4.20689	2.36361e-07	5.29895e-07
CG7558	Actin-related protein 3	Arp3	FBgn0262716	3.87627	1.95467	7.87037	5.32285e-08	1.24862e-07
CG33107	-	CG33107	FBgn0053107	3.87515	1.95425	3.71752	1.6272e-06	3.42557e-06
CG34001	-	CG34001	FBgn0054001	3.87505	1.95422	3.06544	1.64955e-07	3.74386e-07
CG2863	Notchless	Nle	FBgn0021874	3.87283	1.95339	5.0621	0.000116065	0.000206787
CG4542	xiantuan	xit	FBgn0029906	3.87117	1.95277	4.75929	0.000618111	0.00102715
CG8363	PAPS synthetase	Papss	FBgn0020389	3.87057	1.95255	6.67763	3.67332e-07	8.13731e-07
CG8080	-	CG8080	FBgn0033373	3.86843	1.95175	7.1714	1.22566e-08	3.0036e-08
CG8844	NADH dehydrogenase (ubiquinone) PDSW subunit	ND-PDSW	FBgn0021967	3.86321	1.9498	7.03793	7.27882e-07	1.57684e-06
CG30089	-	CG30089	FBgn0050089	3.8624	1.9495	5.51331	3.56636e-05	6.66837e-05
CG8886	lethal (2) 05714	l(2)05714	FBgn0010607	3.86125	1.94907	4.9385	3.43263e-07	7.61165e-07
CG3195	Ribosomal protein L12	RpL12	FBgn0034968	3.85798	1.94785	10.867	9.8394e-09	2.4288e-08
CG5640	Utx histone demethylase	Utx	FBgn0260749	3.85623	1.94719	7.38502	1.85446e-06	3.88645e-06
CG6805	-	CG6805	FBgn0034179	3.8559	1.94707	6.51811	0.000101782	0.000182152
CG11279	-	CG11279	FBgn0036342	3.85454	1.94656	3.75359	2.79994e-07	6.24585e-07
CG42239	-	CG42239	FBgn0250868	3.8524	1.94576	6.40483	1.90487e-08	4.6175e-08
CG12077	Phosphatidylinositol glycan anchor biosynthesis class C	PIG-C	FBgn0035435	3.85068	1.94511	2.93623	6.1395e-07	1.33702e-06
CG3034	Mediator complex subunit 22	MED22	FBgn0040339	3.84975	1.94477	4.6565	3.12104e-08	7.44457e-08
CG1956	Rap1 GTPase	Rap1	FBgn0004636	3.84956	1.94469	8.51576	6.18118e-06	1.23856e-05
CG34183	-	CG34183	FBgn0085212	3.8495	1.94467	3.75571	1.67393e-07	3.79611e-07
CG11001	FK506-binding protein 12kD	Fkbp12	FBgn0013954	3.84895	1.94447	8.87944	7.22901e-08	1.67817e-07
CG11539	-	CG11539	FBgn0039859	3.84832	1.94423	2.9865	9.55647e-07	2.04844e-06
CG4806	-	CG4806	FBgn0260456	3.84138	1.94162	5.32056	3.85771e-08	9.14519e-08
CG14637	abstrakt	abs	FBgn0015331	3.84056	1.94132	5.90818	9.68419e-08	2.23237e-07
CG13919	-	CG13919	FBgn0035248	3.83953	1.94093	3.29698	6.649e-06	1.32684e-05
CG8983	Endoplasmic reticulum p60	ERp60	FBgn0033663	3.83942	1.94089	10.4751	5.14352e-08	1.20833e-07
CG9226	WD repeat domain 79	WDR79	FBgn0031782	3.83552	1.93942	4.7374	7.26337e-07	1.5738e-06
CG14145	Biogenesis of lysosome-related organelles complex 1, subunit 2	Blos2	FBgn0036118	3.83546	1.9394	4.1767	6.71364e-07	1.45864e-06
CG15387	-	CG15387	FBgn0031403	3.83137	1.93786	5.55723	3.02964e-06	6.24748e-06
CG12393	Inositol phosphatase interacting protein	IPIP	FBgn0031768	3.83069	1.9376	5.33797	1.87752e-07	4.24234e-07
CG33250	AlkB	AlkB	FBgn0065035	3.83064	1.93758	4.34609	7.17373e-06	1.42747e-05
CG8781	tsunagi	tsu	FBgn0033378	3.82538	1.9356	6.49276	1.09175e-08	2.68367e-08
CG13929	methyltransferase-like	metl	FBgn0035247	3.8238	1.93501	5.4116	1.25945e-07	2.88304e-07
CG14647	-	CG14647	FBgn0037244	3.81572	1.93196	5.37237	1.24852e-07	2.85978e-07
CG4076	Nufip	Nufip	FBgn0036812	3.811	1.93017	3.76055	3.28735e-07	7.29529e-07
CG10578	DnaJ-like-1	DnaJ-1	FBgn0263106	3.80964	1.92965	7.73626	0.000258848	0.000446184
CG2371	Valette	Vlet	FBgn0030323	3.8029	1.9271	4.31233	1.69253e-07	3.83519e-07
CG4858	-	CG4858	FBgn0037011	3.801	1.92638	6.33833	4.93486e-07	1.08248e-06
CG16928	meiotic recombination 11	mre11	FBgn0020270	3.79961	1.92585	6.49946	4.25987e-07	9.39945e-07
CG33052	Golgin, RAB6 interacting	Gorab	FBgn0053052	3.79767	1.92511	4.92855	6.37133e-06	1.27438e-05
CG7840	-	CG7840	FBgn0032014	3.7974	1.92501	5.3826	4.92668e-07	1.08111e-06
CG11777	-	CG11777	FBgn0033527	3.79393	1.92369	4.13431	9.40036e-07	2.01653e-06
CG12848	-	CG12848	FBgn0040666	3.79225	1.92305	4.61055	1.66599e-07	3.77985e-07
CG5320	Glutamate dehydrogenase	Gdh	FBgn0001098	3.79209	1.92299	8.75026	8.84822e-07	1.9021e-06
CG10584	-	CG10584	FBgn0037045	3.79185	1.9229	3.60478	1.12245e-06	2.39133e-06
CR32205	hairpin RNA:CR32205	hpRNA:CR32205	FBgn0052205	3.79133	1.9227	2.67042	0.00152846	0.00242606
CG18627	beta subunit of type II geranylgeranyl transferase	betaggt-II	FBgn0028970	3.78681	1.92098	5.14789	2.40497e-06	4.99246e-06
CG31957	-	CG31957	FBgn0051957	3.78585	1.92062	4.51693	1.51372e-06	3.19208e-06
CG16873	Nimrod B5	NimB5	FBgn0028936	3.78208	1.91918	6.05719	2.01368e-05	3.8567e-05
CG3561	DEAD box protein 21E2	Dbp21E2	FBgn0086130	3.78131	1.91889	4.79854	1.0868e-07	2.49702e-07
CG4464	Ribosomal protein S19a	RpS19a	FBgn0010412	3.77111	1.91499	10.0164	8.43712e-08	1.95093e-07
CG11306	ALG11, alpha-1,2-mannosyltransferase	Alg11	FBgn0037108	3.76907	1.91421	7.16648	1.01114e-07	2.32846e-07
CG7277	Coenzyme Q6	Coq6	FBgn0031713	3.76751	1.91361	6.47605	5.79591e-06	1.16491e-05
CG11454	-	CG11454	FBgn0031224	3.76663	1.91327	5.74602	4.83068e-08	1.1377e-07
CR40190	-	CR40190	FBgn0085732	3.76603	1.91304	5.10492	0.000180738	0.000316122
CG34015	-	CG34015	FBgn0054015	3.7657	1.91292	4.63797	3.03437e-08	7.24712e-08
CG6159	Secretory 10	Sec10	FBgn0266673	3.76297	1.91187	5.90401	1.18169e-07	2.71058e-07
CG12357	cap binding protein 20	Cbp20	FBgn0022943	3.75586	1.90914	5.72738	5.99205e-07	1.30567e-06
CG30456	-	CG30456	FBgn0050456	3.75555	1.90902	5.98876	1.96165e-07	4.42529e-07
CG30176	Partner of Y14 and Mago	Pym	FBgn0034918	3.75238	1.9078	4.05654	2.66488e-07	5.95288e-07
CG6990	Heterochromatin Protein 1c	HP1c	FBgn0039019	3.74519	1.90504	4.45715	5.98645e-06	1.20126e-05
CG3683	NADH dehydrogenase (ubiquinone) 19 kDa subunit	ND-19	FBgn0035046	3.74492	1.90493	6.20395	2.2089e-06	4.59825e-06
CG2915	-	CG2915	FBgn0033241	3.74366	1.90445	7.65525	5.8455e-07	1.27423e-06
CG5904	mitochondrial ribosomal protein S31	mRpS31	FBgn0036557	3.74339	1.90435	5.54289	4.14067e-05	7.69718e-05
CG11596	-	CG11596	FBgn0023522	3.74326	1.90429	5.90895	4.26006e-08	1.00649e-07
CG5730	Annexin B9	AnxB9	FBgn0000083	3.74055	1.90325	9.07135	6.47348e-06	1.29342e-05
CG11163	Zinc transporter 41F	ZnT41F	FBgn0025693	3.73658	1.90172	6.73001	3.5511e-06	7.28118e-06
CG4646	-	CG4646	FBgn0033810	3.73655	1.90171	4.95281	4.41343e-07	9.71718e-07
CG1728	Tim8	Tim8	FBgn0027359	3.73357	1.90055	5.69435	3.596e-08	8.54108e-08
CG10413	-	CG10413	FBgn0032689	3.73168	1.89983	7.99996	5.84022e-08	1.3654e-07
CG10849	Sc2	Sc2	FBgn0035471	3.7269	1.89798	7.00562	2.26193e-07	5.08014e-07
CG11788	-	CG11788	FBgn0034495	3.72573	1.89752	3.36176	0.000182645	0.000319058
CG9749	Abelson interacting protein	Abi	FBgn0020510	3.72491	1.89721	6.82653	3.77721e-08	8.96196e-08
CG9273	Replication protein A2	RPA2	FBgn0032906	3.72164	1.89594	5.71119	5.9952e-08	1.40076e-07
CG12765	fates-shifted	fsd	FBgn0033813	3.72125	1.89579	4.84929	4.19109e-05	7.78703e-05
CG12279	-	CG12279	FBgn0038080	3.71957	1.89514	4.24981	7.96069e-08	1.84305e-07
CG14683	-	CG14683	FBgn0037822	3.71824	1.89462	6.19509	2.31248e-07	5.19055e-07
CG3029	orange	or	FBgn0003008	3.71694	1.89412	5.71201	8.3579e-08	1.93341e-07
CG6249	Csl4	Csl4	FBgn0032346	3.71647	1.89393	4.30356	4.04711e-06	8.26036e-06
			FBgn0015393	3.71311	1.89263	6.16632	8.21421e-07	1.7692e-06
CG4865	dim gamma-tubulin 4	dgt4	FBgn0026085	3.71236	1.89234	3.14001	7.97002e-06	1.58002e-05
CG1467	Syntaxin 16	Syx16	FBgn0031106	3.71208	1.89223	4.43479	2.92653e-05	5.51999e-05
CG2931	-	CG2931	FBgn0037342	3.70909	1.89107	4.9257	6.93854e-06	1.38387e-05
CG3434	-	CG3434	FBgn0036000	3.70592	1.88983	5.52237	6.78342e-08	1.57702e-07
CG9240	-	CG9240	FBgn0030669	3.7059	1.88983	5.30948	2.36361e-07	5.29895e-07
CG31196	14-3-3epsilon	14-3-3epsilon	FBgn0020238	3.70482	1.8894	10.8303	2.551e-06	5.28285e-06
CG1913	alpha-Tubulin at 84B	alphaTub84B	FBgn0003884	3.70408	1.88911	11.9335	2.89383e-08	6.92182e-08
CG9319	Alpha-methylacyl-CoA racemase	Amacr	FBgn0032881	3.70367	1.88896	5.51307	4.58799e-06	9.31504e-06
CG14463	Phosphatidylinositol glycan anchor biosynthesis class H	PIG-H	FBgn0037535	3.69527	1.88568	3.10984	2.43284e-06	5.04658e-06
CG8620	-	CG8620	FBgn0040837	3.69104	1.88403	3.26336	7.0905e-05	0.000129125
CG3821	Aspartyl-tRNA synthetase	AspRS	FBgn0002069	3.68964	1.88348	5.69619	2.94564e-06	6.08208e-06
CG6180	-	CG6180	FBgn0032453	3.68853	1.88305	7.98697	2.10213e-08	5.08026e-08
CG10305	Ribosomal protein S26	RpS26	FBgn0261597	3.68777	1.88275	10.0735	1.39543e-07	3.18586e-07
CG7614	Menage a trois 1	Mat1	FBgn0024956	3.68118	1.88017	5.12031	1.44636e-07	3.29405e-07
CG34228	-	CG34228	FBgn0085257	3.67926	1.87942	4.25887	3.35721e-07	7.44739e-07
CG7737	-	CG7737	FBgn0033584	3.67899	1.87931	2.98166	3.50487e-06	7.19168e-06
CG10071	Ribosomal protein L29	RpL29	FBgn0016726	3.67699	1.87852	10.2549	9.17328e-08	2.11896e-07
CG9031	icarus	ics	FBgn0028546	3.67429	1.87747	7.65651	1.42431e-07	3.24581e-07
CG2677	eukaryotic translation initiation factor 2B subunit beta	eIF2Bbeta	FBgn0024996	3.67331	1.87708	6.00798	4.69846e-07	1.03204e-06
CG3570	S-adenosylmethionine sensor upstream of TORC1	Samtor	FBgn0035035	3.67003	1.87579	3.48495	1.26367e-06	2.68096e-06
CG15191	enhancer of yellow 2	e(y)2	FBgn0000618	3.66644	1.87438	4.8605	1.04889e-07	2.41241e-07
CR45018	long non-coding RNA:CR45018	lncRNA:CR45018	FBgn0266376	3.66123	1.87233	4.55469	1.6688e-07	3.78526e-07
CG4743	-	CG4743	FBgn0039357	3.65929	1.87156	3.83734	1.8341e-07	4.14759e-07
CG15914	-	CG15914	FBgn0030700	3.65878	1.87136	2.6299	1.76434e-06	3.70313e-06
CG13016	-	CG13016	FBgn0033899	3.65739	1.87081	4.52237	5.08451e-07	1.11399e-06
CG4886	cyclophilin-33	cyp33	FBgn0028382	3.65491	1.86984	5.38687	2.80212e-07	6.24946e-07
CG31127	Wsck	Wsck	FBgn0046685	3.65459	1.86971	5.72059	6.23672e-08	1.45415e-07
CG7630	-	CG7630	FBgn0040793	3.65289	1.86904	7.51392	1.00283e-07	2.30979e-07
CG1789	-	CG1789	FBgn0030063	3.65096	1.86828	4.62583	2.98402e-07	6.64192e-07
CG13585	-	CG13585	FBgn0035020	3.64938	1.86765	6.99124	1.22561e-07	2.80903e-07
CG12954	mitochondrial ribosomal protein L41	mRpL41	FBgn0034001	3.64785	1.86705	4.17806	7.55132e-07	1.63271e-06
CG7420	-	CG7420	FBgn0031344	3.64582	1.86624	3.59207	8.37882e-06	1.65813e-05
CG6094	-	CG6094	FBgn0032261	3.64416	1.86559	4.11926	7.87601e-07	1.69865e-06
CG11258	mitochondrial ribosomal protein L20	mRpL20	FBgn0036335	3.64238	1.86488	4.13371	2.24573e-06	4.67231e-06
CG10286	-	CG10286	FBgn0037439	3.64214	1.86479	5.96129	2.15441e-07	4.8445e-07
CG9107	-	CG9107	FBgn0031764	3.63825	1.86324	4.24092	3.09775e-06	6.3844e-06
CG10721	Pyridine nucleotide-disulfide oxidoreductase domain 1	Pyroxd1	FBgn0032846	3.63727	1.86286	5.28393	2.48769e-07	5.56819e-07
CG33331	-	CG33331	FBgn0067628	3.63539	1.86211	3.59655	5.34793e-05	9.84973e-05
CG13220	-	CG13220	FBgn0033608	3.63069	1.86024	5.88473	1.90774e-07	4.308e-07
CG5041	Transcription factor B4	Tfb4	FBgn0031309	3.62917	1.85964	4.16763	4.40326e-06	8.95624e-06
CG32022	-	CG32022	FBgn0052022	3.62792	1.85914	4.89456	2.34467e-07	5.25965e-07
CG1044	daughter of sevenless	dos	FBgn0016794	3.62717	1.85884	5.96156	6.70672e-07	1.45742e-06
CG31450	mitochondrial ribosomal protein S18A	mRpS18A	FBgn0051450	3.62693	1.85875	5.07018	1.89991e-06	3.97648e-06
CG9987	RtcB RNA ligase	RtcB	FBgn0032781	3.62563	1.85823	6.00262	6.57173e-08	1.52844e-07
CG15218	Cyclin K	CycK	FBgn0025674	3.62334	1.85732	6.74521	1.45317e-07	3.30823e-07
CG8396	Single stranded-binding protein c31A	Ssb-c31a	FBgn0015299	3.621	1.85639	6.14452	2.14511e-06	4.47128e-06
CG6948	Clathrin light chain	Clc	FBgn0024814	3.62055	1.85621	8.50776	2.03473e-07	4.5846e-07
CG17753	Copper chaperone for superoxide dismutase	Ccs	FBgn0010531	3.6198	1.85591	5.23077	7.06298e-07	1.53216e-06
CG4164	shriveled	shv	FBgn0031256	3.61769	1.85507	6.44719	1.66608e-07	3.77985e-07
CG15367	Dorsal interacting protein 1	Dlip1	FBgn0040467	3.61585	1.85433	3.29605	4.88078e-06	9.88795e-06
CG3940	Carbonic anhydrase 7	CAH7	FBgn0037788	3.61556	1.85422	5.20354	0.0391766	0.0518539
CG4406	Phosphatidylinositol glycan anchor biosynthesis class K	PIG-K	FBgn0023545	3.61473	1.85389	6.01432	1.02906e-05	2.02214e-05
CG6724	-	CG6724	FBgn0032298	3.61152	1.85261	5.50631	7.9789e-06	1.58122e-05
CG14724	Cytochrome c oxidase subunit 5A	COX5A	FBgn0019624	3.61127	1.8525	7.84952	4.10463e-07	9.06405e-07
CG9630	-	CG9630	FBgn0037561	3.60981	1.85192	4.14859	4.38066e-07	9.65073e-07
CG9474	Synaptosomal-associated protein 24kDa	Snap24	FBgn0266720	3.60753	1.85101	6.28094	1.33637e-07	3.05351e-07
CG4539	Bekka	Bka	FBgn0010520	3.60715	1.85086	3.74848	5.08581e-06	1.02847e-05
CG7860	-	CG7860	FBgn0030653	3.60659	1.85063	6.91673	4.60757e-07	1.01307e-06
CG4912	eukaryotic translation elongation factor 1 delta	eEF1delta	FBgn0032198	3.60468	1.84987	8.57984	3.68341e-08	8.74311e-08
CG5013	-	CG5013	FBgn0038396	3.60343	1.84937	4.32366	5.39393e-06	1.08685e-05
CG1591	Proteasome regulator gamma	REG	FBgn0029133	3.60282	1.84913	7.45149	1.9399e-07	4.37797e-07
CG5219	mitochondrial ribosomal protein L15	mRpL15	FBgn0036990	3.60094	1.84837	4.88231	2.96366e-07	6.59789e-07
CG8176	-	CG8176	FBgn0037702	3.59936	1.84774	7.98499	6.50014e-07	1.41445e-06
CG7013	Mesencephalic astrocyte-derived neurotrophic factor	Manf	FBgn0027095	3.59759	1.84703	7.9882	5.36579e-08	1.2579e-07
CG14618	-	CG14618	FBgn0031189	3.59722	1.84688	3.36857	1.42005e-06	2.99964e-06
CG3353	SET and MYND domain containing, class 5	Smyd5	FBgn0038869	3.59643	1.84657	4.84918	2.51739e-06	5.21616e-06
CG11968	Ras-related GTP binding A/B	RagA-B	FBgn0037647	3.59631	1.84652	6.17918	2.63714e-07	5.89208e-07
CG5383	phosphatidylserine receptor	PSR	FBgn0038948	3.59281	1.84511	5.69524	1.56862e-05	3.03391e-05
CG17168	-	CG17168	FBgn0039943	3.59063	1.84424	5.51295	6.96262e-08	1.61767e-07
CG13773	-	CG13773	FBgn0042092	3.58946	1.84377	4.0133	2.49895e-07	5.59227e-07
CG2245	nero	nero	FBgn0261479	3.58467	1.84184	5.55341	8.06342e-05	0.000145916
CG40472	-	CG40472	FBgn0085736	3.58336	1.84131	2.99993	1.23134e-06	2.61386e-06
CG6009	Pyrroline 5-carboyxlate reductase	P5cr	FBgn0015781	3.5824	1.84093	4.77847	1.8385e-07	4.1567e-07
CG2453	Coenzyme Q5	Coq5	FBgn0030460	3.58131	1.84049	4.54262	5.11946e-07	1.12143e-06
CG5196	-	CG5196	FBgn0038039	3.58127	1.84047	6.13133	4.66943e-07	1.02586e-06
CG17077	pointed	pnt	FBgn0003118	3.57903	1.83957	6.22621	5.20963e-07	1.14051e-06
CG7818	Methyltransferase like 14	Mettl14	FBgn0032016	3.577	1.83875	5.41779	2.08171e-05	3.98291e-05
CG12127	almondex	amx	FBgn0000077	3.57598	1.83834	4.20695	2.44951e-06	5.07928e-06
CG1738	-	CG1738	FBgn0030291	3.57438	1.83769	3.25488	7.47715e-07	1.61761e-06
CG8905	Superoxide dismutase 2 (Mn)	Sod2	FBgn0010213	3.57379	1.83746	6.922	6.41158e-08	1.49337e-07
CG4951	-	CG4951	FBgn0039563	3.57228	1.83684	4.87749	4.38688e-07	9.66253e-07
CG31278	-	CG31278	FBgn0051278	3.56997	1.83591	3.4645	1.44116e-06	3.04365e-06
CG3476	Mitochondrial Magnesium Exporter 1	MME1	FBgn0031881	3.56821	1.8352	3.46622	6.51898e-06	1.30205e-05
CG5184	mitochondrial ribosomal protein S11	mRpS11	FBgn0038474	3.56736	1.83486	5.13312	1.41215e-07	3.22007e-07
CG5861	-	CG5861	FBgn0015338	3.56525	1.834	5.88931	9.73407e-08	2.24341e-07
CG7593	N(alpha)-acetyltransferase 40	Naa40	FBgn0039687	3.56306	1.83312	3.91194	2.10292e-05	4.02144e-05
CG4780	Membrin	Membrin	FBgn0260856	3.56216	1.83275	4.78539	1.13808e-05	2.22778e-05
CG18787	-	CG18787	FBgn0042125	3.56211	1.83273	2.5863	2.87058e-06	5.9326e-06
CG5399	-	CG5399	FBgn0038353	3.55762	1.83091	8.77844	1.01029e-05	1.98754e-05
CG9022	Oligosaccharyltransferase 48kD subunit	Ost48	FBgn0014868	3.55638	1.83041	8.06382	3.53504e-06	7.25092e-06
CG32190	NUCB1	NUCB1	FBgn0052190	3.55175	1.82853	8.22367	1.04182e-06	2.22718e-06
CG11134	-	CG11134	FBgn0030518	3.54975	1.82772	6.31012	2.79434e-07	6.2346e-07
CG5920	Ribosomal protein S2	RpS2	FBgn0004867	3.54957	1.82764	10.7196	2.21764e-06	4.61558e-06
CG10949	-	CG10949	FBgn0032858	3.54434	1.82552	4.49854	9.74046e-06	1.91978e-05
CG32368	-	CG32368	FBgn0052368	3.54209	1.8246	3.46662	0.0167775	0.0234086
CG9890	-	CG9890	FBgn0034814	3.53756	1.82276	4.70447	3.51987e-05	6.58584e-05
CG4919	Glutamate-cysteine ligase modifier subunit	Gclm	FBgn0046114	3.53339	1.82105	6.36022	8.47679e-07	1.824e-06
CG13746	MRG/MORF4L binding protein	MrgBP	FBgn0033341	3.53332	1.82102	4.71041	6.50421e-07	1.41506e-06
CG15609	Eps15 homology domain containing protein-binding protein 1	Ehbp1	FBgn0034180	3.52873	1.81915	7.9632	0.000151146	0.000266656
CG8003	-	CG8003	FBgn0036096	3.51984	1.81551	5.92814	5.35965e-07	1.17198e-06
CG42632	mitochondrial ribosomal protein L37	mRpL37	FBgn0261380	3.51771	1.81464	5.09478	1.6338e-07	3.70887e-07
CG7620	lethal (3) 87Df	l(3)87Df	FBgn0002354	3.51749	1.81455	3.48641	0.00110176	0.00178035
CG7168	-	CG7168	FBgn0038586	3.50895	1.81104	4.46237	5.59553e-06	1.12605e-05
CG8282	Sorting nexin 6	Snx6	FBgn0032005	3.50777	1.81055	8.09204	1.79281e-07	4.05749e-07
CG6388	-	CG6388	FBgn0032430	3.50747	1.81043	5.41586	2.25291e-06	4.68638e-06
CG4882	-	CG4882	FBgn0025336	3.50605	1.80984	5.67649	5.23137e-06	1.05562e-05
CG15738	severe impairment of CI with lengthened youth	sicily	FBgn0030352	3.50451	1.80921	4.31063	4.17249e-06	8.50229e-06
CG13379	SAGA associated factor 11kDa	Sgf11	FBgn0036804	3.50169	1.80805	4.41418	1.83597e-06	3.84914e-06
CG7891	ADP ribosylation factor-like 8	Arl8	FBgn0037551	3.5013	1.80789	6.93779	1.69525e-06	3.56414e-06
CG5183	KDEL receptor	KdelR	FBgn0267330	3.50116	1.80783	8.62476	5.51024e-08	1.2896e-07
CG31092	Lipophorin receptor 2	LpR2	FBgn0051092	3.4974	1.80628	7.12139	8.86671e-08	2.04942e-07
CG34117	-	CG34117	FBgn0083953	3.49572	1.80559	4.62779	1.34229e-06	2.84235e-06
CG3469	beta subunit of type I geranylgeranyl transferase	betaggt-I	FBgn0015000	3.49557	1.80553	5.84317	3.81996e-07	8.45212e-07
CG2109	mitochondrial ribosomal protein L44	mRpL44	FBgn0037330	3.49332	1.8046	4.98057	5.74762e-07	1.25397e-06
CG2960	Ribosomal protein L40	RpL40	FBgn0003941	3.49204	1.80407	10.8839	9.38116e-08	2.16609e-07
CG4437	Peptidoglycan recognition protein LF	PGRP-LF	FBgn0035977	3.4917	1.80393	3.09221	0.00140614	0.00224145
CG13418	RpI12	RpI12	FBgn0038903	3.48963	1.80307	2.9041	2.09588e-05	4.00864e-05
CG14812	-	CG14812	FBgn0026090	3.48699	1.80198	6.11285	1.91248e-07	4.31785e-07
CG1750	-	CG1750	FBgn0039836	3.48481	1.80108	2.75016	2.03189e-06	4.2424e-06
CG5436	Heat shock protein 68	Hsp68	FBgn0001230	3.48299	1.80033	7.00855	4.8946e-05	9.04907e-05
CG10222	-	CG10222	FBgn0036356	3.48034	1.79923	4.34308	1.92698e-06	4.03087e-06
CG10106	Tetraspanin 42Ee	Tsp42Ee	FBgn0029506	3.47952	1.79889	9.24916	1.27073e-06	2.69491e-06
CG4098	-	CG4098	FBgn0036648	3.47865	1.79853	4.06811	6.02253e-06	1.20807e-05
CG10103	-	Ist1	FBgn0035715	3.47817	1.79833	7.33044	2.07864e-07	4.6807e-07
CG10161	eukaryotic translation initiation factor 3 subunit d1	eIF3d1	FBgn0040227	3.47806	1.79828	8.84898	9.43161e-07	2.02284e-06
CG32649	Coenzyme Q8	Coq8	FBgn0052649	3.47652	1.79765	5.04114	0.000250187	0.000431786
CG4511	-	CG4511	FBgn0037843	3.47617	1.7975	7.15941	6.94387e-06	1.38469e-05
CG18374	Glycerol kinase 1	Gk1	FBgn0025592	3.47399	1.79659	6.00088	9.15304e-07	1.96573e-06
CG16728	G protein-coupled receptor kinase interacting ArfGAP	Git	FBgn0033539	3.4728	1.7961	5.94156	5.46586e-07	1.19427e-06
CG1307	-	CG1307	FBgn0026566	3.4726	1.79602	6.0808	4.42499e-05	8.20934e-05
CG8005	-	CG8005	FBgn0035854	3.47245	1.79595	4.07593	0.000835343	0.00136543
CG17266	-	CG17266	FBgn0033089	3.4703	1.79506	4.68466	4.47124e-07	9.83673e-07
CG33516	defective proboscis extension response 3	dpr3	FBgn0053516	3.4695	1.79473	2.59403	0.00116479	0.00187678
CG5650	Protein phosphatase 1 at 87B	Pp1-87B	FBgn0004103	3.46899	1.79451	9.1929	1.52428e-06	3.21254e-06
CG4153	eukaryotic translation initiation factor 2 subunit beta	eIF2beta	FBgn0004926	3.4682	1.79419	8.1134	1.53681e-07	3.49294e-07
CG11851	ALG9, alpha-1,2-mannosyltransferase	Alg9	FBgn0039293	3.46551	1.79307	5.93582	5.90104e-06	1.18476e-05
CG11184	Upf3	Upf3	FBgn0034923	3.46175	1.7915	5.18813	1.40647e-07	3.20844e-07
CG11130	Rtc1	Rtc1	FBgn0020909	3.45895	1.79033	4.38258	2.05698e-06	4.29238e-06
CG9847	FK506-binding protein 14	Fkbp14	FBgn0010470	3.45893	1.79033	8.87392	1.51194e-06	3.18894e-06
CG14450	-	CG14450	FBgn0037184	3.45545	1.78887	4.21197	5.54826e-07	1.21156e-06
CG7808	Ribosomal protein S8	RpS8	FBgn0039713	3.4548	1.7886	10.6002	1.04361e-07	2.40125e-07
			FBgn0260460	3.45194	1.78741	4.68002	3.24645e-07	7.20739e-07
CG14230	-	CG14230	FBgn0031062	3.4517	1.78731	4.78075	4.34327e-07	9.57402e-07
CG5258	NHP2	NHP2	FBgn0029148	3.44628	1.78504	6.19668	5.01342e-07	1.09906e-06
CG31150	crossveinless d	cv-d	FBgn0265048	3.444	1.78409	7.05298	6.09171e-05	0.000111626
CG12797	Ciao1	Ciao1	FBgn0033972	3.44296	1.78365	6.78255	2.71941e-07	6.07105e-07
CG15168	-	CG15168	FBgn0032732	3.43696	1.78113	4.9471	9.7496e-07	2.08784e-06
CG1796	Transport and Golgi organization 4	Tango4	FBgn0030365	3.43433	1.78003	5.23097	7.10031e-05	0.000129282
CG33774	-	CG33774	FBgn0053774	3.43207	1.77908	4.43853	4.01741e-07	8.87845e-07
CG6259	Vacuolar protein sorting 60	Vps60	FBgn0036740	3.43103	1.77864	7.90294	1.74386e-07	3.9483e-07
CG6025	ADP ribosylation factor-like 1	Arl1	FBgn0000115	3.4305	1.77842	6.25399	3.06506e-07	6.81822e-07
CG9735	Tryptophanyl-tRNA synthetase	TrpRS	FBgn0010803	3.43004	1.77823	6.32636	1.75915e-06	3.69363e-06
CG10638	-	CG10638	FBgn0036290	3.42959	1.77804	6.98849	7.63623e-07	1.64948e-06
CG4559	Imaginal disc growth factor 3	Idgf3	FBgn0020414	3.42694	1.77692	9.0752	4.68179e-05	8.66995e-05
CG10724	flare	flr	FBgn0260049	3.42172	1.77472	8.33428	1.98656e-06	4.15007e-06
CG3425	Type III alcohol dehydrogenase	T3dh	FBgn0017482	3.41978	1.7739	3.5289	2.89114e-06	5.97289e-06
CG9578	-	CG9578	FBgn0031094	3.41797	1.77314	4.78872	1.05303e-06	2.24943e-06
CG2678	-	CG2678	FBgn0014931	3.4154	1.77205	3.2636	0.00104302	0.00168959
CG17184	Arfaptin	Arfip	FBgn0037884	3.41523	1.77198	5.84313	2.14577e-07	4.82604e-07
CG8397	-	CG8397	FBgn0034066	3.41414	1.77152	7.10661	2.28998e-06	4.75994e-06
CG1362	Cdc2-related kinase	Cdc2rk	FBgn0013435	3.41325	1.77114	4.43475	7.55628e-07	1.63347e-06
CG5642	eukaryotic translation initiation factor 3 subunit l	eIF3l	FBgn0036258	3.40999	1.76977	8.83353	2.90784e-07	6.47621e-07
			FBgn0041607	3.40958	1.76959	6.31313	6.38756e-06	1.27717e-05
CG32409	-	CG32409	FBgn0052409	3.4092	1.76943	5.19905	2.52109e-07	5.63843e-07
CG6937	-	CG6937	FBgn0038989	3.40865	1.7692	5.30437	7.0365e-07	1.52671e-06
CG6744	Exonuclease 3'-5' domain-containing 2	Exd2	FBgn0037901	3.40614	1.76814	6.69105	2.82266e-07	6.29277e-07
CG6637	larsen	lsn	FBgn0260940	3.40613	1.76813	5.37493	7.89338e-06	1.56566e-05
CG4109	Syntaxin 8	Syx8	FBgn0036643	3.40541	1.76783	5.23869	7.73252e-05	0.000140246
CG13601	-	CG13601	FBgn0039126	3.40204	1.7664	4.87598	2.30787e-06	4.79445e-06
CG15432	-	CG15432	FBgn0031603	3.40155	1.76619	3.9229	1.52396e-05	2.95212e-05
CG8594	Chloride channel-b	ClC-b	FBgn0033755	3.40037	1.76569	7.01916	3.02538e-07	6.73128e-07
CG18600	-	CG18600	FBgn0038601	3.39718	1.76434	5.11706	7.788e-07	1.68032e-06
CR43432	long non-coding RNA:CR43432	lncRNA:CR43432	FBgn0263380	3.39654	1.76406	5.1188	0.000124011	0.000220417
CG13867	Mediator complex subunit 8	MED8	FBgn0034503	3.39465	1.76326	5.23035	4.03546e-07	8.91483e-07
CG9298	TRAPP subunit 23	Trs23	FBgn0260861	3.39423	1.76308	4.99494	2.25341e-07	5.06305e-07
CG7488	-	CG7488	FBgn0038106	3.38944	1.76105	4.69069	1.50569e-05	2.92028e-05
CG11678	Actin-related protein 6	Arp6	FBgn0011741	3.38892	1.76082	6.17431	1.2456e-05	2.42931e-05
CR32957	U snoRNA host gene 3	Uhg3	FBgn0259936	3.38885	1.76079	3.8228	1.61734e-06	3.40545e-06
CG1249	Small ribonucleoprotein particle protein SmD2	SmD2	FBgn0261789	3.38306	1.75833	6.59556	2.5782e-07	5.76384e-07
CG3633	mitochondrial ribosomal protein S29	mRpS29	FBgn0034727	3.38274	1.75819	5.38375	2.16711e-06	4.51616e-06
CG14671	-	CG14671	FBgn0037340	3.38246	1.75807	4.424	7.78126e-07	1.67918e-06
CG5290	-	CG5290	FBgn0036772	3.38199	1.75787	4.96056	2.47775e-06	5.13592e-06
CG15027	-	CG15027	FBgn0030611	3.38198	1.75787	3.82569	0.000130105	0.000230993
CG7863	Ser/Thr-rich caspase	Strica	FBgn0033051	3.37864	1.75644	6.02562	2.43823e-05	4.63334e-05
CG1550	Tubulin tyrosine ligase-like 12	TTLL12	FBgn0033225	3.37831	1.7563	6.02602	5.30106e-06	1.06929e-05
CG15797	ric8a	ric8a	FBgn0028292	3.37769	1.75604	4.87961	1.07047e-06	2.2845e-06
CG10795	-	CG10795	FBgn0034626	3.37703	1.75575	4.48651	1.1141e-05	2.18235e-05
CG3776	-	CG3776	FBgn0035088	3.37682	1.75567	6.38587	2.42e-07	5.42209e-07
CG12400	NADH dehydrogenase (ubiquinone) B14.5 B subunit	ND-B14.5B	FBgn0031505	3.37563	1.75516	6.73406	5.3176e-06	1.07205e-05
CG7425	effete	eff	FBgn0011217	3.37528	1.75501	9.72809	0.000104805	0.000187383
CG17059	-	CG17059	FBgn0040754	3.37438	1.75462	5.04186	1.11676e-06	2.38011e-06
CG5121	Mediator complex subunit 28	MED28	FBgn0039337	3.37053	1.75298	4.73605	4.24894e-05	7.8919e-05
CG5500	-	CG5500	FBgn0039461	3.3705	1.75296	3.41351	2.19066e-05	4.18208e-05
			FBgn0026753	3.36947	1.75252	8.6822	4.73415e-07	1.03947e-06
CG6090	Ribosomal protein L34a	RpL34a	FBgn0039406	3.36792	1.75186	8.17338	5.18419e-06	1.04666e-05
CG2604	Saccheropin dehydrogenase 1	Sccpdh1	FBgn0037298	3.36525	1.75071	6.9209	1.89407e-06	3.96499e-06
CG5242	mitochondrial ribosomal protein L40	mRpL40	FBgn0037892	3.36493	1.75058	4.15274	1.24717e-06	2.64695e-06
CG2522	GTP-binding protein	Gtp-bp	FBgn0010391	3.36473	1.75049	7.75424	0.000101631	0.00018197
CG5973	-	CG5973	FBgn0031914	3.36439	1.75034	6.89603	1.16157e-05	2.27137e-05
CG8890	GDP-mannose 4,6-dehydratase	Gmd	FBgn0031661	3.3557	1.74662	6.16588	1.04992e-06	2.24321e-06
CG17611	eukaryotic translation initiation factor 6	eIF6	FBgn0034915	3.35417	1.74595	5.87646	5.39638e-07	1.17955e-06
CG11158	-	CG11158	FBgn0030511	3.35239	1.74519	3.61174	1.75786e-06	3.6916e-06
CG4326	mitochondrial ribosomal protein S17	mRpS17	FBgn0034986	3.35193	1.74499	4.88002	4.99349e-06	1.0109e-05
CG11577	Canopy b	CNPYb	FBgn0036847	3.34995	1.74414	5.8409	7.75778e-07	1.67444e-06
CG10371	Protein tyrosine phosphatase, mitochondrial 1	PTPMT1	FBgn0039111	3.34781	1.74322	4.68532	1.20792e-06	2.56609e-06
			FBgn0261882	3.34733	1.74301	3.58151	7.69918e-06	1.52849e-05
CG1064	Snf5-related 1	Snr1	FBgn0011715	3.34714	1.74293	6.45647	5.03965e-06	1.01969e-05
CG5548	NADH dehydrogenase (ubiquinone) B18 subunit	ND-B18	FBgn0030605	3.34696	1.74285	5.58869	6.73477e-07	1.46295e-06
CG12141	Lysyl-tRNA synthetase	LysRS	FBgn0027084	3.3441	1.74162	7.25218	9.22956e-05	0.000165812
CG1685	penguin	peng	FBgn0015527	3.34054	1.74008	5.58873	2.21981e-05	4.23555e-05
CG8069	Phosphorylated adaptor for RNA export	Phax	FBgn0033380	3.33764	1.73883	4.83338	1.76393e-06	3.70296e-06
CG10098	-	CG10098	FBgn0037472	3.33336	1.73698	6.10036	5.17186e-07	1.13246e-06
			FBgn0016700	3.33142	1.73614	8.16392	3.90369e-07	8.63396e-07
CG15085	ETS-domain lacking	edl	FBgn0023214	3.3308	1.73587	4.53787	4.09476e-05	7.6131e-05
CG33473	luna	luna	FBgn0040765	3.33046	1.73572	5.3882	0.00156049	0.00247339
CG2210	abnormal wing discs	awd	FBgn0000150	3.32997	1.73551	9.25585	4.52334e-06	9.19045e-06
CG9302	-	CG9302	FBgn0032514	3.32948	1.7353	6.65849	3.1287e-07	6.95564e-07
CG7033	Chaperonin containing TCP1 subunit 2	CCT2	FBgn0030086	3.32935	1.73524	8.24641	2.87823e-07	6.41409e-07
CG8078	-	CG8078	FBgn0033375	3.32689	1.73417	4.2555	8.70771e-05	0.000156889
CG6341	eukaryotic translation elongation factor 1 beta	eEF1beta	FBgn0028737	3.32534	1.7335	9.79879	3.77015e-06	7.71054e-06
CG9124	eukaryotic translation initiation factor 3 subunit h	eIF3h	FBgn0022023	3.32057	1.73143	8.55509	2.42545e-07	5.43323e-07
CG3071	-	CG3071	FBgn0023527	3.32042	1.73137	4.79254	1.84515e-05	3.54547e-05
CG10757	mitochondrial ribosomal protein S18B	mRpS18B	FBgn0032849	3.32004	1.7312	4.70876	7.62506e-07	1.64738e-06
CG31142	-	CG31142	FBgn0047114	3.31986	1.73112	4.045	3.71087e-06	7.59486e-06
CR45593	long non-coding RNA:CR45593	lncRNA:CR45593	FBgn0267153	3.31976	1.73108	4.39609	0.00261788	0.00404842
CG2540	-	CG2540	FBgn0030411	3.31874	1.73063	3.10579	3.78385e-05	7.05852e-05
CG9117	-	CG9117	FBgn0031766	3.31823	1.73042	3.15555	0.000334241	0.000570864
CG3325	spindle B	spn-B	FBgn0003480	3.31596	1.72943	2.74478	0.000913462	0.00148682
CG8165	JmjC domain-containing histone demethylase 2	JHDM2	FBgn0037703	3.3159	1.7294	5.20722	5.86721e-06	1.17818e-05
CG5978	GTPase activating protein, SECIS-dependent read-through	GAPsec	FBgn0035916	3.31585	1.72938	5.53234	1.18874e-06	2.52871e-06
CG4381	Glutathione S transferase D3	GstD3	FBgn0010039	3.31501	1.72901	6.57797	0.00692999	0.0101607
CG13599	-	CG13599	FBgn0039128	3.31388	1.72852	3.60899	7.66469e-06	1.52219e-05
CG7172	CR6-interacting factor	CRIF	FBgn0037102	3.31306	1.72816	5.0613	3.34284e-06	6.87432e-06
CG5407	Sur-8	Sur-8	FBgn0038504	3.31212	1.72776	7.11036	0.00107393	0.00173739
CG5721	-	CG5721	FBgn0034315	3.31212	1.72776	6.94762	3.42887e-06	7.04088e-06
CG9250	M-phase phosphoprotein 6	Mpp6	FBgn0032921	3.31181	1.72762	3.60369	1.46445e-05	2.84226e-05
CG8025	Mtr3	Mtr3	FBgn0036916	3.30964	1.72667	4.67862	1.15918e-05	2.26709e-05
CG2263	Phenylalanyl-tRNA synthetase, alpha-subunit	alpha-PheRS	FBgn0030007	3.30372	1.72409	6.53603	1.9072e-05	3.66217e-05
CG10802	-	CG10802	FBgn0029664	3.30352	1.724	5.35059	1.13067e-06	2.40792e-06
CG12935	-	CG12935	FBgn0033547	3.30346	1.72398	3.72467	3.5617e-06	7.30159e-06
CG15098	-	CG15098	FBgn0034398	3.30085	1.72284	10.4081	2.44155e-06	5.0637e-06
CG3420	-	CG3420	FBgn0033100	3.29918	1.72211	5.31618	5.38494e-07	1.17728e-06
CG34293	-	CG34293	FBgn0085322	3.29839	1.72176	3.50902	1.63797e-05	3.16094e-05
CG4457	Signal recognition particle protein 19	Srp19	FBgn0015298	3.29727	1.72127	5.87368	2.18565e-06	4.55155e-06
CG4147	Heat shock 70-kDa protein cognate 3	Hsc70-3	FBgn0001218	3.29668	1.72101	10.9186	2.36784e-06	4.91629e-06
CG3448	-	CG3448	FBgn0035996	3.29404	1.71986	3.3318	0.00130221	0.0020844
CG3073	tempura	temp	FBgn0027296	3.2921	1.71901	3.87212	3.57928e-06	7.33494e-06
CG8801	Novel nucleolar protein 1	Non1	FBgn0028473	3.29058	1.71834	9.7201	2.83807e-05	5.3631e-05
CG13389	Ribosomal protein S13	RpS13	FBgn0010265	3.28955	1.71789	10.9239	2.69152e-07	6.01119e-07
CG11357	-	CG11357	FBgn0035558	3.28952	1.71788	6.96172	5.37509e-05	9.89594e-05
CG7993	Novel nucleolar protein 3	Non3	FBgn0038585	3.28718	1.71685	5.52852	7.41993e-06	1.47463e-05
CG6463	NADH dehydrogenase (ubiquinone) 13 kDa B subunit	ND-13B	FBgn0047038	3.28648	1.71654	6.12889	8.40031e-07	1.80789e-06
CG5576	immune deficiency	imd	FBgn0013983	3.28615	1.7164	5.26323	9.01729e-07	1.93732e-06
CG4278	-	CG4278	FBgn0014092	3.28604	1.71635	5.00248	4.41125e-06	8.97084e-06
CG3028	Inositol polyphosphate 1-phosphatase	Ipp	FBgn0016672	3.28452	1.71568	5.23277	4.89031e-05	9.04264e-05
CG3752	Aldehyde dehydrogenase	Aldh	FBgn0012036	3.28335	1.71517	8.68335	0.000141438	0.000250319
CG10133	Jumonji domain containing 7	JMJD7	FBgn0036366	3.27996	1.71368	4.5502	8.17284e-05	0.000147729
CG9943	Surfeit 1	Surf1	FBgn0029117	3.27752	1.7126	4.37064	1.09317e-06	2.33073e-06
CG14480	-	CG14480	FBgn0034242	3.27733	1.71252	5.89677	7.14526e-07	1.54911e-06
CG33957	Pericentrin-like protein	Plp	FBgn0086690	3.27595	1.71191	7.72317	1.93497e-05	3.71308e-05
CG3433	Coproporphyrinogen oxidase	Coprox	FBgn0021944	3.27566	1.71178	5.94143	6.35482e-07	1.38364e-06
CG3731	Ubiquinol-cytochrome c reductase core protein 1	UQCR-C1	FBgn0038271	3.27501	1.7115	7.67709	1.33305e-05	2.59398e-05
CG9331	-	CG9331	FBgn0032889	3.27416	1.71112	7.49951	0.000102627	0.000183636
CG31289	Diphthamide methyltransferase	Dph5	FBgn0024558	3.27283	1.71054	5.62557	0.000798704	0.00130841
CG7219	Serpin 28Dc	Spn28Dc	FBgn0031973	3.27155	1.70997	5.29979	2.84349e-05	5.37242e-05
CG9948	-	CG9948	FBgn0035721	3.2706	1.70955	4.16907	1.51821e-06	3.20034e-06
CG4390	-	CG4390	FBgn0038771	3.2674	1.70814	7.38925	3.24791e-07	7.2092e-07
CG4338	-	CG4338	FBgn0038313	3.26473	1.70696	2.73991	4.37564e-06	8.90167e-06
CG33276	Ubiquitin-related modifier 1	Urm1	FBgn0053276	3.26201	1.70576	3.16832	4.30952e-06	8.77195e-06
CG7700	Golgi SNARE, 28 kDa	Gos28	FBgn0044871	3.26044	1.70507	5.63787	4.37821e-07	9.64725e-07
CG44242	-	CG44242	FBgn0265177	3.26002	1.70488	5.52922	4.92627e-07	1.08111e-06
CG15811	Ras opposite	Rop	FBgn0004574	3.25631	1.70324	7.65229	7.58559e-07	1.63949e-06
CG3977	Copper transporter 1A	Ctr1A	FBgn0062413	3.25568	1.70296	6.76784	7.52252e-07	1.62712e-06
CG1434	-	CG1434	FBgn0030554	3.25455	1.70246	3.75275	0.00208506	0.00325775
CG1121	alpha-Esterase-8	alpha-Est8	FBgn0015576	3.25099	1.70088	4.0904	0.000510018	0.000854383
CG32202	-	CG32202	FBgn0052202	3.24738	1.69928	3.69223	2.68028e-05	5.08381e-05
CG12213	-	CG12213	FBgn0260742	3.24522	1.69832	6.39652	4.71204e-07	1.03482e-06
CG7275	-	CG7275	FBgn0036500	3.24432	1.69791	5.30675	0.000350555	0.000597722
CG3093	deep orange	dor	FBgn0000482	3.24137	1.6966	5.54478	1.09155e-06	2.32772e-06
CG5108	mitochondrial ribosomal protein S7	mRpS7	FBgn0032236	3.24061	1.69627	5.86642	5.86529e-06	1.17801e-05
CG5385	lethal (2) SH0834	l(2)SH0834	FBgn0267365	3.23937	1.69571	5.63882	7.0291e-07	1.5254e-06
CG13484	-	CG13484	FBgn0036406	3.23652	1.69444	3.39968	1.59909e-05	3.08963e-05
CG8351	Chaperonin containing TCP1 subunit 7	CCT7	FBgn0037632	3.23501	1.69377	7.77196	5.59263e-06	1.12567e-05
CG8461	-	CG8461	FBgn0038235	3.23352	1.69311	3.91912	6.3105e-06	1.26266e-05
CG4432	Peptidoglycan recognition protein LC	PGRP-LC	FBgn0035976	3.22976	1.69143	6.2616	1.04334e-06	2.23001e-06
CG13090	Ubiquitin-like activating enzyme 4	Uba4	FBgn0032054	3.22957	1.69134	5.2332	1.7917e-06	3.75914e-06
CG4553	-	CG4553	FBgn0039336	3.22799	1.69064	2.91752	1.75557e-05	3.38147e-05
CG12276	Activator of SUMO 1	Aos1	FBgn0029512	3.22788	1.69059	6.78926	5.03966e-07	1.1046e-06
CG7649	Meltrin	Meltrin	FBgn0265140	3.22582	1.68967	8.33192	1.51574e-06	3.19573e-06
CG40410	Apoptosis-linked gene-2	Alg-2	FBgn0086378	3.22306	1.68843	7.01534	1.48247e-06	3.12972e-06
CG8593	quemao	qm	FBgn0019662	3.22091	1.68747	6.33978	1.34868e-06	2.85481e-06
CG7283	Ribosomal protein L10Ab	RpL10Ab	FBgn0036213	3.21811	1.68621	11.2702	2.92554e-05	5.51905e-05
CG2849	Ras-like protein A	Rala	FBgn0015286	3.21782	1.68609	7.32288	0.00100881	0.00163606
CG18013	Partner of Sld Five 2	Psf2	FBgn0261976	3.21746	1.68592	3.73784	7.21086e-05	0.000131189
CG15514	-	CG15514	FBgn0039712	3.21695	1.68569	5.39344	4.24002e-06	8.63204e-06
CG10470	-	CG10470	FBgn0032746	3.21461	1.68464	6.1046	1.05352e-06	2.25004e-06
CG4610	-	CG4610	FBgn0034735	3.21068	1.68288	4.41568	1.70198e-06	3.57627e-06
CG3773	Gdown1	Gdn1	FBgn0038692	3.20976	1.68246	4.89594	1.30469e-06	2.76484e-06
CG8281	-	CG8281	FBgn0035824	3.20735	1.68138	4.03651	9.7786e-06	1.92661e-05
CG17359	-	CG17359	FBgn0036396	3.20601	1.68078	3.4093	2.88899e-06	5.96955e-06
CG15889	Ravus	Ravus	FBgn0038128	3.20508	1.68036	4.45583	1.21485e-06	2.58031e-06
CG32278	-	CG32278	FBgn0052278	3.2048	1.68023	4.90568	4.52052e-06	9.18638e-06
CG8900	Ribosomal protein S18	RpS18	FBgn0010411	3.20418	1.67995	10.94	5.81814e-06	1.16902e-05
CG7289	-	CG7289	FBgn0031379	3.20409	1.67992	6.21134	1.19742e-06	2.54528e-06
CG13625	-	CG13625	FBgn0039210	3.20352	1.67966	4.66516	1.19744e-06	2.54528e-06
CG14121	verrocchio	ver	FBgn0262524	3.2032	1.67951	3.42654	4.97735e-05	9.19598e-05
CG10406	mitochondrial ribosomal protein S33	mRpS33	FBgn0038426	3.20243	1.67917	4.25586	2.05002e-06	4.27866e-06
CG2843	Cwc25	Cwc25	FBgn0031452	3.20071	1.67839	4.36061	8.70904e-05	0.000156889
CG7949	galla-2	galla-2	FBgn0036107	3.19986	1.67801	5.24283	2.23158e-06	4.64373e-06
CG1227	-	CG1227	FBgn0037491	3.19897	1.67761	4.38372	2.45663e-06	5.09309e-06
CG5504	-	CG5504	FBgn0002174	3.19494	1.67579	4.9267	6.50681e-05	0.000118921
CG11563	-	CG11563	FBgn0039868	3.19471	1.67568	4.64949	2.94617e-06	6.08208e-06
CG2086	draper	drpr	FBgn0027594	3.18902	1.67311	7.98887	7.40732e-07	1.60344e-06
CG13399	Chromatin accessibility complex 14kD protein	Chrac-14	FBgn0043002	3.18881	1.67302	4.12387	2.17057e-06	4.52183e-06
CG6338	Ets at 97D	Ets97D	FBgn0004510	3.1865	1.67197	4.72142	1.14117e-05	2.23342e-05
CG12104	-	CG12104	FBgn0035238	3.18593	1.67172	5.43208	8.38762e-06	1.65957e-05
CG13914	mitotic spindle density 1	msd1	FBgn0035209	3.18334	1.67054	4.13434	2.72283e-05	5.16189e-05
CG7339	-	CG7339	FBgn0036188	3.18296	1.67037	4.5433	3.18127e-05	5.98333e-05
CG10670	XPG-like endonuclease	Gen	FBgn0263831	3.18258	1.6702	3.93853	1.9315e-06	4.03958e-06
CG11123	-	CG11123	FBgn0033169	3.1813	1.66962	4.87294	4.53994e-05	8.41144e-05
CG8008	-	CG8008	FBgn0033387	3.18049	1.66925	4.08237	1.02202e-05	2.00867e-05
CG5161	TRAPP subunit 20	Trs20	FBgn0266724	3.17961	1.66885	5.17532	1.40003e-06	2.96015e-06
CR46064	long non-coding RNA:CR46064	lncRNA:CR46064	FBgn0267733	3.17859	1.66839	4.35096	5.03872e-06	1.01968e-05
CG17765	-	CG17765	FBgn0033529	3.17771	1.66799	7.00443	3.02007e-06	6.23003e-06
CG1871	enhancer of rudimentary	e(r)	FBgn0011586	3.17618	1.66729	7.06302	1.32724e-05	2.58313e-05
CG31673	-	CG31673	FBgn0051673	3.17554	1.667	5.70099	5.09402e-06	1.02994e-05
CG10742	Tetraspanin 3A	Tsp3A	FBgn0040334	3.17535	1.66692	5.07717	1.65644e-06	3.48582e-06
			FBgn0000409	3.17501	1.66676	6.44023	4.05752e-06	8.28009e-06
CG12259	-	CG12259	FBgn0039557	3.17475	1.66664	4.68832	4.57566e-06	9.29337e-06
CG7130	-	CG7130	FBgn0037151	3.17447	1.66652	3.45302	1.26446e-05	2.46481e-05
CG2774	Sorting nexin 1	Snx1	FBgn0031534	3.17304	1.66587	7.73001	5.81602e-07	1.2683e-06
CG18247	SH2 ankyrin repeat kinase	Shark	FBgn0015295	3.17162	1.66522	5.83453	1.28571e-06	2.72513e-06
CG8824	fused lobes	fdl	FBgn0045063	3.17109	1.66498	6.13362	1.39582e-06	2.9518e-06
CG6007	Glutamyl-tRNA amidotransferase, subunit A	GatA	FBgn0260779	3.16911	1.66408	4.31467	1.90786e-05	3.66281e-05
CG8210	Vacuolar H[+] ATPase 14kD subunit 1	Vha14-1	FBgn0262512	3.1683	1.66371	7.82854	1.15091e-06	2.44963e-06
CG3944	NADH dehydrogenase (ubiquinone) 23 kDa subunit	ND-23	FBgn0017567	3.16484	1.66213	5.96837	2.55768e-06	5.29474e-06
CG5608	-	CG5608	FBgn0038058	3.16482	1.66212	5.24566	9.76899e-06	1.92506e-05
CG8722	Nucleoporin at 44A	Nup44A	FBgn0033247	3.16376	1.66164	5.28906	7.43879e-05	0.000135116
CG1515	YKT6 v-SNARE	Ykt6	FBgn0260858	3.16375	1.66163	6.34849	2.08095e-06	4.34158e-06
CG8609	Mediator complex subunit 4	MED4	FBgn0035754	3.16214	1.6609	4.15609	1.7741e-05	3.41599e-05
CG33217	-	CG33217	FBgn0053217	3.16135	1.66054	3.98673	3.70674e-05	6.9216e-05
CG9155	Myosin 61F	Myo61F	FBgn0010246	3.16095	1.66036	8.2813	7.84703e-06	1.55674e-05
CG8142	-	CG8142	FBgn0030871	3.15953	1.65971	3.80133	5.63077e-06	1.13253e-05
CG1404	Ran	Ran	FBgn0020255	3.15934	1.65962	9.21448	5.65895e-07	1.23501e-06
CG30291	-	CG30291	FBgn0050291	3.15352	1.65696	6.17958	4.69687e-06	9.52572e-06
CG9710	nudC	nudC	FBgn0021768	3.15189	1.65622	7.05918	9.86612e-06	1.94352e-05
CG2948	DNA polymerase zeta Rev7 subunit	Rev7	FBgn0037345	3.15126	1.65593	3.49876	7.86705e-05	0.000142501
CG2970	Stomatin like 2	Stoml2	FBgn0034936	3.15034	1.65551	6.39426	1.80391e-06	3.78334e-06
CG9232	Galactose-1-phosphate uridylyltransferase	Galt	FBgn0263200	3.15002	1.65536	6.48482	4.09754e-06	8.35719e-06
CG4759	Ribosomal protein L27	RpL27	FBgn0039359	3.14899	1.65489	10.5903	1.27552e-06	2.70455e-06
CG8319	-	CG8319	FBgn0037722	3.1482	1.65453	4.29642	4.22357e-06	8.60326e-06
CG2608	-	CG2608	FBgn0032870	3.14815	1.6545	4.41739	2.69842e-06	5.57989e-06
CG5569	-	CG5569	FBgn0034919	3.14679	1.65388	4.43468	1.50647e-05	2.92128e-05
CG17840	FIG4 phosphoinositide 5-phosphatase	FIG4	FBgn0031611	3.14355	1.65239	5.26304	3.59597e-06	7.36509e-06
CG8660	Fibp	Fibp	FBgn0036911	3.14082	1.65114	5.23482	1.4188e-06	2.99757e-06
CG40045	-	CG40045	FBgn0058045	3.14079	1.65113	7.90622	1.96663e-06	4.11151e-06
CG4802	Methylthioadenosine phosphorylase	Mtap	FBgn0034215	3.14044	1.65097	6.20259	1.06825e-05	2.09621e-05
CG5826	Peroxiredoxin 3	Prx3	FBgn0038519	3.13773	1.64972	6.07924	8.66858e-07	1.86419e-06
CG8675	-	CG8675	FBgn0030834	3.13329	1.64768	4.34246	0.000236324	0.000409124
CG7698	Cleavage and polyadenylation specificity factor 73	Cpsf73	FBgn0261065	3.1318	1.64699	5.86965	1.82155e-06	3.81963e-06
CG4035	eukaryotic translation initiation factor 4E1	eIF4E1	FBgn0015218	3.13027	1.64629	8.79179	1.27011e-06	2.69411e-06
CG4852	severas	Sras	FBgn0029121	3.13022	1.64626	4.85821	7.29108e-06	1.45031e-05
			FBgn0011241	3.12907	1.64573	4.92966	8.10067e-06	1.60422e-05
CG9547	-	CG9547	FBgn0031824	3.12889	1.64565	6.65133	3.93477e-06	8.04281e-06
CG10520	tube	tub	FBgn0003882	3.1262	1.64441	6.55481	0.000158327	0.000278798
CG2221	lethal (1) G0289	l(1)G0289	FBgn0028331	3.12562	1.64414	9.21283	5.7324e-06	1.15235e-05
CG5837	HEM-protein	Hem	FBgn0011771	3.12509	1.6439	6.93246	1.10289e-06	2.351e-06
CG16947	Ring finger and CHY zinc finger domain containing 1	Rchy1	FBgn0031816	3.12471	1.64372	5.60026	0.000218251	0.000378891
CG2974	NAD(P)HX epimerase	Naxe	FBgn0030178	3.12294	1.64291	4.17793	1.06033e-05	2.08104e-05
CG5475	p38a MAP kinase	p38a	FBgn0015765	3.1202	1.64164	5.94098	1.98267e-06	4.14349e-06
CG17530	Glutathione S transferase E6	GstE6	FBgn0063494	3.11909	1.64113	5.5163	0.000289398	0.000496549
CG2063	-	CG2063	FBgn0033400	3.11885	1.64102	5.16494	5.3159e-06	1.0719e-05
CG3948	Coat Protein (coatomer) zeta	zetaCOP	FBgn0040512	3.11822	1.64072	7.39614	7.36402e-06	1.46378e-05
CG1430	by S6	bys	FBgn0010292	3.11807	1.64065	5.22041	2.77893e-05	5.26021e-05
CG7429	Coiled-coil domain containing 53	CCDC53	FBgn0031979	3.11801	1.64062	3.14482	1.36148e-05	2.64701e-05
CG5417	Signal recognition particle protein 14	Srp14	FBgn0038808	3.11726	1.64028	5.04562	3.32444e-05	6.24002e-05
CG12235	Actin-related protein 10	Arp10	FBgn0031050	3.11514	1.6393	5.31989	2.62856e-05	4.98824e-05
CG11802	BLOC-1 related complex subunit 5	BORCS5	FBgn0030346	3.1145	1.639	4.00948	1.17305e-05	2.29301e-05
CG11927	-	CG11927	FBgn0031638	3.11358	1.63857	5.10768	4.32747e-06	8.80687e-06
CG32076	ALG10 alpha-1,2-glucosyltransferase	Alg10	FBgn0052076	3.11318	1.63839	5.27033	1.79711e-05	3.45732e-05
CG5760	tetracycline resistance	rtet	FBgn0028468	3.11295	1.63828	6.01494	9.46034e-05	0.000169822
CG4494	smt3	smt3	FBgn0264922	3.10986	1.63685	8.84218	2.41364e-05	4.59129e-05
CG7351	PCI domain-containing protein 2	PCID2	FBgn0036184	3.10794	1.63596	4.97863	7.34317e-05	0.000133487
CG5277	Intronic Protein 259	Ip259	FBgn0025366	3.10638	1.63523	8.18319	1.64097e-06	3.45391e-06
CG11190	Phosphatidylinositol glycan anchor biosynthesis class T	PIG-T	FBgn0030035	3.10517	1.63467	6.02078	5.6521e-06	1.13641e-05
CG11007	-	CG11007	FBgn0034455	3.10426	1.63425	4.67697	0.000305784	0.000523459
CG17712	-	CG17712	FBgn0027597	3.09919	1.63189	5.32702	1.66237e-05	3.20581e-05
CG14414	-	CG14414	FBgn0030571	3.09753	1.63112	4.24223	0.00017312	0.000303414
CG13951	lethal (2) k10201	l(2)k10201	FBgn0016970	3.09591	1.63036	3.38545	1.07622e-05	2.11111e-05
CG11137	-	CG11137	FBgn0037199	3.09515	1.63001	5.8515	4.6523e-06	9.44046e-06
CG9091	Ribosomal protein L37a	RpL37a	FBgn0030616	3.09497	1.62992	10.4574	3.11656e-06	6.42199e-06
CG3671	Malvolio	Mvl	FBgn0011672	3.09464	1.62977	8.48574	1.82978e-05	3.51713e-05
CG8340	upstream of RpIII128	128up	FBgn0010339	3.09387	1.62941	6.34772	7.85525e-05	0.000142334
CG12659	-	CG12659	FBgn0040929	3.09306	1.62903	3.74377	2.43723e-05	4.63302e-05
CG4771	vreteno	vret	FBgn0263143	3.093	1.62901	4.04441	6.27286e-05	0.000114814
CG11784	Glutathione S transferase E13	GstE13	FBgn0033381	3.0912	1.62817	5.60114	2.16745e-06	4.51616e-06
CG5179	Cyclin-dependent kinase 9	Cdk9	FBgn0019949	3.09083	1.62799	5.53817	4.10581e-06	8.371e-06
CG14966	-	CG14966	FBgn0035415	3.08997	1.62759	4.48015	3.38973e-06	6.96781e-06
CG7885	RNA polymerase II 33kD subunit	RpII33	FBgn0026373	3.08939	1.62732	5.3451	0.000259732	0.000447432
CG4143	multiprotein bridging factor 1	mbf1	FBgn0262732	3.08879	1.62704	7.26633	1.71773e-06	3.60869e-06
CG10756	TBP-associated factor 13	Taf13	FBgn0032847	3.08666	1.62605	4.99127	2.0381e-06	4.25456e-06
CG30105	-	CG30105	FBgn0050105	3.0826	1.62415	3.25778	3.13083e-05	5.89342e-05
			FBgn0261606	3.08219	1.62396	10.8945	8.61671e-06	1.7037e-05
CG2712	-	CG2712	FBgn0024975	3.08162	1.62369	2.78862	0.00584866	0.00864433
CG1972	Integrator 11	IntS11	FBgn0039691	3.08054	1.62318	5.82819	2.40576e-06	4.99318e-06
CG7242	Spc25	Spc25	FBgn0087021	3.0805	1.62317	4.69443	5.14008e-06	1.03851e-05
CG8203	Cyclin-dependent kinase 5	Cdk5	FBgn0013762	3.07588	1.621	5.4774	2.29378e-06	4.76695e-06
CG17035	GXIVsPLA2	GXIVsPLA2	FBgn0036545	3.07419	1.62021	4.60199	0.0002923	0.000501427
CG32576	-	CG32576	FBgn0052576	3.07407	1.62015	4.38208	3.52533e-05	6.59387e-05
CG6022	Cytochrome c heme lyase	Cchl	FBgn0038925	3.07252	1.61942	5.89308	4.33452e-05	8.04551e-05
CG14806	Cytochrome c oxidase assembly factor 8	Coa8	FBgn0029594	3.07141	1.6189	4.86982	2.9806e-06	6.15202e-06
CG6554	Arginine methyltransferase 1	Art1	FBgn0037834	3.07107	1.61874	7.29364	9.73182e-06	1.91841e-05
CG9035	Translocon-associated protein delta	Tapdelta	FBgn0021795	3.06354	1.6152	7.56632	1.92439e-06	4.02622e-06
CG14750	Vacuolar protein sorting 25	Vps25	FBgn0022027	3.06307	1.61498	5.30221	2.30812e-05	4.39881e-05
CG10754	Splicing factor 3a subunit 2	Sf3a2	FBgn0036314	3.0616	1.61429	5.39561	1.93569e-06	4.04758e-06
CG3945	Rad9	Rad9	FBgn0025807	3.06105	1.61402	3.34447	0.000528554	0.000884111
CG13849	Nop56	Nop56	FBgn0038964	3.06066	1.61384	6.98793	3.12712e-05	5.88842e-05
CG10344	-	CG10344	FBgn0034729	3.0593	1.6132	4.02582	0.000295465	0.000506414
CG6796	Asparaginyl-tRNA synthetase, mitochondrial	AsnRS-m	FBgn0034177	3.05862	1.61288	3.81597	7.95077e-06	1.57676e-05
CG11555	-	CG11555	FBgn0086856	3.05857	1.61286	4.66886	6.36448e-06	1.27324e-05
CG15653	-	CG15653	FBgn0034578	3.05769	1.61244	3.20298	1.01038e-05	1.98754e-05
CG17347	Dynactin 6, p27 subunit	DCTN6-p27	FBgn0086446	3.05557	1.61144	5.14801	8.6222e-05	0.000155425
CG2173	Rs1	Rs1	FBgn0021995	3.05472	1.61104	5.67044	9.63008e-06	1.89903e-05
CG3450	ubiquitin like	ubl	FBgn0022224	3.05337	1.6104	5.13367	2.13353e-06	4.4488e-06
CG5392	Reversion-inducing-cysteine-rich protein with kazal motifs	Reck	FBgn0036463	3.0526	1.61004	5.06598	0.000463111	0.000780245
CG9272	-	CG9272	FBgn0032907	3.05047	1.60903	3.78744	2.4682e-05	4.68869e-05
CG5704	-	CG5704	FBgn0026570	3.04885	1.60826	3.92815	5.11452e-06	1.03372e-05
CG31344	-	CG31344	FBgn0051344	3.0486	1.60815	5.49104	3.19948e-05	6.01658e-05
CG6659	-	CG6659	FBgn0030946	3.04778	1.60776	6.12566	2.12706e-06	4.43613e-06
CG6684	Ribosomal protein S25	RpS25	FBgn0086472	3.04767	1.60771	10.8549	5.31437e-06	1.07178e-05
CG6647	porin	porin	FBgn0004363	3.04611	1.60697	9.648	6.98342e-06	1.39183e-05
CG11753	-	CG11753	FBgn0037603	3.04538	1.60662	4.83749	1.78655e-05	3.43819e-05
CG6949	mitochondrial ribosomal protein L45	mRpL45	FBgn0263863	3.04372	1.60584	5.29688	2.90549e-05	5.484e-05
CG3909	-	CG3909	FBgn0027524	3.043	1.6055	5.70159	0.000408659	0.000691943
CG1785	-	CG1785	FBgn0030061	3.03829	1.60326	5.37529	4.23713e-06	8.62931e-06
CG18156	Mis12	Mis12	FBgn0035725	3.03796	1.60311	3.98858	3.44876e-05	6.46037e-05
CG31152	rumi	rumi	FBgn0086253	3.03639	1.60236	4.5203	3.02885e-06	6.247e-06
CG3652	-	CG3652	FBgn0031600	3.03516	1.60177	5.58662	3.41474e-06	7.01445e-06
CG4703	Arc42	Arc42	FBgn0038742	3.03145	1.60001	6.51882	3.33009e-06	6.85063e-06
CG17559	doughnut on 2	dnt	FBgn0024245	3.02775	1.59824	5.31509	0.000109886	0.00019609
CG2957	mitochondrial ribosomal protein S9	mRpS9	FBgn0037529	3.02649	1.59764	5.49963	5.17695e-06	1.04539e-05
CG33505	U3 small nuclear riboprotein factor 55K	U3-55K	FBgn0053505	3.02647	1.59764	4.04086	9.67609e-05	0.000173583
CG14544	-	CG14544	FBgn0039407	3.02576	1.5973	3.08148	0.000375381	0.00063801
CG31658	Nnf1b	Nnf1b	FBgn0051658	3.02415	1.59653	2.68629	6.03289e-05	0.000110603
CG5796	Protoporphyrinogen oxidase	Ppox	FBgn0020018	3.02366	1.5963	5.64694	4.53754e-05	8.4084e-05
CG11785	baiser	bai	FBgn0045866	3.02015	1.59462	8.32214	8.95382e-05	0.000161039
CG2938	-	CG2938	FBgn0029685	3.01941	1.59427	6.38358	2.99799e-06	6.18563e-06
CG10009	Noa36	Noa36	FBgn0026400	3.01901	1.59408	5.91932	4.85595e-06	9.84121e-06
CG6932	COP9 signalosome subunit 6	CSN6	FBgn0028837	3.01858	1.59387	6.0265	2.19827e-06	4.57697e-06
CG12264	Nfs1 cysteine desulfurase	Nfs1	FBgn0032393	3.01388	1.59162	5.93045	1.60928e-05	3.10719e-05
CG5809	calcium-binding protein 1	CaBP1	FBgn0025678	3.01269	1.59105	8.59964	5.79221e-05	0.000106365
CG8010	-	CG8010	FBgn0031008	3.01139	1.59043	4.55514	5.29082e-05	9.75098e-05
			FBgn0019948	3.01091	1.5902	7.42683	9.06306e-06	1.7891e-05
CG42376	-	CG42376	FBgn0259722	3.00918	1.58937	4.95	6.26764e-06	1.25476e-05
CG7009	-	CG7009	FBgn0038861	3.00879	1.58919	4.52191	9.10109e-06	1.79629e-05
CG10449	Catecholamines up	Catsup	FBgn0002022	3.00621	1.58795	7.5781	3.73899e-06	7.64961e-06
CG8472	Calmodulin	Cam	FBgn0000253	3.00569	1.5877	10.293	0.00030125	0.000516013
CG14999	Replication factor C subunit 4	RfC4	FBgn0260985	3.00519	1.58746	5.66786	1.36969e-05	2.66111e-05
CG3887	Selenoprotein T	SelT	FBgn0031670	3.00351	1.58665	7.46341	2.48424e-06	5.14842e-06
			FBgn0022246	3.00203	1.58594	4.37973	1.50907e-05	2.9253e-05
CG7637	-	CG7637	FBgn0033548	3.00109	1.58549	2.64174	0.000182614	0.000319053
CG17498	mad2	mad2	FBgn0035640	3.00079	1.58534	4.83032	1.11399e-05	2.18235e-05
CG6253	Ribosomal protein L14	RpL14	FBgn0017579	3.00067	1.58529	10.4013	3.29701e-06	6.78507e-06
CG2503	antimeros	atms	FBgn0010750	2.99978	1.58486	5.95814	6.0197e-06	1.20772e-05
CG9606	Rrp45	Rrp45	FBgn0030789	2.99967	1.5848	3.97863	6.04608e-06	1.21258e-05
CG2374	late bloomer	lbm	FBgn0016032	2.9973	1.58366	5.19881	0.000146871	0.000259443
CG12366	O-fucosyltransferase 1	O-fut1	FBgn0033901	2.99712	1.58358	6.6811	9.65165e-06	1.90294e-05
CG13901	-	CG13901	FBgn0035164	2.99586	1.58297	4.80501	0.000232659	0.000403152
CG15881	Coiled-coil domain-containing 58	Ccdc58	FBgn0036909	2.99557	1.58283	4.37131	8.81904e-06	1.74216e-05
CG5012	mitochondrial ribosomal protein L12	mRpL12	FBgn0011787	2.99516	1.58264	4.89559	5.44594e-05	0.00010022
CG14184	-	CG14184	FBgn0036932	2.9913	1.58077	6.12624	4.46997e-05	8.2873e-05
CG10495	-	CG10495	FBgn0032750	2.99117	1.58071	3.04497	3.98006e-05	7.41138e-05
CG17904	-	CG17904	FBgn0032597	2.98893	1.57963	5.89737	4.08467e-05	7.5956e-05
CG7671	Nucleoporin 43kD	Nup43	FBgn0038609	2.98892	1.57962	5.29851	4.81114e-05	8.9036e-05
CG2906	-	CG2906	FBgn0033240	2.98741	1.5789	4.93228	1.21145e-05	2.36395e-05
CG34229	-	CG34229	FBgn0259832	2.98705	1.57872	3.47712	1.19053e-05	2.32596e-05
CG31911	Equilibrative nucleoside transporter 2	Ent2	FBgn0263916	2.98527	1.57786	6.32613	7.46792e-06	1.48364e-05
			FBgn0261593	2.98219	1.57637	9.99712	6.63932e-06	1.32538e-05
CG17260	-	CG17260	FBgn0031498	2.98028	1.57545	4.43728	1.33925e-05	2.60469e-05
CG9300	-	CG9300	FBgn0036886	2.97858	1.57463	5.40368	0.000321376	0.000549646
CG10306	eukaryotic translation initiation factor 3 subunit k	eIF3k	FBgn0034654	2.97816	1.57442	7.90402	3.86283e-06	7.89864e-06
CG4647	mitochondrial ribosomal protein L49	mRpL49	FBgn0030433	2.97776	1.57423	4.65729	0.000329931	0.000563588
CG6843	-	CG6843	FBgn0036827	2.97623	1.57349	5.03455	4.86285e-06	9.85342e-06
CG11261	Cullin 6	Cul6	FBgn0036332	2.9762	1.57347	4.22215	1.54006e-05	2.98176e-05
CG13533	asrij	asrij	FBgn0034793	2.97586	1.57331	5.51672	0.000209877	0.00036492
CG44255	Phosphatidylinositol glycan anchor biosynthesis class S	PIG-S	FBgn0265190	2.97386	1.57234	5.02918	6.26921e-06	1.25485e-05
CG9388	Adaptor Protein complex 1, mu subunit	AP-1mu	FBgn0024833	2.97253	1.57169	6.90632	4.89759e-06	9.91841e-06
			FBgn0044510	2.97119	1.57104	5.43796	0.000638006	0.0010577
CG9762	NADH dehydrogenase (ubiquinone) SGDH subunit	ND-SGDH	FBgn0011455	2.971	1.57095	6.68272	8.70983e-06	1.7212e-05
CG7405	Cyclin H	CycH	FBgn0022936	2.96955	1.57025	4.83454	5.19315e-06	1.04828e-05
CG5553	DNA polymerase alpha 60kD subunit	DNApol-alpha60	FBgn0259676	2.96685	1.56893	3.63769	8.11704e-05	0.000146792
CG6601	Rab6	Rab6	FBgn0015797	2.96608	1.56856	7.82191	1.56483e-05	3.02711e-05
CG9852	upstream of RpII140	140up	FBgn0010340	2.96267	1.5669	4.18116	7.31982e-06	1.45551e-05
CG15525	-	CG15525	FBgn0039732	2.96242	1.56677	4.22891	7.59799e-06	1.50921e-05
CG11447	-	CG11447	FBgn0038737	2.96167	1.56641	3.39736	2.09041e-05	3.99887e-05
CG5412	-	CG5412	FBgn0038806	2.96157	1.56636	4.4278	2.97343e-05	5.60751e-05
CG33056	-	CG33056	FBgn0053056	2.95687	1.56407	5.53535	2.33e-05	4.43897e-05
CG6363	MORF-related gene 15	MRG15	FBgn0027378	2.95598	1.56364	5.40567	8.07732e-06	1.59988e-05
CG1715	Coiled-coil-helix-coiled-coil-helix domain containing 3	Chchd3	FBgn0010808	2.95587	1.56358	6.37099	3.39718e-06	6.98095e-06
CG10564	Adenylyl cyclase 78C	Ac78C	FBgn0024150	2.95524	1.56328	5.09838	4.86349e-05	8.99749e-05
CG7182	-	CG7182	FBgn0035878	2.95511	1.56321	5.73619	0.000240244	0.000415717
CG10904	-	CG10904	FBgn0034945	2.95483	1.56308	4.54915	1.67787e-05	3.23515e-05
CG7911	Nucleophosmin	Nph	FBgn0039735	2.9544	1.56287	7.5232	4.07267e-06	8.3095e-06
CG6046	Bicoid interacting protein 1	Bin1	FBgn0024491	2.953	1.56218	5.21914	7.02814e-06	1.4e-05
CG8128	-	CG8128	FBgn0030668	2.95083	1.56112	3.98391	9.30909e-05	0.00016716
CG17726	-	CG17726	FBgn0037880	2.94957	1.56051	3.80392	8.53056e-05	0.000153897
CG8460	-	CG8460	FBgn0031996	2.94663	1.55906	6.39915	3.94899e-06	8.07041e-06
CG11926	Monensin sensitivity 1	Mon1	FBgn0031640	2.94633	1.55892	5.23625	4.68651e-06	9.50643e-06
CG30077	Biogenesis of lysosome-related organelles complex 1, subunit 1	Blos1	FBgn0050077	2.94538	1.55845	4.24567	1.31906e-05	2.56811e-05
CG1523	-	CG1523	FBgn0039601	2.94345	1.55751	5.6182	1.19969e-05	2.34181e-05
CG4046	Ribosomal protein S16	RpS16	FBgn0034743	2.94277	1.55717	10.3326	4.52262e-05	8.38213e-05
CG9075	eukaryotic translation initiation factor 4A	eIF4A	FBgn0001942	2.94267	1.55712	11.3196	2.35131e-06	4.88288e-06
CG7864	Peroxin 10	Pex10	FBgn0035233	2.94112	1.55637	4.26583	7.99943e-06	1.58501e-05
CG13364	-	CG13364	FBgn0026879	2.94015	1.55589	6.91177	3.47666e-06	7.1351e-06
CG13365	-	CG13365	FBgn0029529	2.93558	1.55365	3.78739	8.81261e-05	0.000158634
CG5451	Smu1 spliceosomal factor	Smu1	FBgn0038666	2.93545	1.55358	5.31056	3.98275e-06	8.13493e-06
CG7770	Prefoldin 6	Pfdn6	FBgn0036918	2.93401	1.55288	6.42797	4.15557e-06	8.46937e-06
CG2875	-	CG2875	FBgn0029672	2.93262	1.55219	4.78319	1.93504e-05	3.71308e-05
CG9391	-	CG9391	FBgn0037063	2.93137	1.55158	5.96888	9.37983e-06	1.85033e-05
CG14939	Cyclin Y	CycY	FBgn0032378	2.931	1.55139	7.09134	1.47761e-05	2.86631e-05
CG7878	-	CG7878	FBgn0037549	2.93061	1.5512	6.44985	9.98366e-06	1.96494e-05
CG31794	Paxillin	Pax	FBgn0041789	2.92899	1.55041	8.43112	6.81066e-05	0.000124211
CG10602	-	CG10602	FBgn0032721	2.92896	1.55039	8.65576	4.37458e-06	8.90113e-06
CG5322	Lysosomal alpha-mannosidase I	LManI	FBgn0032253	2.92793	1.54988	7.41767	5.602e-06	1.12715e-05
CG11686	-	CG11686	FBgn0040551	2.92592	1.54889	5.83494	0.000143396	0.000253625
CG10741	Tondu-domain-containing Growth Inhibitor	Tgi	FBgn0036373	2.92573	1.54879	5.64888	4.77685e-06	9.68267e-06
CG11188	Apoptosis antagonizing transcription factor	Aatf	FBgn0031851	2.92468	1.54828	4.52452	1.02199e-05	2.00867e-05
CG7600	-	CG7600	FBgn0064766	2.92394	1.54792	6.78536	1.39042e-05	2.70092e-05
CG7580	Ubiquinol-cytochrome c reductase ubiquinone-binding protein	UQCR-Q	FBgn0036728	2.92103	1.54648	6.67673	1.14741e-05	2.24446e-05
CG9986	-	CG9986	FBgn0039589	2.921	1.54646	4.8016	0.000578067	0.0009629
CG12744	-	CG12744	FBgn0033459	2.92089	1.54641	3.79944	2.82775e-05	5.3463e-05
CG3157	gamma-Tubulin at 23C	gammaTub23C	FBgn0260639	2.92019	1.54606	5.74491	8.955e-06	1.76808e-05
CG4581	Mitochondrial trifunctional protein beta subunit	Mtpbeta	FBgn0025352	2.92006	1.546	7.57501	1.95619e-05	3.75045e-05
CG6606	Rab11 interacting protein	Rip11	FBgn0027335	2.91984	1.54589	7.54069	1.56169e-05	3.02155e-05
CG8268	Signal recognition particle protein 9	Srp9	FBgn0035827	2.91937	1.54566	6.12543	1.2553e-05	2.44737e-05
CG34186	Rpb12	Rpb12	FBgn0262954	2.91917	1.54556	5.44931	5.28635e-06	1.06652e-05
CG10315	eukaryotic translation initiation factor 2B subunit delta	eIF2Bdelta	FBgn0034858	2.91821	1.54509	5.50006	8.78071e-06	1.7349e-05
CG5585	Retinoblastoma binding protein 5	Rbbp5	FBgn0036973	2.91642	1.5442	5.16808	0.000335147	0.000572324
CG7853	PAPS transporter 2	Papst2	FBgn0036695	2.91277	1.54239	5.03594	5.2002e-06	1.04952e-05
CG1359	Blocked early in transport 5	Bet5	FBgn0260860	2.91223	1.54212	5.11904	1.05033e-05	2.06249e-05
CG3008	-	CG3008	FBgn0031643	2.91164	1.54183	6.54293	3.3871e-05	6.3523e-05
CG3430	-	CG3430	FBgn0031875	2.90647	1.53927	4.2303	1.28113e-05	2.49643e-05
CG4800	Translationally controlled tumor protein	Tctp	FBgn0037874	2.90495	1.53851	10.6481	3.42317e-06	7.03049e-06
CG7129	lethal (3) 05822	l(3)05822	FBgn0010877	2.90152	1.53681	6.52341	5.06149e-06	1.02374e-05
CG17219	-	CG17219	FBgn0031494	2.89841	1.53526	3.32836	0.00156288	0.00247684
CG5323	-	CG5323	FBgn0034362	2.8982	1.53516	4.93332	2.88368e-05	5.44561e-05
CG33104	eclair	eca	FBgn0069242	2.89618	1.53415	6.59349	0.000377081	0.000640803
CG11504	-	CG11504	FBgn0039733	2.89615	1.53414	5.12981	2.21971e-05	4.23555e-05
CG8161	Rlb1	Rlb1	FBgn0014022	2.89406	1.53309	4.13205	2.97794e-05	5.61413e-05
CG7787	stratum	strat	FBgn0032020	2.8938	1.53297	5.19258	6.61542e-06	1.32084e-05
CG9350	NADH dehydrogenase (ubiquinone) B14.7 subunit	ND-B14.7	FBgn0034576	2.89262	1.53238	6.47391	1.31538e-05	2.56182e-05
CG3621	NADH dehydrogenase (ubiquinone) B14.5 A subunit	ND-B14.5A	FBgn0025839	2.89246	1.5323	4.97674	1.24921e-05	2.43592e-05
CG2248	Rac1	Rac1	FBgn0010333	2.89092	1.53153	7.43696	4.8698e-05	9.00768e-05
CG8614	Neosin	Neos	FBgn0024542	2.89011	1.53112	5.13058	4.01359e-05	7.46964e-05
CG9829	poly	poly	FBgn0086371	2.88436	1.52825	6.37081	1.46499e-05	2.84281e-05
CG4679	-	CG4679	FBgn0033816	2.88329	1.52771	4.815	1.46752e-05	2.84724e-05
CG15693	Ribosomal protein S20	RpS20	FBgn0019936	2.88228	1.52721	9.8627	4.07875e-06	8.32039e-06
CG6008	NP15.6	NP15.6	FBgn0027785	2.88181	1.52697	5.89088	0.000135262	0.000239692
CG17521	Ribosomal protein L10	RpL10	FBgn0024733	2.88147	1.52681	11.5006	1.60116e-05	3.09311e-05
CG8064	-	CG8064	FBgn0038597	2.8797	1.52592	5.07101	0.000541239	0.000904247
CG4968	-	CG4968	FBgn0032214	2.87917	1.52565	7.00994	5.81846e-06	1.16902e-05
CG34310	-	CG34310	FBgn0085339	2.8763	1.52421	2.80075	0.000131355	0.000233063
CG4863	Ribosomal protein L3	RpL3	FBgn0020910	2.87622	1.52418	11.2696	2.78603e-05	5.2701e-05
CG14788	Nucleostemin 3	Ns3	FBgn0266284	2.87593	1.52403	5.14061	0.000179392	0.000313914
CG3035	carmine	cm	FBgn0000330	2.8756	1.52386	4.93083	2.39067e-05	4.54992e-05
CG30415	reduction of Rh1	roh	FBgn0250838	2.87522	1.52367	6.99468	5.14265e-06	1.03884e-05
CG9104	Nitrogen permease regulator-like 2	Nprl2	FBgn0030800	2.87392	1.52302	3.98207	6.89372e-05	0.000125644
CG6030	ATP synthase, subunit D	ATPsynD	FBgn0016120	2.87337	1.52274	7.80302	1.33746e-05	2.60165e-05
			FBgn0025117	2.87325	1.52269	8.07988	7.52352e-05	0.000136588
CG10395	-	CG10395	FBgn0033019	2.87224	1.52218	4.5121	1.51886e-05	2.94277e-05
CG11334	-	CG11334	FBgn0039849	2.87224	1.52218	6.34361	1.19502e-05	2.33391e-05
CG12756	Esa1-associated factor 6	Eaf6	FBgn0035624	2.87161	1.52186	4.31308	2.05586e-05	3.9348e-05
CG12263	Phosphatidylinositol glycan anchor biosynthesis class O	PIG-O	FBgn0034346	2.87101	1.52156	5.48001	1.99109e-05	3.81475e-05
CG8402	Protein phosphatase D3	PpD3	FBgn0005777	2.8685	1.5203	6.82031	9.92016e-06	1.95313e-05
CG8378	SET and MYND domain containing, class 4, member 4	Smyd4-4	FBgn0027495	2.86747	1.51978	5.79667	1.53684e-05	2.97656e-05
CG3033	Glycosylphosphatidylinositol anchor attachment 1	GAA1	FBgn0029818	2.8666	1.51934	6.21505	2.462e-05	4.67772e-05
CG5433	Kinesin light chain	Klc	FBgn0010235	2.86496	1.51851	7.62103	1.14272e-05	2.23606e-05
CG10504	Integrin linked kinase	Ilk	FBgn0028427	2.86438	1.51822	6.84929	0.000142138	0.000251518
CG34159	-	CG34159	FBgn0085188	2.86436	1.51821	6.66033	1.73544e-05	3.34328e-05
CG6120	Tetraspanin 96F	Tsp96F	FBgn0027865	2.86295	1.5175	6.5684	0.0072866	0.0106389
CG18262	-	CG18262	FBgn0030012	2.85645	1.51422	3.40199	0.000186088	0.000324769
CG5825	Histone H3.3A	His3.3A	FBgn0014857	2.85611	1.51405	7.02577	1.00465e-05	1.97696e-05
CG10753	Small ribonucleoprotein particle protein SmD1	SmD1	FBgn0261933	2.85598	1.51398	5.23097	9.13225e-06	1.80213e-05
CG3663	-	CG3663	FBgn0035044	2.85555	1.51377	4.77886	9.98084e-05	0.000178763
CG4692	ATP synthase, subunit F	ATPsynF	FBgn0035032	2.8544	1.51319	6.58346	8.56491e-05	0.000154492
CG5903	-	CG5903	FBgn0038400	2.85262	1.51229	6.73456	6.76129e-05	0.000123391
CG14235	Cytochrome c oxidase subunit 6B	COX6B	FBgn0031066	2.85171	1.51183	7.8679	7.07528e-06	1.40888e-05
CG13630	-	CG13630	FBgn0039219	2.85162	1.51178	5.97936	0.000182129	0.000318307
CG6437	Glucosylceramide synthase	GlcT	FBgn0067102	2.85149	1.51172	4.92619	3.40853e-05	6.39035e-05
CG5175	kugelkern	kuk	FBgn0038476	2.85025	1.51109	7.63512	0.000207052	0.000360232
CG8191	-	CG8191	FBgn0030675	2.84854	1.51022	3.21533	8.3894e-05	0.000151497
CG3165	-	CG3165	FBgn0031484	2.84833	1.51011	5.19692	3.064e-05	5.77248e-05
CG7865	PNGase-like	Pngl	FBgn0033050	2.84743	1.50966	6.87331	1.01913e-05	2.00404e-05
CG5094	small glutamine-rich tetratricopeptide containing protein	Sgt	FBgn0032640	2.84684	1.50936	7.08693	6.2599e-06	1.25366e-05
CR32207	hairpin RNA:CR32207	hpRNA:CR32207	FBgn0052207	2.84587	1.50887	5.0518	9.25711e-05	0.00016628
CG7883	eukaryotic translation initiation factor 2B subunit alpha	eIF2Balpha	FBgn0039726	2.84396	1.5079	5.34117	3.81552e-05	7.11403e-05
CG31184	Like Sm 3	LSm3	FBgn0051184	2.8431	1.50746	4.86339	2.51355e-05	4.77323e-05
CG8237	-	CG8237	FBgn0033350	2.84182	1.50681	5.29193	1.02016e-05	2.00572e-05
CG4412	ATP synthase, coupling factor 6	ATPsynCF6	FBgn0016119	2.83986	1.50582	7.59041	1.11632e-05	2.18632e-05
CG9985	skittles	sktl	FBgn0016984	2.83951	1.50564	6.89811	1.40479e-05	2.72836e-05
CG10751	roadblock	robl	FBgn0024196	2.83918	1.50548	6.79995	2.10706e-05	4.02797e-05
CG1967	p24-related-1	p24-1	FBgn0030341	2.8379	1.50482	6.99873	3.48746e-05	6.52629e-05
CG3501	ER Membrane protein Complex 8-9	EMC8-9	FBgn0034791	2.83569	1.5037	5.51111	3.78271e-05	7.05756e-05
CG3792	-	CG3792	FBgn0031662	2.83462	1.50315	5.69604	1.36904e-05	2.66032e-05
CG11329	Non-SMC element 1	Nse1	FBgn0031848	2.8327	1.50218	2.78591	0.000888095	0.00144721
CG7484	-	CG7484	FBgn0036745	2.8324	1.50203	5.75762	8.30605e-06	1.64402e-05
CG3740	-	CG3740	FBgn0023530	2.83173	1.50168	4.02052	3.24956e-05	6.1046e-05
CG12759	DEAD box protein 45A	Dbp45A	FBgn0010220	2.83081	1.50122	4.89583	4.43622e-05	8.22745e-05
CG7925	technical knockout	tko	FBgn0003714	2.83079	1.5012	4.212	2.42202e-05	4.60567e-05
CG14980	Caffeine, calcium, zinc sensitivity 1	Ccz1	FBgn0035470	2.83021	1.50091	4.63624	8.7694e-05	0.0001579
CG11586	-	CG11586	FBgn0035520	2.82874	1.50016	4.65285	1.82072e-05	3.50033e-05
CG7530	-	CG7530	FBgn0038256	2.82837	1.49997	4.86666	2.78031e-05	5.26195e-05
CG9215	-	CG9215	FBgn0030659	2.82572	1.49862	4.75484	0.000327777	0.000560079
CG1795	8-oxoguanine DNA glycosylase	Ogg1	FBgn0027864	2.82471	1.4981	3.64221	2.82225e-05	5.33681e-05
CG6370	Oligosaccharide transferase Delta subunit	OstDelta	FBgn0034277	2.82412	1.4978	8.32302	3.37625e-05	6.33302e-05
CG7494	mitochondrial ribosomal protein L1	mRpL1	FBgn0037566	2.82063	1.49602	4.71963	0.000373557	0.000635104
CG3806	eukaryotic translation initiation factor 2B subunit epsilon	eIF2Bepsilon	FBgn0023512	2.81999	1.49569	5.50509	0.000145695	0.000257527
CG8314	-	CG8314	FBgn0034057	2.81988	1.49563	5.71634	0.000133222	0.000236263
CG33133	grauzone	grau	FBgn0001133	2.81973	1.49556	5.07468	0.000112953	0.000201371
CG17280	levy	levy	FBgn0034877	2.8179	1.49462	6.6839	1.58782e-05	3.06945e-05
CG5491	Integrator 12	IntS12	FBgn0039459	2.81764	1.49449	2.7509	0.000118121	0.000210317
CG13568	pickpocket 29	ppk29	FBgn0034965	2.81692	1.49412	2.58395	8.01442e-05	0.000145124
CG9901	Actin-related protein 2	Arp2	FBgn0011742	2.81628	1.49379	7.76814	1.72014e-05	3.31436e-05
CG6084	Aldo-keto reductase 1B	Akr1B	FBgn0086254	2.81604	1.49367	7.45011	0.000398629	0.000675882
CG3289	Phosphotyrosyl phosphatase activator	Ptpa	FBgn0016698	2.81587	1.49358	4.98181	1.59047e-05	3.07352e-05
CG6195	-	CG6195	FBgn0038723	2.81369	1.49246	5.85684	0.000135131	0.000239497
CG5247	Inverted repeat-binding protein	Irbp	FBgn0011774	2.81369	1.49246	4.59428	7.81256e-05	0.000141629
CG2684	lodestar	lds	FBgn0002542	2.81235	1.49178	6.32257	5.61915e-05	0.000103339
CG5004	-	CG5004	FBgn0260748	2.81165	1.49142	6.78818	0.000186637	0.000325676
CG7955	ATP binding cassette subfamily B member 7	ABCB7	FBgn0035244	2.81031	1.49073	6.08644	0.000399147	0.000676554
CG11820	Poly-glutamine tract binding protein 1	PQBP1	FBgn0039270	2.80972	1.49043	4.00331	2.76031e-05	5.22586e-05
CG10343	-	CG10343	FBgn0032703	2.80972	1.49042	5.08267	1.51311e-05	2.93264e-05
CG3183	geminin	geminin	FBgn0033081	2.80737	1.48922	5.92779	1.6469e-05	3.17707e-05
CG1639	lethal (1) 10Bb	l(1)10Bb	FBgn0001491	2.80323	1.48709	5.45992	7.17759e-05	0.000130605
CG5800	-	CG5800	FBgn0030855	2.80238	1.48665	5.11384	0.000841281	0.00137453
CG11793	Superoxide dismutase 1	Sod1	FBgn0003462	2.80028	1.48557	8.2532	2.72403e-05	5.16329e-05
CG30342	pre-mRNA processing factor 38	Prp38	FBgn0050342	2.80008	1.48547	4.97301	1.08484e-05	2.12691e-05
CG11488	mitochondrial ribosomal protein L10	mRpL10	FBgn0031231	2.7964	1.48357	4.5727	1.78427e-05	3.43439e-05
CG14512	-	CG14512	FBgn0039639	2.79608	1.48341	2.70963	0.000173193	0.000303494
CG5339	-	CG5339	FBgn0034925	2.79243	1.48152	4.63525	6.61636e-05	0.000120864
CG32763	POP1 ribonuclease P/MRP subunit	Pop1	FBgn0026702	2.79113	1.48085	3.87408	0.000568701	0.000947863
CG8409	Suppressor of variegation 205	Su(var)205	FBgn0003607	2.78945	1.47998	7.98874	8.04549e-06	1.59385e-05
CG12811	-	CG12811	FBgn0037779	2.7887	1.47959	6.38111	7.15882e-05	0.000130305
CG5224	Glutathione S transferase E11	GstE11	FBgn0034354	2.78728	1.47886	5.97972	1.85764e-05	3.56823e-05
CG7137	-	CG7137	FBgn0034422	2.78691	1.47867	4.52359	8.68589e-05	0.000156522
CG5395	no mitochondrial derivative	nmd	FBgn0005322	2.78434	1.47734	5.89225	0.000111699	0.0001992
CG15727	Apoptosis and caspase activation inhibitor	Aven	FBgn0030410	2.7836	1.47695	2.73011	8.37833e-05	0.000151321
CG6910	-	CG6910	FBgn0036262	2.78321	1.47675	8.41803	0.00113683	0.00183357
CG17065	-	CG17065	FBgn0031099	2.78188	1.47606	5.56881	0.00198462	0.00310778
CG11164	-	CG11164	FBgn0030507	2.77995	1.47506	3.40228	0.000861548	0.0014058
CG8995	Peptidoglycan recognition protein LE	PGRP-LE	FBgn0030695	2.77925	1.47469	5.90186	1.84375e-05	3.54339e-05
CG1403	Septin 1	2001-09-01	FBgn0011710	2.77877	1.47445	7.46936	1.09436e-05	2.1452e-05
CG33225	-	CG33225	FBgn0053225	2.77845	1.47428	4.0535	0.000847588	0.00138445
CG8882	eukaryotic translation initiation factor 3 subunit i	eIF3i	FBgn0015834	2.77733	1.4737	8.62482	0.000271819	0.000467389
CG31753	hamlet	ham	FBgn0045852	2.7772	1.47363	4.89248	2.35101e-05	4.47824e-05
CG9853	-	CG9853	FBgn0086605	2.77487	1.47242	6.19009	2.36267e-05	4.49893e-05
CG3582	U2 small nuclear riboprotein auxiliary factor 38	U2af38	FBgn0017457	2.77457	1.47226	5.39172	1.34724e-05	2.61977e-05
CG5345	Ecdysone-induced protein 55E	Eip55E	FBgn0000566	2.77442	1.47218	8.85981	2.57453e-05	4.88654e-05
CG4528	sans fille	snf	FBgn0003449	2.77414	1.47204	6.31599	1.68561e-05	3.24952e-05
CG10778	-	CG10778	FBgn0029980	2.77396	1.47195	4.50266	0.00147786	0.00234954
CG14040	senju	senju	FBgn0031676	2.77394	1.47194	4.77541	1.8995e-05	3.64802e-05
CG10689	lethal (2) 37Cb	l(2)37Cb	FBgn0086444	2.77375	1.47184	4.86315	1.54934e-05	2.99922e-05
CG4936	-	CG4936	FBgn0038768	2.77263	1.47125	5.10464	8.46695e-05	0.000152799
CG12800	Cyp6d4	Cyp6d4	FBgn0039006	2.77195	1.4709	5.69155	0.000132193	0.000234514
CG8357	DNA fragmentation factor-related protein 1	Drep1	FBgn0024732	2.77081	1.47031	4.574	0.000209999	0.000365075
CG5537	krishah	kri	FBgn0035639	2.77032	1.47006	5.64528	3.62151e-05	6.77037e-05
			FBgn0085364	2.76968	1.46972	3.60948	6.82656e-05	0.00012444
CG1518	Catalytic subunit 3A of the oligosaccharyltransferase complex	Stt3A	FBgn0031149	2.76809	1.46889	7.78631	8.81747e-05	0.000158689
CG14996	Chd64	Chd64	FBgn0035499	2.76584	1.46772	9.28354	0.000217806	0.000378237
CG2525	Hus1-like	Hus1-like	FBgn0026417	2.76574	1.46767	3.5614	9.91931e-05	0.000177747
CG30349	-	CG30349	FBgn0050349	2.7656	1.46759	5.66845	2.90627e-05	5.48455e-05
CG8862	Endonuclease G	EndoG	FBgn0033690	2.76534	1.46746	3.46729	0.00178836	0.00281502
CG10932	-	CG10932	FBgn0029969	2.76471	1.46713	6.13297	0.000121614	0.000216365
CG32590	-	CG32590	FBgn0052590	2.76389	1.4667	3.42855	0.00058744	0.000978222
CG4567	mitochondrial translation elongation factor G 1	mEFG1	FBgn0263133	2.763	1.46623	4.06968	2.84889e-05	5.38171e-05
CG9160	NADH dehydrogenase (ubiquinone) acyl carrier protein	ND-ACP	FBgn0011361	2.76235	1.4659	7.08055	9.93729e-06	1.95616e-05
CG6375	pitchoune	pit	FBgn0266581	2.76051	1.46494	5.70188	2.99549e-05	5.64626e-05
CG14437	Coenzyme Q7	Coq7	FBgn0029502	2.75839	1.46383	4.99017	2.42385e-05	4.60837e-05
CG16717	-	CG16717	FBgn0036028	2.75784	1.46354	4.88216	2.23069e-05	4.25558e-05
CG15481	Ski6	Ski6	FBgn0032487	2.7576	1.46341	4.26618	0.000753591	0.00123868
CG12404	Yip1 domain-containing 1	Yip1d1	FBgn0032465	2.75526	1.46219	6.35941	2.27551e-05	4.33886e-05
CG3709	-	CG3709	FBgn0031227	2.75516	1.46214	3.83664	7.52488e-05	0.000136591
CG3358	-	CG3358	FBgn0033117	2.75361	1.46132	4.38194	8.16182e-05	0.000147554
CG15456	-	CG15456	FBgn0040650	2.75218	1.46058	2.37288	0.000910879	0.00148283
CG3267	Methylcrotonoyl-CoA carboxylase 2	Mccc2	FBgn0042083	2.7511	1.46001	5.39873	6.63802e-05	0.00012122
CG12948	-	CG12948	FBgn0037739	2.75062	1.45976	5.0798	3.62634e-05	6.77825e-05
CG5271	Ribosomal protein S27A	RpS27A	FBgn0003942	2.74976	1.45931	11.289	9.88948e-06	1.94743e-05
CG6357	-	CG6357	FBgn0033875	2.74793	1.45834	7.10521	0.00120953	0.00194327
CG15016	mitochondrial ribosomal protein S6	mRpS6	FBgn0035534	2.74698	1.45785	3.4285	6.34215e-05	0.000116007
CG3658	Cell division cycle 45	Cdc45	FBgn0026143	2.74531	1.45697	4.78294	2.89264e-05	5.4616e-05
CG31249	-	CG31249	FBgn0051249	2.74248	1.45548	4.94634	0.00191892	0.00301038
CG17223	alpha1,4-galactosyltransferase 1	alpha4GT1	FBgn0031491	2.7422	1.45533	5.47432	1.95334e-05	3.74564e-05
CG5516	-	CG5516	FBgn0038389	2.74062	1.4545	4.9641	0.000149915	0.00026461
CG14903	-	CG14903	FBgn0038446	2.73943	1.45388	4.74265	3.78707e-05	7.06334e-05
CG5147	RNA polymerase III subunit C53	RpIIIC53	FBgn0036775	2.73906	1.45368	5.2048	2.16725e-05	4.14019e-05
CG8507	-	CG8507	FBgn0037756	2.73853	1.4534	7.09768	6.2835e-05	0.00011499
CG15220	Replication protein A3	RPA3	FBgn0266421	2.73806	1.45315	4.70488	0.000110706	0.000197492
CG3203	Ribosomal protein L17	RpL17	FBgn0029897	2.73676	1.45247	9.65008	0.000552541	0.000922304
CG33523	-	CG33523	FBgn0053523	2.73663	1.4524	6.82409	1.28925e-05	2.51182e-05
CG12304	aaRS-interacting multifunctional protein 2	AIMP2	FBgn0036515	2.73659	1.45238	6.17351	7.82503e-05	0.000141809
CG3368	-	CG3368	FBgn0039508	2.73616	1.45215	6.18701	8.517e-05	0.000153677
CG9143	-	CG9143	FBgn0034496	2.73601	1.45207	4.19541	4.24729e-05	7.89015e-05
CG14981	maggie	mge	FBgn0035473	2.73319	1.45059	6.80315	2.79196e-05	5.28042e-05
CG11844	vig2	vig2	FBgn0046214	2.73278	1.45037	8.15488	1.12524e-05	2.2034e-05
CG18426	yantar	ytr	FBgn0021895	2.7311	1.44948	7.43082	0.000139316	0.000246759
CG42569	La related protein 7	Larp7	FBgn0260771	2.731	1.44943	4.3304	0.000171542	0.000300695
CG9773	-	CG9773	FBgn0037609	2.72953	1.44865	4.65157	3.93862e-05	7.33622e-05
CG33303	-	CG33303	FBgn0053303	2.72856	1.44814	7.97581	1.8075e-05	3.47642e-05
CG10825	Interacts with the C terminus of ELL 2	Ice2	FBgn0038860	2.72799	1.44784	3.33441	0.000596905	0.000993391
CG13957	Strumpellin and WASH-interacting protein	SWIP	FBgn0030739	2.72728	1.44747	4.51603	0.000146829	0.000259409
CG5072	Cyclin-dependent kinase 4	Cdk4	FBgn0016131	2.72672	1.44716	5.45489	5.99111e-05	0.000109855
CG1099	Dynamin associated protein 160	Dap160	FBgn0023388	2.72588	1.44672	6.96784	0.000130789	0.000232097
CG3217	CKII-alpha subunit interactor-3	CkIIalpha-i3	FBgn0025676	2.72444	1.44596	4.56565	4.55795e-05	8.44341e-05
CG5590	-	CG5590	FBgn0039537	2.72376	1.4456	7.13222	0.000673315	0.0011131
CG3645	-	CG3645	FBgn0031238	2.72175	1.44454	4.79005	5.21929e-05	9.62389e-05
CG9375	Ras oncogene at 85D	Ras85D	FBgn0003205	2.71765	1.44236	7.6547	1.50882e-05	2.9253e-05
CG2147	-	CG2147	FBgn0030025	2.71628	1.44163	5.11209	2.53068e-05	4.80494e-05
CG9536	-	CG9536	FBgn0031818	2.71569	1.44132	5.39769	2.40814e-05	4.58239e-05
CG2091	-	CG2091	FBgn0037372	2.71532	1.44112	5.52376	2.78354e-05	5.26716e-05
CG4875	Receptor component protein	Rcp	FBgn0030801	2.71521	1.44106	3.50987	0.000498648	0.000836841
CG12171	-	CG12171	FBgn0037354	2.71513	1.44102	5.59985	0.000236076	0.000408758
CG16787	-	CG16787	FBgn0034940	2.71499	1.44095	3.58502	7.48694e-05	0.000135968
CG31133	Seryl-tRNA synthetase-like insect mitochondrial protein	Slimp	FBgn0051133	2.71466	1.44077	3.80669	0.000104007	0.000186045
CG10964	sniffer	sni	FBgn0030026	2.71346	1.44013	4.31996	0.000548703	0.000916307
CG3876	Post-GPI attachment to proteins 2	PGAP2	FBgn0031284	2.71136	1.43902	4.22277	5.69616e-05	0.000104687
CG6474	enhancer of yellow 1	e(y)1	FBgn0000617	2.71096	1.4388	4.26797	3.22337e-05	6.05844e-05
CG12390	defective in the avoidance of repellents	dare	FBgn0015582	2.71008	1.43834	4.76288	4.03775e-05	7.5121e-05
CG9712	Tumor susceptibility gene 101	TSG101	FBgn0036666	2.70928	1.43791	7.59116	2.01486e-05	3.85831e-05
CG17828	Vacuolar protein sorting 37A	Vsp37A	FBgn0016038	2.70913	1.43783	6.22326	1.95759e-05	3.7525e-05
CG10153	TRAPP subunit 31	Trs31	FBgn0266723	2.70893	1.43772	5.10457	3.69752e-05	6.90553e-05
CG3918	-	CG3918	FBgn0029873	2.70871	1.43761	5.09929	2.67537e-05	5.07622e-05
CG14997	-	CG14997	FBgn0035515	2.70793	1.43719	6.94734	6.95854e-05	0.000126763
CG6011	Prp18	Prp18	FBgn0027784	2.70787	1.43716	4.04719	3.66593e-05	6.84883e-05
CG9099	Density regulated protein	DENR	FBgn0030802	2.70725	1.43683	5.03732	3.46038e-05	6.48088e-05
CG12787	hoepel1	hoe1	FBgn0041150	2.70724	1.43683	4.18366	0.000305559	0.000523154
CG14898	Succinate dehydrogenase assembly factor 3	Sdhaf3	FBgn0038437	2.70545	1.43587	2.78544	0.000142516	0.000252108
CG16912	Tyrosyl-tRNA synthetase, mitochondrial	TyrRS-m	FBgn0035064	2.70514	1.4357	4.51832	0.000593371	0.000987657
CG5818	mitochondrial ribosomal protein L4	mRpL4	FBgn0001995	2.70475	1.43549	4.40218	0.000414735	0.000701913
CG15929	lin-52	lin-52	FBgn0029800	2.70205	1.43406	4.13252	0.000370611	0.000630383
			FBgn0039874	2.70043	1.43319	5.99172	1.93559e-05	3.71351e-05
			FBgn0261241	2.70017	1.43305	6.22995	3.12824e-05	5.88954e-05
CG5706	Phenylalanyl-tRNA synthetase, beta-subunit	beta-PheRS	FBgn0039175	2.69958	1.43274	6.0781	5.92753e-05	0.000108743
CG5703	NADH dehydrogenase (ubiquinone) 24 kDa subunit	ND-24	FBgn0030853	2.69879	1.43232	5.97544	0.00036744	0.000625559
CG8441	-	CG8441	FBgn0034086	2.69858	1.4322	4.78007	4.36123e-05	8.09375e-05
CG9586	-	CG9586	FBgn0032101	2.69705	1.43138	6.15757	3.47189e-05	6.49834e-05
CG3770	-	CG3770	FBgn0035085	2.69595	1.43079	3.86504	8.59634e-05	0.000155006
CG3181	Thymidylate synthase	Ts	FBgn0024920	2.69591	1.43077	5.00455	8.8721e-05	0.000159646
CG10922	La autoantigen-like	La	FBgn0011638	2.6958	1.43072	7.0352	0.000116242	0.000207069
CG8085	Related to the N terminus of tre oncogene	RN-tre	FBgn0020620	2.69547	1.43054	6.06865	4.00896e-05	7.46227e-05
CG10060	G protein alpha i subunit	Galphai	FBgn0001104	2.69529	1.43044	7.23555	1.98975e-05	3.81284e-05
CG11901	eukaryotic translation elongation factor 1 gamma	eEF1gamma	FBgn0029176	2.69508	1.43033	10.5509	1.45913e-05	2.83243e-05
CG17680	Essential MCU regulator	EMRE	FBgn0062440	2.69349	1.42948	5.17863	3.2394e-05	6.08653e-05
CG5961	-	CG5961	FBgn0038056	2.69221	1.42879	4.74089	0.0032747	0.00500603
CG4769	Cytochrome c1	Cyt-c1	FBgn0035600	2.69092	1.4281	6.6798	3.42754e-05	6.42384e-05
CG2224	-	CG2224	FBgn0039773	2.68865	1.42688	5.28605	2.75994e-05	5.22586e-05
CG3505	-	CG3505	FBgn0038250	2.68835	1.42672	6.65381	0.000104235	0.000186394
CG4621	YL-1	YL-1	FBgn0032321	2.68786	1.42646	4.70172	0.000146597	0.000259039
CG6308	ALG14, UDP-N-acetylglucosaminyltransferase subunit	Alg14	FBgn0030645	2.68611	1.42552	2.63111	0.001392	0.0022205
CG42694	-	CG42694	FBgn0261584	2.6857	1.4253	4.17175	9.3034e-05	0.000167085
CG6258	Replication factor C 38kD subunit	RfC38	FBgn0028700	2.6844	1.4246	4.24137	8.0984e-05	0.000146502
CG12108	Palmitoyl-protein thioesterase 1	Ppt1	FBgn0030057	2.68272	1.4237	5.10734	7.57866e-05	0.000137545
CG14969	-	CG14969	FBgn0035440	2.68197	1.42329	5.92536	2.91481e-05	5.49974e-05
CG7830	Oligosaccharide transferase gamma subunit	Ostgamma	FBgn0032015	2.67959	1.42201	7.61487	0.000346345	0.000590814
CG34246	Heat shock protein cognate 20	Hsc20	FBgn0263606	2.67897	1.42168	2.95085	0.00012142	0.000216053
CG5032	adrift	aft	FBgn0026309	2.67858	1.42147	5.77597	8.08882e-05	0.000146352
CG7655	-	CG7655	FBgn0038536	2.67782	1.42106	4.52713	6.66713e-05	0.000121712
CG14667	-	CG14667	FBgn0037317	2.67448	1.41926	4.00895	0.000164343	0.000288801
CG18591	Small ribonucleoprotein particle protein SmE	SmE	FBgn0261790	2.67429	1.41915	6.35903	5.30846e-05	9.78026e-05
CG1524	Ribosomal protein S14a	RpS14a	FBgn0004403	2.67348	1.41872	9.27774	0.000219839	0.00038153
CG31155	Rpb7	Rpb7	FBgn0051155	2.67329	1.41861	4.69708	3.33591e-05	6.26049e-05
CG11722	-	CG11722	FBgn0037777	2.67327	1.4186	3.88587	0.000175457	0.000307318
CG5482	zonda	zda	FBgn0034368	2.67253	1.41821	7.99555	3.79491e-05	7.07678e-05
CG4633	Alanyl-tRNA synthetase, mitochondrial	AlaRS-m	FBgn0028962	2.67182	1.41782	5.25354	2.83044e-05	5.34958e-05
CG31855	-	CG31855	FBgn0051855	2.67083	1.41729	5.10186	5.86028e-05	0.00010758
CG9415	X box binding protein-1	Xbp1	FBgn0021872	2.66994	1.41681	8.78852	1.71691e-05	3.3087e-05
CG9579	Annexin B10	AnxB10	FBgn0000084	2.66808	1.4158	5.07973	0.000130501	0.000231659
CG10506	Glutaminyl-tRNA synthetase	GlnRS	FBgn0027090	2.66777	1.41564	6.44015	7.2719e-05	0.000132235
CG13896	-	CG13896	FBgn0035159	2.6674	1.41543	4.2021	7.8167e-05	0.000141681
CG6833	-	CG6833	FBgn0036405	2.66626	1.41482	4.31716	0.000354878	0.000604541
CG8922	Ribosomal protein S5a	RpS5a	FBgn0002590	2.66419	1.4137	10.6569	2.06482e-05	3.95127e-05
CG3798	N-methyl-D-aspartate receptor-associated protein	Nmda1	FBgn0013305	2.66411	1.41365	7.74799	3.76363e-05	7.02549e-05
CG31961	Tubulin-binding cofactor C	TBCC	FBgn0051961	2.66215	1.41259	4.9321	3.77177e-05	7.0395e-05
CG4307	ATP synthase, oligomycin sensitivity conferring protein	ATPsynO	FBgn0016691	2.66089	1.41191	7.76038	0.00016544	0.000290592
CG4561	Tyrosyl-tRNA synthetase	TyrRS	FBgn0027080	2.65862	1.41068	7.15512	8.46199e-05	0.000152734
CG17060	Rab10	Rab10	FBgn0015789	2.65778	1.41022	7.52608	2.41458e-05	4.5923e-05
CG8764	oxen	ox	FBgn0011227	2.6574	1.41002	5.37451	4.82407e-05	8.92605e-05
CG8286	P58IPK	P58IPK	FBgn0037718	2.65723	1.40992	6.81441	0.000124168	0.000220662
CG8309	eukaryotic translation initiation factor 3 subunit m	eIF3m	FBgn0033902	2.65711	1.40986	8.58804	0.000242232	0.000418703
CG42813	-	CG42813	FBgn0261995	2.65642	1.40948	5.73511	0.000173426	0.000303855
CG13690	-	CG13690	FBgn0031252	2.65637	1.40946	3.6538	0.000321573	0.000549898
CG13880	mitochondrial ribosomal protein L17	mRpL17	FBgn0035122	2.65326	1.40777	4.62862	0.000478092	0.000803789
CG2972	-	CG2972	FBgn0030177	2.6523	1.40724	4.79596	8.05248e-05	0.000145742
CG8549	-	CG8549	FBgn0035714	2.65205	1.40711	5.5687	6.18266e-05	0.000113219
CG42351	Jabba	Jabba	FBgn0259682	2.65039	1.4062	6.87721	0.0122402	0.0173792
CG33172	-	CG33172	FBgn0053172	2.64838	1.40511	3.40506	0.000668677	0.00110576
CG1560	myospheroid	mys	FBgn0004657	2.64709	1.40441	8.69818	5.07806e-05	9.37378e-05
CG9742	Small nuclear ribonucleoprotein G	SNRPG	FBgn0261791	2.64605	1.40384	5.73448	7.64366e-05	0.000138679
CG12128	-	CG12128	FBgn0033473	2.64592	1.40377	4.74532	0.000352373	0.000600457
CG17958	Serendipity delta	Sry-delta	FBgn0003512	2.64566	1.40363	4.96685	0.0015705	0.00248784
CG10447	Nuclear factor Y-box B	Nf-YB	FBgn0032816	2.64517	1.40336	4.88435	3.52911e-05	6.59983e-05
CG6874	HP1-HOAP-interacting protein	HipHop	FBgn0036815	2.64315	1.40226	5.07998	7.40944e-05	0.000134626
CG7556	-	CG7556	FBgn0030990	2.64241	1.40185	6.47661	0.000908723	0.00147953
CG15812	-	CG15812	FBgn0035405	2.6424	1.40185	4.72464	4.50665e-05	8.35392e-05
CG9140	NADH dehydrogenase (ubiquinone) 51 kDa subunit	ND-51	FBgn0031771	2.64238	1.40184	7.2722	0.00168528	0.00265951
CG14865	lethal (3) neo43	l(3)neo43	FBgn0011476	2.64201	1.40163	3.7055	0.000256584	0.000442417
CG31918	Neprilysin-like 3	Nepl3	FBgn0031678	2.64141	1.40131	2.82388	0.00516514	0.0076869
CG5390	-	CG5390	FBgn0032213	2.64071	1.40092	7.97717	0.000459839	0.000775316
CG32038	ghiberti	ghi	FBgn0266124	2.64055	1.40084	5.52307	0.000204513	0.000355926
CG14813	Coat Protein (coatomer) delta	deltaCOP	FBgn0028969	2.63953	1.40028	7.27467	0.000223627	0.000387982
CG5429	Autophagy-related 6	Atg6	FBgn0264325	2.639	1.39999	5.44146	3.35713e-05	6.29821e-05
CG6801	versatile	vers	FBgn0011335	2.63799	1.39944	4.81939	3.92979e-05	7.3222e-05
CG8435	-	CG8435	FBgn0034084	2.63794	1.39941	4.60691	0.000105583	0.000188744
CG2918	-	CG2918	FBgn0023529	2.63698	1.39888	8.32559	5.39235e-05	9.92502e-05
CG1676	cactin	cactin	FBgn0031114	2.6368	1.39879	4.90152	6.7842e-05	0.000123789
CG8360	-	CG8360	FBgn0032001	2.63374	1.39712	5.43143	4.70837e-05	8.7163e-05
CG4400	BRMS1 transcriptional repressor	Brms1	FBgn0030434	2.6332	1.39682	4.90569	5.64959e-05	0.000103865
CG4083	Mo25	Mo25	FBgn0017572	2.62938	1.39472	7.27727	6.53009e-05	0.000119327
CG2791	CD98 heavy chain	CD98hc	FBgn0037533	2.62897	1.3945	8.68669	2.23759e-05	4.26801e-05
CG5946	-	CG5946	FBgn0036211	2.62856	1.39427	6.4423	3.52276e-05	6.59015e-05
CG6610	-	CG6610	FBgn0035675	2.62828	1.39412	4.27893	0.000108027	0.00019299
CG6105	ATP synthase, subunit G	ATPsynG	FBgn0010612	2.62671	1.39326	7.59814	4.88808e-05	9.04e-05
CG3319	Cyclin-dependent kinase 7	Cdk7	FBgn0263237	2.62564	1.39267	4.20469	0.000191258	0.000333479
CG6379	-	CG6379	FBgn0029693	2.62253	1.39096	5.52112	8.64686e-05	0.000155844
			FBgn0028336	2.62248	1.39093	7.51922	8.96924e-05	0.000161291
CG32789	Hsc/Hsp70-interacting protein	HIP	FBgn0260484	2.61926	1.38916	5.68196	0.000520558	0.000871127
CG11173	Synaptosomal-associated protein 29kDa	Snap29	FBgn0034913	2.61896	1.38899	6.37694	5.27653e-05	9.72624e-05
CG3298	Ribonuclease Z	RNaseZ	FBgn0028426	2.61743	1.38815	4.90816	0.000134193	0.000237873
CG17141	-	CG17141	FBgn0039020	2.61596	1.38734	3.05084	0.00412267	0.00621987
CG13807	-	CG13807	FBgn0035323	2.61382	1.38616	3.8887	0.000122643	0.00021809
CG2059	-	CG2059	FBgn0029942	2.61334	1.38589	4.19739	6.44393e-05	0.00011783
CG7638	-	CG7638	FBgn0036133	2.61236	1.38535	5.57388	3.63662e-05	6.79633e-05
CG12410	crossveinless	cv	FBgn0000394	2.61211	1.38521	4.81224	5.74794e-05	0.000105569
CG2685	-	CG2685	FBgn0024998	2.61128	1.38476	4.1091	0.000343392	0.000586135
CG7789	-	CG7789	FBgn0039698	2.61076	1.38447	4.57603	7.23602e-05	0.000131604
CG17051	dodo	dod	FBgn0015379	2.60862	1.38329	4.24236	0.00026722	0.000459836
CG10281	Transcription factor IIFalpha	TfIIFalpha	FBgn0010282	2.60821	1.38306	6.24546	5.05922e-05	9.34261e-05
CG9132	-	CG9132	FBgn0030791	2.60611	1.3819	6.70939	0.000178979	0.00031329
CG10627	nesthocker	nst	FBgn0036298	2.60562	1.38163	6.57004	4.80952e-05	8.90207e-05
CG11455	NADH dehydrogenase (ubiquinone) 15 kDa subunit	ND-15	FBgn0031228	2.60555	1.38159	7.05833	0.000182312	0.000318577
CG6745	Pseudouridine synthase 7	Pus7	FBgn0035901	2.60516	1.38137	4.40808	5.09493e-05	9.40078e-05
CG2358	twisted bristles roughened eye	twr	FBgn0262801	2.60506	1.38131	7.72688	0.00031157	0.000533119
CG10728	valois	vls	FBgn0003978	2.60467	1.3811	4.51267	0.00015702	0.000276583
CG9034	-	CG9034	FBgn0040931	2.60464	1.38109	5.17516	0.000607745	0.00101053
CG7338	Tsr1 ribosome assembly factor	Tsr1	FBgn0037073	2.60459	1.38106	5.64674	0.000209242	0.000363872
CG12217	Protein phosphatase V	PpV	FBgn0003139	2.60144	1.37931	5.87212	6.57972e-05	0.000120214
CG18347	Glutamate Carrier 1	GC1	FBgn0260743	2.60032	1.37869	5.67281	0.00077757	0.00127491
CG3208	Rho GTPase activating protein at 5A	RhoGAP5A	FBgn0029778	2.59876	1.37782	4.49511	0.000148882	0.000262828
CG8468	-	CG8468	FBgn0033913	2.59835	1.3776	7.3931	0.01214	0.0172457
CG12135	c12.1	c12.1	FBgn0040235	2.59799	1.3774	4.74629	8.14074e-05	0.000147196
CG15863	Pdrg1 prefoldin-like subunit	Pdrg1	FBgn0033467	2.59701	1.37685	2.84738	0.000292621	0.000501848
CG3273	scrambled	sced	FBgn0013732	2.59684	1.37676	4.37263	0.00393008	0.00594535
CG17489	Ribosomal protein L5	RpL5	FBgn0064225	2.596	1.37629	11.773	5.57745e-05	0.000102623
CG7519	-	CG7519	FBgn0037087	2.59454	1.37548	4.75019	8.73728e-05	0.000157372
CG5871	O-GlcNAcase	Oga	FBgn0038870	2.59363	1.37497	4.14023	9.70997e-05	0.000174163
CG6013	-	CG6013	FBgn0038675	2.59311	1.37468	4.75498	0.000101754	0.000182131
CG8070	Mystery 45A	Mys45A	FBgn0033379	2.59273	1.37447	5.15496	6.75029e-05	0.00012321
CG34288	-	CG34288	FBgn0085317	2.59243	1.3743	4.07036	0.000506834	0.000849304
CG6840	Rpb11	Rpb11	FBgn0032634	2.59173	1.37391	5.15776	0.000119433	0.000212551
CG2213	mitotic spindle density 5	msd5	FBgn0035210	2.59077	1.37338	3.81309	0.000219619	0.000381206
CG1242	Heat shock protein 83	Hsp83	FBgn0001233	2.59051	1.37324	10.9857	3.34651e-05	6.27933e-05
CG10340	-	CG10340	FBgn0022344	2.58962	1.37274	5.48199	8.10996e-05	0.000146687
CG14341	-	CG14341	FBgn0031315	2.5896	1.37273	4.70926	0.000199927	0.000348106
CG13410	mitochondrial ribosomal protein L35	mRpL35	FBgn0038923	2.58914	1.37247	4.31511	0.000125982	0.000223779
			FBgn0030294	2.58682	1.37118	4.77528	0.000181565	0.000317518
CG5641	-	CG5641	FBgn0038046	2.58621	1.37084	6.02013	8.88669e-05	0.000159883
CG11992	Relish	Rel	FBgn0014018	2.58507	1.3702	8.14075	0.00215964	0.00337099
CG31111	-	CG31111	FBgn0051111	2.58331	1.36922	3.41607	0.000538615	0.000900402
CG3395	Ribosomal protein S9	RpS9	FBgn0010408	2.58212	1.36856	8.49646	0.000515578	0.000863309
CG13848	prolonged depolarization afterpotential (PDA) is not apparent	pinta	FBgn0038966	2.58209	1.36854	6.49197	0.000470901	0.00079264
			FBgn0027605	2.58126	1.36808	7.23379	7.11321e-05	0.000129496
CG8428	spinster	spin	FBgn0086676	2.57957	1.36713	6.89224	7.61137e-05	0.000138116
CG4148	weckle	wek	FBgn0001990	2.5791	1.36687	4.49111	0.000144854	0.000256082
CG2941	Gaulos	Glos	FBgn0029686	2.57872	1.36666	3.65591	0.000196292	0.000341937
CG1660	Tim9a	Tim9a	FBgn0030480	2.57849	1.36653	4.80959	0.000147769	0.000260946
CG1921	sprouty	sty	FBgn0014388	2.57833	1.36644	6.43996	0.014551	0.0204731
CG14696	-	CG14696	FBgn0037853	2.57809	1.3663	4.12038	0.000156099	0.000275091
CG1354	-	CG1354	FBgn0030151	2.57776	1.36612	7.45052	0.000182761	0.000319212
CG7668	-	CG7668	FBgn0036929	2.57765	1.36606	7.25803	0.000424984	0.000718789
CG10415	Transcription factor IIEalpha	TfIIEalpha	FBgn0015828	2.57496	1.36455	5.28634	0.000395533	0.000671038
CG14084	Blocked early in transport 1	Bet1	FBgn0260857	2.57391	1.36396	5.15985	0.000324841	0.000555401
CG11859	RIO kinase 2	RIOK2	FBgn0039306	2.57357	1.36377	3.44358	0.000364036	0.000620047
CG32711	leg arista wing complex	lawc	FBgn0262976	2.57285	1.36337	5.31859	0.000233452	0.000404339
CG5520	Glycoprotein 93	Gp93	FBgn0039562	2.57169	1.36271	9.20156	0.000575591	0.00095906
CG4604	Glial Lazarillo	GLaz	FBgn0033799	2.56917	1.3613	3.89341	0.00154699	0.00245374
CG6550	-	CG6550	FBgn0034214	2.56708	1.36013	4.30407	0.000436343	0.000736921
CG14103	Torsin interacting protein	TORIP	FBgn0036908	2.56613	1.35959	6.18918	5.07862e-05	9.37378e-05
CG18001	Ribosomal protein L38	RpL38	FBgn0040007	2.56517	1.35906	9.57253	0.000241284	0.000417194
CG5930	Transcription factor IIA L	TfIIA-L	FBgn0011289	2.56466	1.35877	6.87824	6.23281e-05	0.0001141
			FBgn0025286	2.56441	1.35863	9.97447	0.00010073	0.000180386
CG12929	-	CG12929	FBgn0033429	2.56335	1.35803	3.39651	0.003371	0.00514831
CG2158	Nucleoporin 50kD	Nup50	FBgn0033264	2.56172	1.35711	6.28703	6.04237e-05	0.000110759
CG3192	NADH dehydrogenase (ubiquinone) ASHI subunit	ND-ASHI	FBgn0029888	2.56008	1.35619	5.92482	0.000373787	0.000635398
CG8828	dim gamma-tubulin 5	dgt5	FBgn0033740	2.55832	1.3552	3.99825	0.000143743	0.000254197
CG6757	SH3 and PX domain containing 1	SH3PX1	FBgn0040475	2.55808	1.35506	6.70524	6.90235e-05	0.00012578
CG9597	PSEA-binding protein 45kD	Pbp45	FBgn0038371	2.55561	1.35367	2.85013	0.00038829	0.000659151
CG12413	mitochondrial translation initiation factor 2	mIF2	FBgn0039588	2.5536	1.35253	3.50347	0.000329547	0.000563018
CG9306	NADH dehydrogenase (ubiquinone) B22 subunit	ND-B22	FBgn0032511	2.55282	1.35209	6.24296	5.35813e-05	9.8669e-05
CG44128	Src oncogene at 42A	Src42A	FBgn0264959	2.55215	1.35171	7.60785	0.000714907	0.00117751
CG5562	glass bottom boat	gbb	FBgn0024234	2.55075	1.35092	6.17833	0.000190596	0.000332377
CG15012	-	CG15012	FBgn0035528	2.54605	1.34826	7.69112	9.71554e-05	0.000174235
CG3861	knockdown	kdn	FBgn0261955	2.53921	1.34438	7.31974	0.0070775	0.0103579
CG9946	eukaryotic translation initiation factor 2 subunit alpha	eIF2alpha	FBgn0261609	2.5374	1.34335	7.22985	9.76618e-05	0.000175087
CG13393	Defender against apoptotic cell death 1	Dad1	FBgn0263852	2.53664	1.34292	6.50515	6.94497e-05	0.000126537
CG5780	Intraflagellar transport 43	IFT43	FBgn0032446	2.53558	1.34232	2.93796	0.00046107	0.000777157
CG14906	-	CG14906	FBgn0015351	2.53428	1.34158	3.85758	0.00436995	0.00657079
CG32537	-	CG32537	FBgn0052537	2.53364	1.34121	3.01948	0.00120063	0.00193063
CG9543	Coat Protein (coatomer) epsilon	epsilonCOP	FBgn0027496	2.53293	1.34081	6.40205	0.000272393	0.000468306
CG3446	NADH dehydrogenase (ubiquinone) B16.6 subunit	ND-B16.6	FBgn0029868	2.53202	1.34029	6.5711	0.00032508	0.000555726
CR34590	snoRNA:Psi18S-531	snoRNA:Psi18S-531	FBgn0083027	2.53097	1.33969	3.50911	0.00331506	0.00506495
CG4003	pontin	pont	FBgn0040078	2.53035	1.33934	6.46054	0.000275254	0.000472861
CG12736	mitochondrial translation elongation factor Tu 2	mEFTu2	FBgn0033184	2.5297	1.33896	5.419	0.00316363	0.00484532
CG3161	Vacuolar H[+] ATPase 16kD subunit 1	Vha16-1	FBgn0262736	2.52944	1.33882	11.025	0.000734258	0.00120867
CG3511	-	CG3511	FBgn0035027	2.52908	1.33861	4.52248	0.00118063	0.00190066
CG1303	O-6-alkylguanine-DNA alkyltransferase	agt	FBgn0024912	2.52839	1.33822	3.01016	0.00552218	0.00819428
CG12267	-	CG12267	FBgn0038057	2.5277	1.33783	3.96436	0.000125671	0.000223261
			FBgn0003887	2.52719	1.33753	10.9769	0.000202734	0.000352884
CG11980	-	CG11980	FBgn0037652	2.52679	1.33731	6.15456	7.21739e-05	0.000131286
CG15304	Neb-cGP	Neb-cGP	FBgn0083167	2.52674	1.33728	6.56111	0.000112741	0.000201025
CG2656	-	CG2656	FBgn0037478	2.52663	1.33721	3.82661	0.00040781	0.00069061
CG5353	Threonyl-tRNA synthetase	ThrRS	FBgn0027081	2.52494	1.33625	7.51309	0.00018953	0.000330569
CG6876	Pre-mRNA processing factor 31	Prp31	FBgn0036487	2.52415	1.3358	5.34862	0.000126993	0.000225539
CG12131	eukaryotic translation initiation factor 3 subunit j	eIF3j	FBgn0027619	2.52401	1.33572	7.33519	9.56057e-05	0.000171566
CG32528	parvin	parvin	FBgn0052528	2.52342	1.33538	6.09582	0.000200936	0.000349808
CG14100	-	CG14100	FBgn0036889	2.52291	1.33509	3.77451	0.0021078	0.00329237
CG12007	-	CG12007	FBgn0037293	2.52272	1.33498	5.81963	0.000174484	0.000305661
CG1662	-	CG1662	FBgn0030481	2.52232	1.33475	4.63362	0.000620511	0.00103084
CR42491	long non-coding RNA:CR42491	lncRNA:CR42491	FBgn0259993	2.52155	1.33431	5.32468	0.00461738	0.00691772
CG3702	-	CG3702	FBgn0031590	2.5212	1.33411	7.36246	0.000370336	0.00063001
CG3847	-	CG3847	FBgn0029867	2.51863	1.33264	5.67371	6.79506e-05	0.000123967
CG4159	Pseudouridine synthase 1	Pus1	FBgn0038811	2.51751	1.332	3.8275	0.000763813	0.001254
CG7544	-	CG7544	FBgn0033994	2.51297	1.32939	3.2578	0.000251348	0.00043359
CG7889	-	CG7889	FBgn0031003	2.51236	1.32904	4.7164	0.000150015	0.000264744
CG3885	Secretory 3	Sec3	FBgn0266669	2.51149	1.32854	5.68298	9.9442e-05	0.000178164
CG3642	Clipper	Clp	FBgn0015621	2.51134	1.32846	4.01701	0.00120978	0.0019434
CG8208	Methyl-CpG binding domain protein-like	MBD-like	FBgn0027950	2.51045	1.32795	5.04271	0.000244457	0.000422224
CG11246	Rpb8	Rpb8	FBgn0037121	2.50818	1.32664	4.9233	8.04068e-05	0.000145552
CG9784	-	CG9784	FBgn0030761	2.50733	1.32615	4.88845	0.000851635	0.00139059
CG14228	Merlin	Mer	FBgn0086384	2.50631	1.32556	5.59933	0.000107874	0.000192747
CG9922	-	CG9922	FBgn0038196	2.50621	1.32551	5.85475	0.000762474	0.00125205
CG10675	CHK domain ov2	CHKov2	FBgn0039328	2.50504	1.32483	4.81354	0.0158885	0.022257
CG9207	Gas41	Gas41	FBgn0031873	2.50431	1.32442	4.20871	0.000197094	0.000343281
			FBgn0058042	2.50388	1.32417	6.9066	6.80821e-05	0.000124186
CG34191	Ubiquitin-fold modifier 1	Ufm1	FBgn0085220	2.50236	1.32329	5.76937	0.000140473	0.000248689
CG9291	Elongin C	EloC	FBgn0266711	2.50218	1.32319	6.17884	7.69219e-05	0.000139537
CG5519	Pre-RNA processing factor 19	Prp19	FBgn0261119	2.50075	1.32236	5.45037	0.000183126	0.000319799
CG13567	CCR4-NOT transcription complex subunit 11	Not11	FBgn0034963	2.49844	1.32103	4.64384	0.000103184	0.000184603
CG12909	-	CG12909	FBgn0033507	2.49844	1.32103	4.05149	0.00185011	0.00290691
			FBgn0028665	2.49633	1.31981	8.33665	0.000109081	0.000194749
CG4276	arouser	aru	FBgn0029095	2.49404	1.31848	5.97859	0.00104209	0.00168832
			FBgn0053139	2.49346	1.31815	5.23933	0.0102189	0.0146506
CG11723	-	CG11723	FBgn0031391	2.49339	1.31811	4.95088	0.000122077	0.000217119
CG6540	Nucleoporin 35kDa	Nup35	FBgn0030943	2.49309	1.31794	3.7453	0.000226878	0.000393379
CG2050	modulo	mod	FBgn0002780	2.49261	1.31765	7.87228	0.000140142	0.000248143
CG34242	-	CG34242	FBgn0085271	2.49015	1.31623	3.26092	0.000819445	0.00134042
CG8582	Sh3beta	Sh3beta	FBgn0035772	2.48935	1.31577	8.5922	0.000544678	0.000909722
CG7293	Kinesin-like protein at 68D	Klp68D	FBgn0004381	2.48883	1.31547	4.52165	0.000113244	0.000201857
CG7359	Secretory 22	Sec22	FBgn0260855	2.48778	1.31486	6.93845	8.34598e-05	0.000150761
CG4185	Negative Cofactor 2beta	NC2beta	FBgn0028926	2.4861	1.31388	3.88856	0.00241842	0.00375815
CG3983	Nucleostemin 1	Ns1	FBgn0038473	2.48466	1.31305	5.67938	0.000106768	0.000190831
CG11790	-	CG11790	FBgn0039265	2.48429	1.31283	6.67552	9.55018e-05	0.000171407
CG12532	Adaptor Protein complex 1/2, beta subunit	AP-1-2beta	FBgn0010380	2.48352	1.31239	7.34207	0.000167151	0.000293413
CG5346	-	CG5346	FBgn0038981	2.48326	1.31224	6.18475	0.000158164	0.000278555
CG6884	Mediator complex subunit 11	MED11	FBgn0036811	2.48099	1.31092	4.89273	0.00119796	0.00192662
CR32582	long non-coding RNA:CR32582	lncRNA:CR32582	FBgn0052582	2.4779	1.30912	2.45588	0.00372542	0.00565629
CG13319	-	CG13319	FBgn0033781	2.47693	1.30855	4.56202	0.000168793	0.000296203
CG1659	unc-119	unc-119	FBgn0025549	2.47652	1.30831	6.09727	0.003574	0.00543755
CG6251	Nucleoporin 62kD	Nup62	FBgn0034118	2.47632	1.3082	5.86939	0.000165925	0.000291305
CG4303	Brahma associated protein 60kD	Bap60	FBgn0025463	2.47623	1.30815	7.0522	0.00031144	0.000532978
CG5110	-	CG5110	FBgn0032642	2.47491	1.30738	5.91078	0.000214393	0.000372598
CG41378	-	CG41378	FBgn0085638	2.47428	1.30701	5.03917	0.000369331	0.000628397
CG5064	Signal recognition particle protein 68	Srp68	FBgn0035947	2.4738	1.30673	7.03042	0.000787671	0.0012909
CG5581	Otefin	Ote	FBgn0266420	2.47288	1.30619	5.61444	0.0056667	0.00839647
CG13343	Ubiquitin-like activating enzyme 3	Uba3	FBgn0263697	2.47281	1.30615	5.26294	0.000448732	0.00075693
CG33054	-	CG33054	FBgn0053054	2.47276	1.30612	4.23483	0.00146513	0.00233083
CG11695	-	CG11695	FBgn0030316	2.47275	1.30612	3.93374	0.00135828	0.00216825
CG31650	-	CG31650	FBgn0031673	2.47234	1.30588	5.93227	8.41491e-05	0.000151933
CG12863	-	CG12863	FBgn0033948	2.47109	1.30515	4.02806	0.00017934	0.000313873
CG12375	-	CG12375	FBgn0031987	2.47063	1.30488	5.1312	0.000246137	0.000424928
CG10376	-	CG10376	FBgn0032702	2.46962	1.30429	5.23777	0.000175978	0.000308134
CG6033	downstream of receptor kinase	drk	FBgn0004638	2.46742	1.303	7.80167	0.000365247	0.000622015
CG5359	-	CG5359	FBgn0037773	2.46628	1.30234	2.32136	0.00147794	0.00234954
CG12079	NADH dehydrogenase (ubiquinone) 30 kDa subunit	ND-30	FBgn0266582	2.46577	1.30204	6.39767	0.000649027	0.0010747
CG4934	brainiac	brn	FBgn0000221	2.46571	1.302	3.01842	0.000553881	0.000924264
CG1274	Thioredoxin peroxidase 2	Jafrac2	FBgn0040308	2.46563	1.30195	6.32118	0.000246518	0.00042552
CG1968	Component of oligomeric golgi complex 6	Cog6	FBgn0033401	2.46504	1.30161	5.39702	0.00132218	0.00211455
CG3149	-	CG3149	FBgn0027564	2.46464	1.30138	4.71076	0.00326805	0.00499722
CG1827	-	CG1827	FBgn0033431	2.4646	1.30135	5.95642	0.00158038	0.00250244
CG2065	-	CG2065	FBgn0033204	2.46451	1.3013	4.6085	0.00019147	0.000333797
CG32344	-	CG32344	FBgn0052344	2.46303	1.30043	4.99521	0.000109816	0.000195998
CG10123	Topoisomerase 3alpha	Top3alpha	FBgn0040268	2.46236	1.30004	4.69594	0.000280153	0.000481128
CG13295	-	CG13295	FBgn0035674	2.46081	1.29913	4.40858	0.00159763	0.00252688
CG3091	-	CG3091	FBgn0029608	2.45903	1.29809	3.63487	0.000522785	0.000874723
CG6829	Death-associated APAF1-related killer	Dark	FBgn0263864	2.45802	1.2975	5.26416	0.000770848	0.00126481
CG4680	Gag-related	Gagr	FBgn0036627	2.45716	1.29699	4.62649	0.00527404	0.00784583
CG10091	Glutathione S transferase D9	GstD9	FBgn0038020	2.45681	1.29679	5.95008	0.00532232	0.0079124
CG15436	-	CG15436	FBgn0031610	2.45676	1.29675	3.20102	0.000345337	0.000589186
CG1584	Origin recognition complex subunit 6	Orc6	FBgn0023180	2.4567	1.29672	2.66484	0.00238458	0.00370916
CG3564	CHOp24	CHOp24	FBgn0029709	2.45584	1.29622	7.31162	0.00101555	0.00164675
CG31873	Multi-substrate lipid kinase	Mulk	FBgn0260750	2.45462	1.2955	4.53751	0.000135877	0.000240744
CG5027	-	CG5027	FBgn0036579	2.45354	1.29487	4.68035	0.00016392	0.000288149
CG9730	mitochondrial ribosomal protein L21	mRpL21	FBgn0036853	2.45284	1.29445	4.33677	0.000954606	0.00155085
CG13876	-	CG13876	FBgn0035109	2.45274	1.2944	3.97357	0.000564076	0.000940294
CG15896	mulder	mldr	FBgn0029858	2.45233	1.29415	3.37187	0.0072295	0.0105597
CG16724	transformer	tra	FBgn0003741	2.45221	1.29408	4.35665	0.000906765	0.00147656
CG3193	crooked neck	crn	FBgn0000377	2.45207	1.294	5.43245	0.00316588	0.00484762
CG13163	mitochondrial translation initiation factor 3	mIF3	FBgn0033712	2.45044	1.29304	3.97449	0.00269605	0.0041624
CG10731	-	CG10731	FBgn0034081	2.45032	1.29297	4.38198	0.000495385	0.000831692
CG8186	Vacuolar H[+] ATPase 36kD subunit 1	Vha36-1	FBgn0022097	2.44883	1.29209	8.08072	0.000648285	0.00107363
CG31852	Two A-associated protein of 42kDa	Tap42	FBgn0051852	2.4486	1.29196	5.3817	0.000164327	0.000288801
CG8506	Rabenosyn-5	Rbsn-5	FBgn0261064	2.44831	1.29179	5.26188	0.000240409	0.000415938
CG3995	-	CG3995	FBgn0038472	2.4476	1.29137	4.19361	0.00018337	0.000320174
CG6444	Dpy-30-like 1	Dpy-30L1	FBgn0032293	2.44727	1.29117	4.17822	0.000167737	0.000294395
CG10463	-	CG10463	FBgn0032819	2.44538	1.29006	4.1968	0.000597935	0.00099481
CG18048	-	CG18048	FBgn0037435	2.44061	1.28724	2.9444	0.00420343	0.00633402
			FBgn0033162	2.44008	1.28693	5.73969	0.000814268	0.00133254
CG7435	ADP ribosylation factor-like 2	Arl2	FBgn0004908	2.43996	1.28686	4.45683	0.000162299	0.000285343
CG1239	-	CG1239	FBgn0037368	2.43965	1.28668	3.24653	0.0145148	0.0204248
CG44254	sudestada1	sud1	FBgn0265189	2.43845	1.28596	4.59524	0.000469326	0.00079024
CG5434	Signal recognition particle protein 72	Srp72	FBgn0038810	2.43762	1.28547	6.06376	0.000301994	0.000517209
CG4424	-	CG4424	FBgn0038765	2.43462	1.2837	2.45632	0.0039	0.00590303
CG4293	-	CG4293	FBgn0024983	2.43417	1.28343	5.10506	0.000188935	0.000329583
CG4598	-	CG4598	FBgn0032160	2.4318	1.28203	6.62631	0.000281337	0.000483088
CG42358	Nop2/Sun-like domain containing protein 5	Nsun5	FBgn0259704	2.43169	1.28196	4.34201	0.000215863	0.000374978
CG13586	Ion transport peptide	ITP	FBgn0035023	2.43131	1.28173	6.52206	0.00439671	0.00660924
CG7281	Cyclin C	CycC	FBgn0004597	2.43122	1.28168	4.53993	0.000232704	0.000403169
CG6095	Exocyst 84	Exo84	FBgn0266668	2.431	1.28155	5.37011	0.000164439	0.000288924
CG3710	RNA polymerase II elongation factor	TfIIS	FBgn0010422	2.43042	1.28121	6.19424	0.000176011	0.000308144
CG1844	Selenoprotein G	SelG	FBgn0030350	2.42898	1.28035	5.85879	0.000700525	0.00115587
CG7954	steamer duck	stck	FBgn0020249	2.42846	1.28004	7.07347	0.000138563	0.000245463
CG11882	-	CG11882	FBgn0039642	2.42574	1.27843	4.87008	0.00184585	0.00290062
CG11887	Elongator complex protein 2	Elp2	FBgn0033540	2.42509	1.27804	5.0732	0.000304463	0.000521357
CR15345	-	CR15345	FBgn0040928	2.42415	1.27748	2.78564	0.0073358	0.0107065
CG3724	Phosphogluconate dehydrogenase	Pgd	FBgn0004654	2.42362	1.27717	6.76746	0.00390781	0.00591405
CG10563	lethal (2) 37Cd	l(2)37Cd	FBgn0086445	2.4236	1.27715	3.31876	0.000451591	0.000761639
CG12203	NADH dehydrogenase (ubiquinone) 18 kDa subunit	ND-18	FBgn0031021	2.4231	1.27685	5.12983	0.00255554	0.00395857
CG5827	Ribosomal protein L37A	RpL37A	FBgn0261608	2.42262	1.27657	8.77642	0.000216006	0.000375168
CG7181	Cytochrome c oxidase subunit 8	COX8	FBgn0263911	2.42047	1.27528	5.82426	0.000240701	0.00041625
CG5316	-	CG5316	FBgn0038704	2.41939	1.27465	6.08208	0.000223801	0.000388225
CG3201	Myosin light chain cytoplasmic	Mlc-c	FBgn0004687	2.41851	1.27412	8.95308	0.000928	0.00150916
CG8470	mitochondrial ribosomal protein S30	mRpS30	FBgn0030692	2.41826	1.27397	5.6136	0.000197278	0.000343547
CG1161	-	CG1161	FBgn0037313	2.41763	1.2736	6.77549	0.000151132	0.000266656
CG16708	Ceramide kinase	Cerk	FBgn0037315	2.41638	1.27285	6.99235	0.00136591	0.0021795
CG7394	-	CG7394	FBgn0036173	2.41626	1.27277	4.90563	0.000255254	0.000440192
CG4260	Adaptor Protein complex 2, alpha subunit	AP-2alpha	FBgn0264855	2.41622	1.27275	7.87906	0.00100733	0.00163389
CG5021	-	CG5021	FBgn0035944	2.41193	1.27019	6.15191	0.000859289	0.00140272
CG14802	Mediator complex subunit 18	MED18	FBgn0026873	2.41105	1.26966	4.74352	0.000474559	0.00079821
CG6020	NADH dehydrogenase (ubiquinone) 39 kDa subunit	ND-39	FBgn0037001	2.41084	1.26954	7.12227	0.000943144	0.00153246
CG3947	Peroxin 16	Pex16	FBgn0037019	2.41044	1.2693	4.76093	0.000184928	0.000322794
CG6620	aurora B	aurB	FBgn0024227	2.40808	1.26788	5.02538	0.000266564	0.000458847
CG11257	-	CG11257	FBgn0034442	2.40711	1.2673	3.41451	0.00113047	0.00182437
CG12273	angel	angel	FBgn0016762	2.40587	1.26656	4.40356	0.0124962	0.0177135
CG7598	Complex I intermediate-associated protein, 30 kDa	CIA30	FBgn0039689	2.40557	1.26638	5.05275	0.00136467	0.00217783
CG8211	Integrator 2	IntS2	FBgn0030858	2.40459	1.26579	5.78511	0.000404541	0.000685177
CG16969	dim gamma-tubulin 2	dgt2	FBgn0032390	2.40267	1.26464	4.61324	0.00137659	0.00219622
CG2098	Ferrochelatase	FeCH	FBgn0266268	2.40146	1.26391	5.95148	0.000267619	0.000460452
CG8649	Fimbrin	Fim	FBgn0024238	2.40063	1.26342	7.74888	0.000632433	0.00104908
CG3351	mitochondrial ribosomal protein L11	mRpL11	FBgn0038234	2.40002	1.26305	4.00085	0.000344239	0.000587401
CG9000	prenyl protease type I	ste24a	FBgn0034176	2.39876	1.26229	6.65203	0.000268856	0.000462509
CG14032	Cyp4ac1	Cyp4ac1	FBgn0031693	2.39806	1.26187	5.84254	0.00115367	0.00185967
CG3587	-	CG3587	FBgn0023521	2.39799	1.26183	4.03575	0.00193775	0.00303863
CG8209	-	CG8209	FBgn0035830	2.3976	1.26159	6.94549	0.000161492	0.000284103
CG18112	Vacuolar protein sorting 16B	Vps16B	FBgn0039702	2.39644	1.26089	3.5893	0.0272961	0.0369552
CG4938	Seryl-tRNA synthetase, mitochondrial	SerRS-m	FBgn0021750	2.39499	1.26002	4.33337	0.000506388	0.00084881
CG2794	-	CG2794	FBgn0031265	2.39437	1.25965	5.2703	0.000965521	0.00156745
CG5354	pineapple eye	pie	FBgn0005683	2.39285	1.25873	3.31753	0.00149844	0.00238077
CG12220	mitochondrial ribosomal protein L32	mRpL32	FBgn0039835	2.39182	1.25811	4.47301	0.00385487	0.00583789
CG13742	-	CG13742	FBgn0033372	2.39141	1.25786	2.35364	0.00193861	0.00303919
CG14710	-	CG14710	FBgn0037920	2.38854	1.25613	3.32644	0.00066096	0.00109332
CG42522	COP9 signalosome subunit 8	CSN8	FBgn0261437	2.38748	1.25549	5.72207	0.000160222	0.000282002
CG15916	-	CG15916	FBgn0030704	2.38489	1.25392	4.25338	0.000266783	0.000459155
CG33134	Death executioner Bcl-2	Debcl	FBgn0029131	2.38457	1.25373	4.98843	0.00155447	0.00246455
CR43242	long non-coding RNA:CR43242	lncRNA:CR43242	FBgn0262887	2.38315	1.25287	2.36167	0.00372041	0.00564955
CG6683	-	CG6683	FBgn0035902	2.38275	1.25262	2.67105	0.000916119	0.00149093
CG9175	-	CG9175	FBgn0031779	2.38253	1.2525	4.94185	0.000441485	0.00074538
CG9344	-	CG9344	FBgn0034564	2.38085	1.25148	5.09473	0.000474785	0.00079847
CG3603	-	CG3603	FBgn0029648	2.38026	1.25112	5.01988	0.00110222	0.00178084
CG8674	lethal (2) k14505	l(2)k14505	FBgn0021856	2.37959	1.25071	5.43224	0.000240574	0.000416095
CG6563	Arginine methyltransferase 3	Art3	FBgn0038306	2.37877	1.25022	5.30297	0.000377709	0.000641773
CG5632	thoc6	thoc6	FBgn0036263	2.37863	1.25013	4.26708	0.000428018	0.000723517
CG4407	-	CG4407	FBgn0030431	2.37847	1.25004	3.89505	0.00117761	0.00189634
CG1071	E2F transcription factor 2	E2f2	FBgn0024371	2.37834	1.24995	5.51061	0.000230692	0.000399868
CG3883	SAGA factor-like TAF6	Saf6	FBgn0031281	2.37823	1.24989	4.07844	0.000640688	0.00106168
CG31759	-	CG31759	FBgn0051759	2.37766	1.24954	3.69672	0.000429846	0.000726169
CG11419	Anaphase Promoting Complex subunit 10	APC10	FBgn0034231	2.37751	1.24945	3.66035	0.000921459	0.0014994
CG6546	Brahma associated protein 55kD	Bap55	FBgn0025716	2.377	1.24914	6.21206	0.000181729	0.000317706
CG32417	Myt1	Myt1	FBgn0040298	2.37572	1.24837	4.14727	0.000603929	0.00100463
CG30094	-	CG30094	FBgn0050094	2.37563	1.24831	4.00408	0.000808092	0.00132301
CG8004	-	CG8004	FBgn0036920	2.37496	1.2479	4.66231	0.000399086	0.000676553
CG30466	-	CG30466	FBgn0050466	2.37437	1.24754	3.92734	0.000518809	0.00086833
CG8287	Rab8	Rab8	FBgn0262518	2.37412	1.24739	7.33932	0.000643038	0.00106541
CG4205	Ferredoxin 1	Fdx1	FBgn0011769	2.37408	1.24737	2.763	0.000938108	0.00152471
CG3403	MOB kinase activator 4	Mob4	FBgn0259483	2.37276	1.24657	6.97344	0.000206375	0.00035911
CG17358	TBP-associated factor 12	Taf12	FBgn0011290	2.37214	1.24619	5.28795	0.000558458	0.000931486
CG4785	Integrator 14	IntS14	FBgn0031314	2.3697	1.24471	4.27222	0.00047212	0.000794346
CG1822	bifocal	bif	FBgn0014133	2.36892	1.24423	7.59742	0.00475767	0.00710982
CG14884	COP9 signalosome subunit 5	CSN5	FBgn0027053	2.36732	1.24325	6.55374	0.000243613	0.000420885
CG14907	-	CG14907	FBgn0038455	2.36639	1.24269	5.04756	0.000495842	0.000832256
CG11115	Suppressor of stem-loop mutation	Ssl1	FBgn0037202	2.36635	1.24266	3.42276	0.000645504	0.00106934
CG6358	Xeroderma pigmentosum group A-like	Xpac	FBgn0004832	2.36487	1.24176	3.75423	0.000512174	0.000857866
CG30392	-	CG30392	FBgn0050392	2.36366	1.24102	6.18103	0.000623816	0.00103556
CG31159	mitochondrial ribosome recycling factor 2	mRRF2	FBgn0051159	2.36302	1.24063	2.93666	0.00104662	0.00169481
CG18012	ALG1, chitobiosyldiphosphodolichol beta-mannosyltransferase	Alg1	FBgn0038552	2.36294	1.24058	5.76569	0.000851729	0.00139059
CG17218	crooked	crok	FBgn0032421	2.36077	1.23926	5.31727	0.000276734	0.00047533
CG14222	N(alpha)-acetyltransferase 20 A	Naa20A	FBgn0031043	2.36013	1.23886	5.3379	0.00026923	0.00046308
CG6413	Dis3	Dis3	FBgn0039183	2.35988	1.23871	5.53886	0.000445296	0.000751587
CG5285	-	CG5285	FBgn0038490	2.35902	1.23818	2.4327	0.00128943	0.00206541
CG5474	Signal sequence receptor beta	SsRbeta	FBgn0011016	2.35656	1.23668	8.02492	0.000213291	0.00037074
CG10460	crammer	cer	FBgn0034443	2.35533	1.23593	9.482	0.00429313	0.00645875
CG3793	-	CG3793	FBgn0028507	2.35522	1.23586	4.77078	0.000428373	0.000723899
CG3167	MAN1	MAN1	FBgn0034962	2.35451	1.23543	5.69868	0.000288121	0.000494509
CG13434	Nnf1a	Nnf1a	FBgn0034523	2.35226	1.23405	4.26176	0.000514532	0.000861688
CG6050	mitochondrial translation elongation factor Tu 1	mEFTu1	FBgn0024556	2.35196	1.23387	6.54004	0.000674682	0.00111503
CG4042	-	CG4042	FBgn0037018	2.35176	1.23374	4.42979	0.000762512	0.00125205
CG7516	lethal (2) 34Fd	l(2)34Fd	FBgn0261535	2.35117	1.23338	4.25428	0.00104793	0.00169631
CG4299	Set	Set	FBgn0014879	2.35078	1.23314	7.16045	0.000193254	0.000336803
CG6322	U4-U6 small nuclear riboprotein factor 60K	U4-U6-60K	FBgn0036733	2.35061	1.23303	5.07062	0.00043805	0.000739693
CG7928	Zinc-finger protein interacting with CP190	ZIPIC	FBgn0039740	2.35017	1.23277	3.98744	0.000417779	0.000706958
CG4291	-	CG4291	FBgn0031287	2.34873	1.23188	4.30347	0.001481	0.00235407
CG9615	tex	tex	FBgn0037569	2.34861	1.23181	4.37978	0.002753	0.00424504
CG2206	lethal (1) G0193	l(1)G0193	FBgn0027280	2.34824	1.23158	7.13304	0.000181594	0.00031752
CG1218	-	CG1218	FBgn0037377	2.34792	1.23139	4.97311	0.000576067	0.000959711
CG5164	Glutathione S transferase E1	GstE1	FBgn0034335	2.34661	1.23058	3.54169	0.0166372	0.0232302
CG8827	Angiotensin converting enzyme	Ance	FBgn0012037	2.34647	1.23049	9.46974	0.000501795	0.000841742
CG6743	Nucleoporin 107kD	Nup107	FBgn0027868	2.34536	1.22981	5.82989	0.00242081	0.00376133
CG9888	Fibrillarin	Fib	FBgn0003062	2.34516	1.22968	5.95082	0.00317581	0.00486216
CG9424	bocksbeutel	bocks	FBgn0037719	2.3438	1.22885	5.26031	0.00274281	0.00423109
CG4108	Charged multivesicular body protein 1	Chmp1	FBgn0036805	2.34201	1.22775	7.29118	0.000265658	0.000457359
CG17420	Ribosomal protein L15	RpL15	FBgn0028697	2.34168	1.22754	10.9147	0.00155491	0.00246489
CG7012	Nicastrin	Nct	FBgn0039234	2.34007	1.22655	6.91441	0.000745538	0.00122598
CG3210	Dynamin related protein 1	Drp1	FBgn0026479	2.33625	1.22419	6.99416	0.000292749	0.000501914
CG9200	Ada2a-containing complex component 1	Atac1	FBgn0031876	2.33598	1.22403	4.16212	0.000803375	0.00131567
CG5855	cornichon	cni	FBgn0000339	2.33596	1.22401	6.98829	0.000656779	0.00108673
CG9951	-	CG9951	FBgn0036671	2.33514	1.22351	5.06737	0.000517851	0.000866856
CG8320	-	CG8320	FBgn0034059	2.33322	1.22232	4.49823	0.00953208	0.0137293
CG6617	-	CG6617	FBgn0030944	2.33315	1.22228	5.27634	0.00075104	0.00123466
CG12219	-	CG12219	FBgn0043796	2.33231	1.22176	3.87365	0.000435015	0.000734789
CG2152	Protein-L-isoaspartate (D-aspartate) O-methyltransferase	Pcmt	FBgn0086768	2.32896	1.21969	6.5211	0.000468966	0.000789753
CG10628	-	CG10628	FBgn0032818	2.32883	1.21961	3.99472	0.00110337	0.00178244
CG32484	Sphingosine kinase 2	Sk2	FBgn0052484	2.32805	1.21912	5.88433	0.000347706	0.000593045
CG10733	logjam	loj	FBgn0061492	2.32687	1.21839	6.22024	0.000494226	0.000830042
CG31022	prolyl-4-hydroxylase-alpha EFB	PH4alphaEFB	FBgn0039776	2.32427	1.21678	5.91409	0.00196283	0.00307581
CG15535	-	CG15535	FBgn0039764	2.32317	1.21609	3.73399	0.00150536	0.00239109
CG11177	BthD selenoprotein	BthD	FBgn0030501	2.32307	1.21603	3.97512	0.00245256	0.0038096
CG3781	-	CG3781	FBgn0029853	2.3228	1.21587	4.52456	0.00541998	0.00804796
CG14646	-	CG14646	FBgn0037241	2.32106	1.21479	5.24655	0.000460623	0.00077652
CG4281	-	CG4281	FBgn0025626	2.31778	1.21274	5.84924	0.000397302	0.000673938
CG11696	-	CG11696	FBgn0030314	2.31743	1.21253	4.31665	0.000397742	0.000674479
CG1847	-	CG1847	FBgn0030345	2.31527	1.21118	3.91666	0.00132242	0.00211463
CG6182	TBC1 domain family member 7	TBC1d7	FBgn0039158	2.3147	1.21083	3.72025	0.00123653	0.00198466
CG3566	-	CG3566	FBgn0029854	2.31464	1.21079	6.02643	0.000490821	0.000824446
CG10722	nessun dorma	nesd	FBgn0032848	2.31391	1.21033	5.32157	0.000661523	0.00109409
CG17484	Adherens junction protein p120	p120ctn	FBgn0260799	2.3131	1.20982	7.7582	0.00178189	0.00280586
CG10139	-	CG10139	FBgn0033951	2.31166	1.20893	4.67887	0.000444834	0.000750922
CG13123	-	CG13123	FBgn0032150	2.3096	1.20764	3.33573	0.0010467	0.00169481
CG5010	Coiled-coil-helix-coiled-coil-helix domain containing 2	Chchd2	FBgn0260747	2.30955	1.20761	6.05773	0.000327559	0.000559793
CG6817	fear-of-intimacy	foi	FBgn0024236	2.30638	1.20563	6.13831	0.00200827	0.00314304
CG6054	Suppressor of fused	Su(fu)	FBgn0005355	2.30598	1.20538	5.56693	0.000891473	0.0014523
CG12170	-	CG12170	FBgn0037356	2.30421	1.20427	4.3853	0.00318056	0.00486877
CG11839	-	CG11839	FBgn0039271	2.30332	1.20372	3.82599	0.003803	0.00576479
CG32441	-	CG32441	FBgn0052441	2.30325	1.20367	6.28	0.000774712	0.00127078
CG8863	DnaJ-like-2	Droj2	FBgn0038145	2.30262	1.20327	8.47613	0.000556473	0.00092845
CG8228	Vacuolar protein sorting 45	Vps45	FBgn0261049	2.30222	1.20302	4.45919	0.000771949	0.00126643
CG30344	-	CG30344	FBgn0050344	2.30072	1.20208	7.20428	0.000638403	0.0010582
CG11771	-	CG11771	FBgn0039252	2.30027	1.2018	5.85619	0.000607684	0.00101053
CG10489	DNA polymerase epsilon 58kD subunit	DNApol-epsilon58	FBgn0035644	2.29805	1.20041	3.45438	0.00538008	0.0079919
CG13605	-	CG13605	FBgn0039150	2.29639	1.19937	5.79906	0.000859915	0.00140354
			FBgn0034794	2.29628	1.1993	4.42744	0.000831763	0.00135977
CG6321	-	CG6321	FBgn0036117	2.29572	1.19895	4.10387	0.00256385	0.00396925
CG9998	U2 small nuclear riboprotein auxiliary factor 50	U2af50	FBgn0005411	2.29535	1.19872	6.94275	0.000592807	0.000986864
CG8235	aaRS-interacting multifunctional protein 1	AIMP1	FBgn0033351	2.29366	1.19765	4.74698	0.00131858	0.00210938
CG4924	icln	icln	FBgn0029079	2.29363	1.19763	5.11515	0.000381641	0.000648256
CG8152	-	CG8152	FBgn0034008	2.29338	1.19747	3.79565	0.000850516	0.00138901
CG13671	-	CG13671	FBgn0035867	2.29285	1.19714	4.47032	0.000678284	0.00112052
CG10927	-	CG10927	FBgn0034360	2.29256	1.19696	2.40295	0.00266523	0.00411936
CG3593	rudimentary-like	r-l	FBgn0003257	2.29229	1.19679	4.47786	0.00103753	0.00168117
CG2765	-	CG2765	FBgn0035087	2.29154	1.19632	6.45554	0.00345566	0.00526897
CG14542	Vacuolar protein sorting 2	Vps2	FBgn0039402	2.28923	1.19486	6.57824	0.000326298	0.000557723
CG8151	Transcription factor B1	Tfb1	FBgn0033929	2.28794	1.19405	7.02213	0.00227334	0.00354253
CG8814	-	CG8814	FBgn0031478	2.28672	1.19328	5.59578	0.00140786	0.00224387
			FBgn0037744	2.28518	1.19231	6.51353	0.000755143	0.00124104
CG7436	N-myristoyl transferase	Nmt	FBgn0020392	2.28381	1.19144	6.63486	0.000370855	0.000630701
CG8239	Mevalonate diphosphate decarboxylase	Mvd	FBgn0030683	2.28378	1.19142	3.8257	0.000536653	0.00089739
CG8536	beta1,4-N-acetylgalactosaminyltransferase A	beta4GalNAcTA	FBgn0027538	2.28312	1.19101	4.63954	0.000508484	0.000851941
CG6155	Roe1	Roe1	FBgn0014877	2.28282	1.19082	5.25476	0.000484253	0.000813658
CG7314	Bmcp	Bmcp	FBgn0036199	2.28281	1.19081	4.79138	0.000758436	0.00124591
CG8727	cycle	cyc	FBgn0023094	2.28172	1.19012	4.97992	0.000483286	0.000812156
CG5091	garnysstan	gny	FBgn0032234	2.28085	1.18957	4.09434	0.00173146	0.00273007
CG11660	RIO kinase 1	RIOK1	FBgn0036187	2.28035	1.18925	3.88648	0.00110112	0.00177957
CG4853	-	CG4853	FBgn0034230	2.28022	1.18917	6.04666	0.000498729	0.00083685
CG8947	26-29kD-proteinase	26-29-p	FBgn0250848	2.28008	1.18909	8.65407	0.00125479	0.00201252
[truncated: 3,388 more rows]
